# Supplementary material for: Analysis of mRNA-derived siRNAs in mutants of mRNA maturation and surveillance pathways in Arabidopsis thaliana
Source: Sci Rep. 2022 Jan 27;12:1474. doi: 10.1038/s41598-022-05574-4 (PMC8795450; doi:10.1038/s41598-022-05574-4)
Supplement: Supplementary file 1 — Supplementary Information 1. [file 41598_2022_5574_MOESM1_ESM.xlsx]

## Sheet: lsm1a lsm1b
Genes from Araport11 annotation up-regulated in small RNA-seq (padj <0.05).
gene	baseMean	log2FoldChange	lfcSE	stat	pvalue	padj	strandedness (fwd/rev reads)	fraction of methylated C	gene model type	primary gene symbol
AT5G15022	26.3016	1.56036	0.50045	3.11792	0.00182132	0.0186948	36	0	antisense_long_noncoding_rna
AT2G05705	14.6212	1.61512	0.592609	2.72544	0.00642166	0.0461913	0.744681	0.444444	long_noncoding_rna
AT1G30830	14.5813	1.97904	0.690068	2.86788	0.00413227	0.0339511	Inf	0	pre_trna
AT3G45935	14.5813	1.97904	0.690068	2.86788	0.00413227	0.0339511	Inf	0	pre_trna
AT3G45965	14.5813	1.97904	0.690068	2.86788	0.00413227	0.0339511	Inf	0	pre_trna
AT4G11985	15.0226	1.91831	0.671169	2.85816	0.00426101	0.0348934	Inf	0	pre_trna
AT3G53065	22.9794	2.44073	0.508986	4.79527	1.62457e-06	6.40543e-05	0.020979	0.166038	protein_coding
AT4G20735	121.421	1.19834	0.244141	4.90841	9.18163e-07	3.88758e-05	0.0324675	0.277666	protein_coding
AT1G41920	31.89	1.35989	0.39784	3.4182	0.000630372	0.00803996	0.16	0.411668	protein_coding
AT2G07020	71.1323	1.31335	0.308213	4.26117	2.03357e-05	0.00051638	0.178683	0.284043	protein_coding
AT5G27890	60.4456	1.06694	0.299973	3.55677	0.000375447	0.00550754	0.203922	0.289079	protein_coding
AT5G27893	132.784	1.01426	0.259402	3.91002	9.22902e-05	0.00175446	0.254808	0.483871	protein_coding
AT4G08410	39.2957	1.29743	0.366675	3.53837	0.000402601	0.00580306	0.286585	0.221429	protein_coding
AT4G08400	22.7013	1.35374	0.462423	2.92749	0.0034171	0.0295752	0.294737	0.217822	protein_coding
AT5G06640	38.4271	1.39333	0.382759	3.64023	0.0002724	0.00415968	0.331839	0.234375	protein_coding	EXTENSIN 10 (EXT10)
AT4G13760	43.6928	1.03967	0.346228	3.00285	0.0026746	0.0248828	0.355828	0.195122	protein_coding
AT2G02340	30.6371	1.1948	0.399882	2.98787	0.00280928	0.0257183	0.391304	0.159292	protein_coding	PHLOEM PROTEIN 2-B8 (PP2-B8)
AT5G35190	59.286	1.03183	0.343241	3.00613	0.002646	0.0246783	0.544503	0.0559006	protein_coding	EXTENSIN 13 (EXT13)
AT4G13390	30.5838	1.21382	0.428525	2.83257	0.00461759	0.0368421	0.54902	0.220779	protein_coding	EXTENSIN 12 (EXT12)
AT1G66235	49.5787	1.66323	0.341757	4.86671	1.13473e-06	4.69779e-05	0.597765	0.187713	protein_coding
AT2G15340	39.9223	2.81625	0.445722	6.31839	2.64296e-10	2.89637e-08	0.66875	0.269608	protein_coding
AT1G77760	3112.89	6.12412	0.746964	8.19868	2.43044e-16	9.53242e-14	0.684129	0.000922509	protein_coding	NITRATE REDUCTASE 1 (NIA1)
AT3G08520	19.0554	3.27366	0.635835	5.1486	2.62445e-07	1.30383e-05	0.688312	0	protein_coding
AT5G63020	86.5423	2.75709	0.312219	8.83062	1.04093e-18	5.96691e-16	0.770053	0.0546117	protein_coding
AT3G23690	108.726	2.12329	0.253722	8.36856	5.83254e-17	2.55671e-14	0.824658	0.0190779	protein_coding	CIB1 LIKE PROTEIN 2 (CIL2)
AT5G57130	38.0829	4.71855	0.636748	7.41039	1.25932e-13	2.76013e-11	0.865772	0.00977199	protein_coding	SMAX1-LIKE 5 (SMXL5)
AT4G14140	71.4352	1.25938	0.302426	4.16425	3.12372e-05	0.000724356	0.994792	0.2563	protein_coding	DNA METHYLTRANSFERASE 2 (DMT2)
AT2G14560	33.3371	1.07418	0.3827	2.80685	0.00500278	0.0387414	1	0.083558	protein_coding	LATE UPREGULATED IN RESPONSE TO HYALOPERONOSPORA PARASITICA (LURP1)
AT2G44790	30.8726	1.20228	0.416005	2.89007	0.00385158	0.0323585	1.01235	0	protein_coding	UCLACYANIN 2 (UCC2)
AT2G39350	21.9171	2.79527	0.613989	4.55264	5.29763e-06	0.000171643	1.05882	0	protein_coding	ATP-BINDING CASSETTE G1 (ABCG1)
AT5G47430	35.3454	1.78347	0.39963	4.46282	8.08897e-06	0.000237319	1.08163	0.0246136	protein_coding
AT1G12300	45.6161	1.16543	0.361795	3.22125	0.00127633	0.0141747	1.18349	0.0245327	protein_coding	RESTORER-OF-FERTILITY-LIKE 2 (RFL2)
AT4G08025	35.9894	1.08777	0.368774	2.94969	0.00318091	0.0281188	1.20482	0.390805	protein_coding
AT5G38850	900.366	1.57499	0.146501	10.7507	5.87972e-27	4.38157e-23	1.21994	0.0108696	protein_coding
AT2G12875	28.313	1.3546	0.43522	3.11246	0.00185537	0.018966	1.26471	0.323276	protein_coding
AT3G02020	29.8056	2.79012	0.495634	5.62939	1.80848e-08	1.28351e-06	1.27273	0.0240453	protein_coding	ASPARTATE KINASE 3 (AK3)
AT3G56020	20.2757	2.23788	0.550069	4.06836	4.73452e-05	0.00104404	1.27273	0	protein_coding
AT3G11120	16.0073	2.66643	0.655716	4.06644	4.77362e-05	0.00104935	1.31111	0	protein_coding
AT3G01370	34.396	1.18566	0.379801	3.1218	0.0017975	0.0185526	1.32051	0.0338129	protein_coding	CRM FAMILY MEMBER 2 (CFM2)
AT1G62030	19.1815	1.93071	0.526195	3.66919	0.000243323	0.00379339	1.32653	0.0184729	protein_coding
AT2G07760	51.9146	1.49549	0.3479	4.29862	1.71866e-05	0.0004525	1.33065	0.333784	protein_coding
AT5G16730	55.0047	1.17032	0.323568	3.61693	0.000298118	0.004461	1.38655	0.0665138	protein_coding
AT1G12680	27.3832	2.16489	0.479969	4.51047	6.46831e-06	0.000205114	1.53846	0.0340659	protein_coding	PHOSPHOENOLPYRUVATE CARBOXYLASE-RELATED KINASE 2 (PEPKR2)
AT1G12620	37.0744	1.25775	0.369282	3.40593	0.0006594	0.0083427	1.55844	0.035461	protein_coding
AT3G45140	34.831	1.45046	0.411012	3.52899	0.000417149	0.00592113	1.57333	0.11296	protein_coding	LIPOXYGENASE 2 (LOX2)
AT4G15490	36.4405	1.71574	0.408722	4.19781	2.6951e-05	0.000641657	1.77922	0	protein_coding	(UGT84A3)
AT2G31820	29.8061	2.06578	0.437416	4.72269	2.32748e-06	8.71577e-05	1.96774	0.0514851	protein_coding
AT5G05250	14.375	3.46203	0.760981	4.54943	5.37925e-06	0.000173533	2.0303	0	protein_coding
AT1G48410	102.807	1.00765	0.236494	4.26077	2.03725e-05	0.00051638	2.06509	0.0457002	protein_coding	ARGONAUTE 1 (AGO1)
AT5G41500	17.1566	1.63775	0.569011	2.87823	0.00399914	0.0333724	2.16667	0.134474	protein_coding
AT5G41510	20.7477	1.52307	0.488273	3.1193	0.00181283	0.0186334	2.19444	0.152174	protein_coding
AT2G07981	50.0609	1.55205	0.344864	4.50047	6.78027e-06	0.000213572	2.4875	0.29849	protein_coding
AT5G27660	35.6491	2.55699	0.432689	5.90954	3.43066e-09	2.77884e-07	2.50769	0.0411311	protein_coding	DEGRADATION OF PERIPLASMIC PROTEINS 14 (DEG14)
AT1G63360	25.2043	1.27454	0.436041	2.92299	0.00346685	0.0299363	2.82857	0	protein_coding
AT5G36228	89.9425	1.22492	0.259935	4.7124	2.44822e-06	9.07668e-05	3.21429	0.520833	protein_coding
AT1G51480	27.7021	1.40972	0.428948	3.28646	0.00101456	0.0117399	3.28571	0.00572246	protein_coding	RESISTANCE SILENCED GENE 1 (RSG1)
AT1G64583	25.6432	1.20984	0.428633	2.82256	0.00476422	0.037612	3.5	0.0307414	protein_coding
AT3G21130	15.7001	1.64067	0.590223	2.77974	0.00544025	0.0410332	3.73684	0.0901639	protein_coding
AT2G38590	27.528	1.25426	0.420827	2.98045	0.00287825	0.0261889	3.9	0.287206	protein_coding
AT1G51150	61.0224	1.11558	0.308272	3.61882	0.00029595	0.00443747	3.92063	0.0652174	protein_coding	DEGRADATION OF PERIPLASMIC PROTEINS 6 (DEG6)
AT3G26810	79.7103	1.70057	0.278573	6.10456	1.03085e-09	9.72389e-08	4.31395	0.0365449	protein_coding	AUXIN SIGNALING F-BOX 2 (AFB2)
AT4G13992	51.8123	1.11361	0.322607	3.45191	0.000556625	0.00736281	4.6383	0.14242	protein_coding
AT2G36180	16.0907	1.51701	0.558025	2.71853	0.00655718	0.0467599	5	0.284314	protein_coding
AT3G56360	23.201	2.18363	0.545521	4.00283	6.2588e-05	0.00128399	5.80952	0	protein_coding
AT4G10740	18.9156	1.48773	0.512206	2.90456	0.00367772	0.0311436	6.42857	0.162907	protein_coding
AT2G05752	32.9478	1.30412	0.402208	3.2424	0.0011853	0.0133225	6.65217	0.258065	protein_coding
AT5G51630	15.8939	1.58067	0.56526	2.79637	0.00516808	0.0396628	8	0.0495258	protein_coding
AT1G20450	25.2744	1.34434	0.436503	3.0798	0.0020714	0.0205755	10.4167	0	protein_coding	EARLY RESPONSIVE TO DEHYDRATION 10 (ERD10)
AT3G09960	35.1615	4.82195	0.681403	7.0765	1.47836e-12	2.68701e-10	10.5	0.0720721	protein_coding
AT1G65550	51.2805	2.02011	0.350074	5.77051	7.903e-09	6.19928e-07	11.0385	0.0744526	protein_coding
AT3G23633	15.1006	5.20612	1.12353	4.63373	3.59127e-06	0.000123328	11.3333	0.235955	protein_coding
AT3G20470	28.5288	2.38978	0.506406	4.71909	2.369e-06	8.8269e-05	16.7	0	protein_coding	GLYCINE-RICH PROTEIN 5 (GRP5)
AT1G62480	143.001	1.58142	0.234573	6.74167	1.56576e-11	1.91279e-09	17.8837	0	protein_coding
AT5G41490	101.696	2.20972	0.2621	8.43082	3.43244e-17	1.59866e-14	20.0667	0.151365	protein_coding
AT5G46730	17.0645	2.23492	0.572596	3.90314	9.4952e-05	0.00179589	25.5	0	protein_coding
AT5G36200	56.266	1.7176	0.353946	4.85273	1.21774e-06	4.98603e-05	26	0.0695489	protein_coding
AT2G37180	28.1252	1.3023	0.473165	2.75231	0.00591758	0.0436596	29.8	0	protein_coding	RESPONSIVE TO DESICCATION 28 (RD28)
AT1G76065	29.9678	2.00981	0.453497	4.4318	9.34505e-06	0.000268878	35.6	0	protein_coding
AT2G38530	39.1968	1.02281	0.371749	2.75135	0.00593494	0.0436596	38.6	0	protein_coding	LIPID TRANSFER PROTEIN 2 (LTP2)
AT3G22720	45.9379	1.19249	0.37026	3.22069	0.00127882	0.0141812	47.4	0.0513514	protein_coding
AT1G07590	46.186	1.93733	0.354703	5.46183	4.71246e-08	2.87846e-06	67.5	0.0338733	protein_coding
AT2G36830	150.697	2.21956	0.271188	8.18457	2.73278e-16	1.01823e-13	72	0	protein_coding	GAMMA TONOPLAST INTRINSIC PROTEIN (GAMMA-TIP)
AT2G37170	62.4002	1.01551	0.325789	3.11709	0.00182645	0.0187218	78.5	0	protein_coding	PLASMA MEMBRANE INTRINSIC PROTEIN 2 (PIP2B)
AT1G74310	15.5879	3.87173	0.963197	4.01967	5.82791e-05	0.00123379	101	0.0112782	protein_coding	HEAT SHOCK PROTEIN 101 (HSP101)
AT2G02750	62.1894	1.4441	0.314292	4.59477	4.33219e-06	0.000144123	176.5	0.0590717	protein_coding
AT4G17340	68.4785	2.27563	0.324873	7.00469	2.47525e-12	3.61677e-10	430	0	protein_coding	TONOPLAST INTRINSIC PROTEIN 2;2 (TIP2;2)
AT5G56795	95.8364	1.34197	0.266941	5.02722	4.97645e-07	2.31778e-05	509	0	protein_coding	METALLOTHIONEIN 1B (MT1B)
AT1G07610	118.352	1.14096	0.295936	3.85544	0.000115522	0.00212561	Inf	0	protein_coding	METALLOTHIONEIN 1C (MT1C)
AT2G05440	102.811	1.88113	0.350835	5.36187	8.23645e-08	4.72139e-06	Inf	0	protein_coding	GLYCINE RICH PROTEIN 9 (GRP9)
AT2G05510	50.3379	1.26857	0.407713	3.11144	0.00186178	0.0190055	Inf	0	protein_coding
AT2G41260	26.0562	2.05958	0.512986	4.01489	5.94739e-05	0.00125082	Inf	0	protein_coding	(M17)
AT4G11650	14.9878	2.40925	0.658871	3.65664	0.000255542	0.00395904	Inf	0	protein_coding	OSMOTIN 34 (OSM34)
AT4G21370	46.8317	1.30496	0.389691	3.34871	0.000811895	0.00975845	0.990909	0.00127877	pseudogene	PSEUDOGENE OF S-LOCUS RECEPTOR KINASE A (PSEUDOSRKA)
AT3G55258	33.0833	1.52484	0.40367	3.77746	0.000158438	0.0027394	1.51351	0.468966	pseudogene
AT2G07783	36.6921	1.04485	0.368138	2.8382	0.00453686	0.0365298	1.81818	0.235294	pseudogene
AT3G30110	24.8717	1.85486	0.470211	3.94473	7.98888e-05	0.0015708	5.125	0.0938628	pseudogene
AT1G08327	32.3877	1.43045	0.450473	3.17544	0.00149611	0.0161113	Inf	0	small_nucleolar_rna
AT3G01145	43.5971	1.49346	0.380878	3.92112	8.81401e-05	0.00170574	Inf	0	small_nucleolar_rna
AT3G15320	21.6737	1.74046	0.528675	3.29212	0.000994365	0.0115421	0.213592	0.32549	transposable_element_gene
AT5G32620	20.3154	1.76689	0.574146	3.07742	0.00208798	0.0206094	0.244681	0.266393	transposable_element_gene
AT2G12670	39.6812	1.00968	0.361593	2.79232	0.00523314	0.0399973	0.296053	0.285835	transposable_element_gene
AT5G39862	60.8526	1.03951	0.316113	3.28839	0.00100761	0.0116776	0.370536	0.295045	transposable_element_gene
AT2G10600	77.1815	1.057	0.307442	3.43803	0.000585966	0.00766074	0.473485	0.404303	transposable_element_gene
AT4G13470	43.1801	1.50393	0.3635	4.13735	3.51338e-05	0.000795797	0.481481	0.0758017	transposable_element_gene
AT4G06587	319.144	1.05845	0.197929	5.34765	8.91028e-08	5.06866e-06	0.507029	0.304309	transposable_element_gene
AT4G06623	31.1452	1.14192	0.402927	2.83408	0.00459583	0.0367864	0.509434	0.330303	transposable_element_gene
AT4G06574	61.0477	1.12481	0.339066	3.31736	0.000908711	0.0107355	0.544118	0.386057	transposable_element_gene
AT1G38270	70.9062	1.09196	0.297234	3.67375	0.000239014	0.00374975	0.580786	0.305741	transposable_element_gene
AT2G11840	44.1738	1.24196	0.337382	3.68116	0.000232174	0.0036812	0.581081	0.322368	transposable_element_gene
AT4G06576	47.6665	1.25029	0.326851	3.82527	0.000130629	0.00235701	0.615385	0.41184	transposable_element_gene
AT5G34844	52.5291	1.04024	0.32711	3.18009	0.00147229	0.0158777	0.627329	0.35124	transposable_element_gene
AT1G35870	55.7535	1.00985	0.316986	3.18578	0.00144364	0.0156594	0.630058	0.41629	transposable_element_gene
AT4G06573	164.824	1.07542	0.212063	5.07121	3.95286e-07	1.88825e-05	0.639922	0.385526	transposable_element_gene
AT3G42270	56.4158	1.02544	0.320242	3.20208	0.00136441	0.0149524	0.643678	0.363982	transposable_element_gene
AT4G06635	41.3402	1.0124	0.343714	2.94546	0.00322475	0.0283787	0.691057	0.249231	transposable_element_gene
AT3G42236	47.2326	1.07656	0.338299	3.18228	0.00146123	0.0157813	0.695035	0.324561	transposable_element_gene
AT3G30748	27.544	1.2919	0.423757	3.04868	0.00229847	0.0223314	0.697674	0.45829	transposable_element_gene
AT4G06544	190.846	1.17411	0.220895	5.31523	1.06523e-07	5.88005e-06	0.723292	0.297954	transposable_element_gene
AT5G07685	33.3728	1.12422	0.384494	2.92391	0.0034567	0.0298832	0.73	0.387141	transposable_element_gene
AT3G31358	30.557	1.5031	0.414897	3.62284	0.000291388	0.00437787	0.742268	0.392182	transposable_element_gene
AT4G07563	72.3216	1.31153	0.287027	4.56937	4.89202e-06	0.000159892	0.782407	0.320934	transposable_element_gene
AT1G38423	72.0291	1.17868	0.27708	4.25394	2.10041e-05	0.000528793	0.789474	0.341176	transposable_element_gene
AT3G42720	65.2044	1.00002	0.29155	3.43002	0.000603532	0.00779466	0.801105	0.393186	transposable_element_gene
AT1G38300	72.7627	1.16173	0.27377	4.24345	2.20114e-05	0.000548591	0.825243	NA	transposable_element_gene
AT2G07740	127.802	1.13096	0.241038	4.69204	2.70489e-06	9.83262e-05	0.829201	0.341667	transposable_element_gene
AT2G06980	67.0745	1.12309	0.29476	3.81018	0.000138864	0.00248157	0.830688	0.316652	transposable_element_gene
AT1G38230	80.7672	1.03825	0.261654	3.96804	7.24668e-05	0.00144006	0.853881	NA	transposable_element_gene
AT5G32592	60.1587	1.06123	0.302696	3.50592	0.000455032	0.00634999	0.860606	0.342529	transposable_element_gene
AT4G06532	47.3511	1.32377	0.334129	3.96184	7.43748e-05	0.00147405	0.861314	0.347864	transposable_element_gene
AT3G42553	17.3841	1.56281	0.552297	2.82966	0.00465981	0.0371388	0.865385	0.258292	transposable_element_gene
AT5G31702	24.3157	1.25347	0.45803	2.73665	0.0062068	0.0453462	0.867647	0.372247	transposable_element_gene
AT3G33163	25.9306	1.56074	0.463177	3.36964	0.000752662	0.00916951	0.881579	0.304425	transposable_element_gene
AT2G11650	40.8623	1.30419	0.384305	3.39363	0.000689735	0.008624	0.885965	0.327759	transposable_element_gene
AT2G06820	17.6612	1.44362	0.522567	2.76256	0.00573505	0.0426098	0.901961	0.309859	transposable_element_gene
AT4G04407	17.2207	1.55322	0.53242	2.91729	0.00353089	0.0302439	0.94	0.330508	transposable_element_gene
AT3G32220	37.3212	1.06592	0.365825	2.91374	0.00357124	0.0304495	0.958763	0.518072	transposable_element_gene
AT1G40118	35.476	1.29479	0.402967	3.21315	0.00131288	0.0145157	0.969072	NA	transposable_element_gene
AT2G05690	48.2017	1.12906	0.324908	3.475	0.000510851	0.00695985	0.992	0.463654	transposable_element_gene
AT2G12590	18.7153	1.5364	0.514055	2.98878	0.00280093	0.0256772	1	0.363265	transposable_element_gene
AT2G09187	547.61	1.04653	0.161861	6.46562	1.00887e-10	1.13765e-08	1.0029	0.356852	transposable_element_gene
AT2G06720	61.264	1.0879	0.312977	3.47599	0.000508962	0.00695924	1.01299	0.400411	transposable_element_gene
AT2G07730	196.919	1.19104	0.198784	5.99161	2.07777e-09	1.84328e-07	1.03162	0.332604	transposable_element_gene
AT3G33157	123.339	1.05383	0.245121	4.29923	1.71394e-05	0.0004525	1.04305	0.394504	transposable_element_gene
AT3G42251	14.0968	1.76564	0.615448	2.86886	0.00411948	0.0339511	1.10256	0.35316	transposable_element_gene
AT1G43775	38.6556	1.30922	0.368599	3.55189	0.000382477	0.00558867	1.11111	0.330025	transposable_element_gene
AT3G42545	186.442	1.08801	0.21482	5.06478	4.08878e-07	1.94074e-05	1.1236	0.373631	transposable_element_gene
AT2G13170	55.7879	1.07702	0.305893	3.5209	0.000430081	0.00609309	1.12687	0.240698	transposable_element_gene
AT2G10080	23.7584	1.38125	0.476753	2.89721	0.00376502	0.0317386	1.13333	0.321591	transposable_element_gene
AT4G06474	166.162	1.29212	0.206533	6.25626	3.94323e-10	4.02533e-08	1.18272	0.268987	transposable_element_gene
AT3G32970	46.38	1.19515	0.329539	3.62672	0.000287045	0.00433794	1.21818	0.357995	transposable_element_gene
AT2G06750	32.5904	1.54426	0.41797	3.69468	0.000220162	0.00352316	1.22222	0.336691	transposable_element_gene
AT3G29648	36.2759	1.06488	0.374102	2.8465	0.00442031	0.0357656	1.3	0.420846	transposable_element_gene
AT5G32624	206.808	1.00261	0.223372	4.48854	7.17146e-06	0.00022175	1.3029	0.365489	transposable_element_gene
AT4G06588	45.9115	1.06413	0.346911	3.06745	0.00215894	0.0211968	1.31373	0.31594	transposable_element_gene
AT3G30405	23.0721	1.2823	0.46548	2.7548	0.00587286	0.0435035	1.36538	0.365403	transposable_element_gene
AT4G06538	33.5297	1.58902	0.425735	3.73241	0.000189656	0.0031199	1.38462	0.387205	transposable_element_gene
AT2G09830	27.1001	1.8784	0.468696	4.00773	6.13053e-05	0.00127012	1.39394	0.367188	transposable_element_gene
AT4G06590	74.1027	1.12329	0.274426	4.09322	4.25425e-05	0.0009549	1.4359	0.397906	transposable_element_gene
AT3G43175	50.7591	1.0913	0.371417	2.93819	0.00330132	0.0289089	1.55446	0.320807	transposable_element_gene
AT4G06482	51.5611	1.06733	0.322369	3.3109	0.000929979	0.0109655	1.56863	0.307432	transposable_element_gene
AT4G08016	26.3432	1.19863	0.438453	2.73377	0.00626135	0.0456105	1.60377	0.272512	transposable_element_gene
AT2G12345	76.5496	1.21004	0.281791	4.29413	1.75381e-05	0.000456971	1.80986	0.375	transposable_element_gene
AT4G06565	52.8562	1.4849	0.333231	4.45607	8.34743e-06	0.000242989	1.82524	0.420697	transposable_element_gene
AT2G07420	33.6442	1.08146	0.395837	2.73208	0.00629351	0.0456287	1.86441	0.334785	transposable_element_gene
AT2G07770	182.674	1.20699	0.222303	5.42949	5.65142e-08	3.36915e-06	1.88955	0.3375	transposable_element_gene
AT3G15600	148.766	1.11715	0.225236	4.95989	7.05317e-07	3.14732e-05	2.3133	0.468697	transposable_element_gene
AT3G17050	92.6594	1.29883	0.30885	4.20538	2.60641e-05	0.00063267	37.7692	0.127451	transposable_element_gene

## Sheet: ncb-4
Genes from Araport11 annotation up-regulated in small RNA-seq (padj <0.05).
gene	baseMean	log2FoldChange	lfcSE	stat	pvalue	padj	strandedness (fwd/rev reads)	fraction of methylated C	gene model type	primary gene symbol
AT2G06225	12.4555	2.68177	0.735793	3.64473	0.000267675	0.00538511	0.169231	0.0108696	long_noncoding_rna
AT2G06995	30.2907	4.9552	0.726891	6.81698	9.2974e-12	1.24295e-09	0.704918	0.350211	long_noncoding_rna
AT1G08833	2173.67	1.09877	0.127801	8.59756	8.14286e-18	2.97765e-15	4.04755	0.425	long_noncoding_rna
AT4G05605	10.7887	6.69403	1.31091	5.1064	3.28352e-07	1.66628e-05	18.25	0.170732	long_noncoding_rna
AT2G30945	6.38583	2.88381	1.00734	2.86279	0.00419931	0.0463269	0.73913	0	other_rna
AT1G03515	9.89719	2.72094	0.819379	3.32073	0.000897831	0.014385	61	0	pre_trna
AT3G52765	9.89719	2.72094	0.819379	3.32073	0.000897831	0.014385	61	0	pre_trna
AT5G40545	9.89719	2.72094	0.819379	3.32073	0.000897831	0.014385	61	0	pre_trna
AT1G73900	10.2281	2.54759	0.775983	3.28305	0.00102689	0.0158601	62	0	pre_trna
AT2G33660	10.2281	2.54759	0.775983	3.28305	0.00102689	0.0158601	62	0	pre_trna
AT2G39860	10.2281	2.54759	0.775983	3.28305	0.00102689	0.0158601	62	0	pre_trna
AT3G13335	10.2281	2.54759	0.775983	3.28305	0.00102689	0.0158601	62	0	pre_trna
AT1G75070	10.3334	2.79109	0.803692	3.47283	0.000515005	0.00923962	64	0	pre_trna
AT1G02600	901.932	2.4281	0.662514	3.66497	0.000247363	0.00507502	Inf	0	pre_trna
AT4G02055	100.475	1.13706	0.29951	3.79639	0.000146819	0.00320808	Inf	0	pre_trna
AT1G23645	7.06008	6.08043	1.35753	4.47904	7.49808e-06	0.000251956	0.0416667	0	protein_coding
AT3G50300	14.3753	2.42267	0.634905	3.81581	0.000135739	0.00300435	0.0609756	0.0169811	protein_coding
AT1G41920	28.8061	1.25588	0.399524	3.14344	0.00166977	0.0233357	0.0740741	0.411668	protein_coding
AT5G35760	9.35992	2.36569	0.785957	3.00995	0.00261289	0.0326494	0.142857	0.112392	protein_coding
AT1G62760	39.4097	2.74661	0.411674	6.6718	2.52677e-11	3.11043e-09	0.277487	0.217822	protein_coding	(ATPMEI10)
AT5G43755	9.82554	6.55875	1.30705	5.01797	5.22215e-07	2.41364e-05	0.320755	0.242678	protein_coding
AT5G07310	7.12031	3.53407	1.06028	3.33315	0.000858687	0.0140474	0.46875	0.0861423	protein_coding	ETHYLENE RESPONSE FACTOR 115 (ERF115)
AT2G14870	42.258	1.04817	0.327253	3.20293	0.00136038	0.0199217	0.526316	0.356164	protein_coding
AT3G50808	28.9618	1.49179	0.425481	3.50612	0.000454697	0.00835044	0.55102	0.0857143	protein_coding
AT2G15340	19.9973	1.69462	0.494596	3.42628	0.000611915	0.0106256	0.651515	0.269608	protein_coding
AT1G66640	107.091	1.03719	0.233802	4.4362	9.15621e-06	0.000295686	0.681967	0.114846	protein_coding
AT5G06640	32.2459	1.14463	0.392154	2.91883	0.00351344	0.0411324	0.736111	0.234375	protein_coding	EXTENSIN 10 (EXT10)
AT4G04900	8.01993	5.26985	1.38775	3.79742	0.00014621	0.00320605	0.75	0	protein_coding	ROP-INTERACTIVE CRIB MOTIF-CONTAINING PROTEIN 10 (RIC10)
AT2G10553	6.88238	3.47211	1.09416	3.17331	0.00150711	0.0217304	0.8	0.0542636	protein_coding
AT3G54590	90.2777	1.05348	0.298517	3.52905	0.000417059	0.00780918	0.878261	0.2	protein_coding	HYDROXYPROLINE-RICH GLYCOPROTEIN (HRGP1)
AT1G34015	24.9284	1.42892	0.447476	3.19329	0.00140664	0.0204546	1.03125	0.344828	protein_coding
AT5G45980	15.68	1.64394	0.571337	2.87736	0.00401013	0.0451423	1.125	0.10245	protein_coding	WUSCHEL RELATED HOMEOBOX 8 (WOX8)
AT1G12775	53.5441	1.06317	0.32895	3.23201	0.00122921	0.0184575	1.23478	0.0247788	protein_coding
AT2G07981	37.4891	1.06909	0.36194	2.95379	0.00313897	0.037793	1.27848	0.29849	protein_coding
AT1G75945	10.8126	4.17703	0.990799	4.21582	2.4887e-05	0.000706439	1.28125	0.347594	protein_coding
AT4G14365	83.1287	1.36201	0.26621	5.11632	3.11554e-07	1.58752e-05	1.2973	0.00807537	protein_coding	XB3 ORTHOLOG 4 IN ARABIDOPSIS THALIANA (XBAT34)
AT5G05590	11.8576	3.23123	0.803832	4.01978	5.82534e-05	0.00146065	1.41935	0.012285	protein_coding	PHOSPHORIBOSYLANTHRANILATE ISOMERASE 2 (PAI2)
AT1G12620	37.5785	1.38526	0.366225	3.78254	0.000155237	0.00336834	1.56	0.035461	protein_coding
AT3G46380	48.6931	1.01993	0.311427	3.27501	0.00105657	0.0161579	1.63636	0.669421	protein_coding
AT3G45140	30.1035	1.25548	0.436733	2.87471	0.00404403	0.0453786	1.69643	0.11296	protein_coding	LIPOXYGENASE 2 (LOX2)
AT1G07780	20.4568	1.72296	0.533077	3.2321	0.00122884	0.0184575	1.75	0.0091954	protein_coding	PHOSPHORIBOSYLANTHRANILATE ISOMERASE 1 (PAI1)
AT4G14140	62.7053	1.09124	0.285531	3.8218	0.000132483	0.00294137	1.81481	0.2563	protein_coding	DNA METHYLTRANSFERASE 2 (DMT2)
AT1G12300	42.624	1.12533	0.362439	3.10488	0.00190356	0.0255032	1.91549	0.0245327	protein_coding	RESTORER-OF-FERTILITY-LIKE 2 (RFL2)
AT5G60950	29.0074	1.38516	0.458298	3.02241	0.00250773	0.0316534	1.96	0.12	protein_coding	COBRA-LIKE PROTEIN 5 PRECURSOR (COBL5)
AT3G02020	20.976	2.27769	0.512659	4.4429	8.87537e-06	0.000287363	2.07317	0.0240453	protein_coding	ASPARTATE KINASE 3 (AK3)
AT5G05250	9.36852	2.8505	0.845612	3.37093	0.000749143	0.0125358	2.22222	0	protein_coding
AT2G18980	20.1702	1.49575	0.477578	3.13195	0.00173647	0.0239995	2.78571	0.140678	protein_coding
AT3G26810	55.9502	1.09735	0.30048	3.652	0.000260205	0.00527753	3.21875	0.0365449	protein_coding	AUXIN SIGNALING F-BOX 2 (AFB2)
AT1G13825	43.4082	1.13943	0.332345	3.42845	0.000607045	0.0105558	3.26	0.181818	protein_coding
AT4G13992	56.1004	1.3841	0.304711	4.54234	5.56334e-06	0.000195946	4.45283	0.14242	protein_coding
AT1G51150	85.3157	1.87411	0.26058	7.19207	6.3816e-13	1.10198e-10	4.87654	0.0652174	protein_coding	DEGRADATION OF PERIPLASMIC PROTEINS 6 (DEG6)
AT1G11785	122.518	1.03619	0.237684	4.35952	1.30347e-05	0.00040015	5.01031	0.46	protein_coding
AT1G53655	134.353	1.10921	0.219872	5.04479	4.54013e-07	2.18788e-05	6.32584	0.616915	protein_coding
AT5G46825	116.628	1.15483	0.249022	4.63745	3.52741e-06	0.0001317	6.68919	0.471264	protein_coding
AT1G66290	409.162	1.14857	0.166868	6.88309	5.85694e-12	8.09104e-10	8.51429	0.129717	protein_coding
AT2G16016	14.7452	1.84062	0.608397	3.02536	0.00248339	0.0315061	12.1176	0.528736	protein_coding
AT1G48300	28.649	1.25514	0.411459	3.05045	0.00228498	0.0293786	13.4	0	protein_coding	DIACYLGLYCEROL ACYLTRANSFERASE 3 (DGAT3)
AT3G56370	7.03382	2.70486	0.934175	2.89545	0.00378615	0.0433057	13.6667	0.0350292	protein_coding
AT1G24100	7.13995	3.07223	0.970999	3.16399	0.00155621	0.022214	14	0.05625	protein_coding	UDP-GLUCOSYL TRANSFERASE 74B1 (UGT74B1)
AT5G56000	35.4767	1.05276	0.361425	2.9128	0.00358201	0.0415439	14.4545	0.0269414	protein_coding	HEAT SHOCK PROTEIN 81.4 (Hsp81.4)
AT3G21670	8.13712	2.92284	0.892005	3.27671	0.00105024	0.0160808	16	0.0118265	protein_coding	NRT1/ PTR FAMILY 6.4 (NPF6.4)
AT1G54000	21.83	1.86265	0.47631	3.91059	9.20712e-05	0.00212774	16.4286	0.0489209	protein_coding	GDSL LIPASE-LIKE PROTEIN 22 (GLL22)
AT3G22231	6.49044	4.02451	1.23485	3.25912	0.00111758	0.016945	21	0	protein_coding	PATHOGEN AND CIRCADIAN CONTROLLED 1 (PCC1)
AT3G23000	15.555	2.0578	0.581714	3.53748	0.000403968	0.00759839	21.25	0	protein_coding	CBL-INTERACTING PROTEIN KINASE 7 (CIPK7)
AT4G01070	11.5494	2.18764	0.678227	3.22552	0.00125742	0.0187577	21.3333	0	protein_coding	(GT72B1)
AT1G07720	21.5582	1.41418	0.490292	2.88436	0.00392212	0.0445331	21.4	0.00344828	protein_coding	3-KETOACYL-COA SYNTHASE 3 (KCS3)
AT3G22235	8.82621	3.87569	1.02634	3.77622	0.000159226	0.003425	28.5	0.00877193	protein_coding
AT5G64940	14.344	1.78705	0.626765	2.85123	0.00435502	0.0475633	38.5	0.0246619	protein_coding	ABC2 HOMOLOG 13 (ATH13)
AT3G56360	21.2626	2.11579	0.560072	3.77772	0.00015827	0.00341627	40	0	protein_coding
AT1G69530	23.5037	1.77584	0.462345	3.84094	0.000122563	0.0027486	42	0	protein_coding	EXPANSIN A1 (EXPA1)
AT2G37040	24.9955	1.47172	0.448251	3.28324	0.0010262	0.0158601	42.6667	0.00333333	protein_coding	PHE AMMONIA LYASE 1 (pal1)
AT3G52470	7.70588	2.544	0.857728	2.96597	0.00301725	0.0365273	46	0	protein_coding
AT4G16370	17.8825	1.80695	0.519529	3.47805	0.000505082	0.00910099	48.5	0.00954401	protein_coding	OLIGOPEPTIDE TRANSPORTER (OPT3)
AT1G32900	7.66678	4.26237	1.20405	3.54002	0.000400089	0.00754827	51	0.024447	protein_coding	GRANULE BOUND STARCH SYNTHASE 1 (GBSS1)
AT1G73330	33.2144	1.81383	0.394715	4.59528	4.32159e-06	0.000157567	60.6667	0	protein_coding	DROUGHT-REPRESSED 4 (DR4)
AT5G56010	70.0797	1.15444	0.268439	4.30058	1.70353e-05	0.000504286	85.25	0.00657895	protein_coding	HEAT SHOCK PROTEIN 81-3 (HSP81-3)
AT5G23820	17.7706	1.53089	0.527858	2.90019	0.00372936	0.0429077	93	0	protein_coding	MD2-RELATED LIPID RECOGNITION 3 (ML3)
AT3G27690	53.9415	1.96656	0.332009	5.92323	3.15679e-09	2.78358e-07	108	0.003861	protein_coding	PHOTOSYSTEM II LIGHT HARVESTING COMPLEX GENE 2.3 (LHCB2.3)
AT5G49480	17.403	2.88592	0.624693	4.61974	3.84228e-06	0.000142176	108	0	protein_coding	CA2+-BINDING PROTEIN 1 (CP1)
AT2G38540	45.655	1.41338	0.328961	4.2965	1.73519e-05	0.000512436	117	0	protein_coding	LIPID TRANSFER PROTEIN 1 (LP1)
AT1G66270	26.1125	1.20213	0.422378	2.84611	0.00442571	0.0479885	129	0	protein_coding	(BGLU21)
AT2G05100	433.498	1.46857	0.196978	7.45549	8.95371e-14	1.71264e-11	173.308	0.121429	protein_coding	PHOTOSYSTEM II LIGHT HARVESTING COMPLEX GENE 2.1 (LHCB2.1)
AT5G38420	276.049	1.00107	0.162869	6.14646	7.92337e-10	7.75679e-08	186.143	0	protein_coding	RUBISCO SMALL SUBUNIT 2B (RBCS2B)
AT4G31500	37.7806	1.20456	0.366233	3.28905	0.00100526	0.0157533	187	0	protein_coding	CYTOCHROME P450, FAMILY 83, SUBFAMILY B, POLYPEPTIDE 1 (CYP83B1)
AT5G12860	52.3876	1.02321	0.327649	3.12288	0.00179088	0.0243605	248	0.0173333	protein_coding	DICARBOXYLATE TRANSPORTER 1 (DiT1)
AT4G26850	48.6067	1.47742	0.340117	4.34386	1.39998e-05	0.000424535	253	0.00395257	protein_coding	VITAMIN C DEFECTIVE 2 (VTC2)
AT4G09650	54.9981	1.34872	0.296705	4.54567	5.4762e-06	0.000193425	280	0	protein_coding	ATP SYNTHASE DELTA-SUBUNIT GENE (ATPD)
AT3G16400	60.5092	1.23507	0.299121	4.12899	3.64364e-05	0.00098055	302	0	protein_coding	NITRILE SPECIFIER PROTEIN 1 (NSP1)
AT2G21330	89.3706	1.07658	0.239204	4.50069	6.7733e-06	0.000233276	430	0.00129702	protein_coding	FRUCTOSE-BISPHOSPHATE ALDOLASE 1 (FBA1)
AT4G35090	225.57	1.16212	0.195063	5.95769	2.55825e-09	2.30484e-07	554	0.00324324	protein_coding	CATALASE 2 (CAT2)
AT3G01500	228.357	1.31313	0.175221	7.49414	6.67364e-14	1.33828e-11	1156	0	protein_coding	CARBONIC ANHYDRASE 1 (CA1)
AT2G05070	509.123	1.03241	0.148736	6.94121	3.88766e-12	5.62038e-10	1215	0	protein_coding	PHOTOSYSTEM II LIGHT HARVESTING COMPLEX GENE 2.2 (LHCB2.2)
AT1G01060	12.7572	3.3536	0.770882	4.35033	1.35931e-05	0.000414223	Inf	0.0133753	protein_coding	LATE ELONGATED HYPOCOTYL (LHY)
AT1G01120	14.1392	2.12862	0.620168	3.43232	0.00059844	0.0104647	Inf	0	protein_coding	3-KETOACYL-COA SYNTHASE 1 (KCS1)
AT1G09310	55.5347	1.70273	0.330633	5.14992	2.60597e-07	1.39293e-05	Inf	0.0078125	protein_coding
AT1G16410	10.3723	5.6498	1.30363	4.3339	1.4649e-05	0.000440994	Inf	0	protein_coding	CYTOCHROME P450 79F1 (CYP79F1)
AT1G23740	16.7859	1.96909	0.564178	3.4902	0.000482666	0.00877337	Inf	0.00821355	protein_coding	ALKENAL/ONE OXIDOREDUCTASE (AOR)
AT1G31580	70.9015	2.87787	0.313666	9.17494	4.51821e-20	2.08055e-17	Inf	0	protein_coding	(ECS1)
AT1G45201	17.8448	3.24276	0.678595	4.77864	1.76483e-06	7.03273e-05	Inf	0.00295858	protein_coding	TRIACYLGLYCEROL LIPASE-LIKE 1 (TLL1)
AT1G52100	9.19345	2.83945	0.843913	3.36462	0.000766479	0.0127743	Inf	0	protein_coding
AT1G53310	47.6789	1.47041	0.339533	4.33068	1.48649e-05	0.000445338	Inf	0.0818599	protein_coding	PHOSPHOENOLPYRUVATE CARBOXYLASE 1 (PPC1)
AT1G54010	29.748	1.69979	0.411625	4.12947	3.63601e-05	0.00098055	Inf	0	protein_coding	GDSL-LIKE LIPASE 23 (GLL23)
AT1G55480	11.5759	1.88805	0.655691	2.87948	0.00398337	0.0449597	Inf	0.0142276	protein_coding	PROTEIN CONTAINING PDZ DOMAIN, A K-BOX DOMAIN, AND A TPR REGION (ZKT)
AT1G66970	30.1581	1.5869	0.430699	3.68448	0.000229174	0.00478074	Inf	0.00640439	protein_coding	SHV3-LIKE 2 (SVL2)
AT1G72970	8.84052	2.29926	0.801606	2.86831	0.00412666	0.0459326	Inf	0.00968523	protein_coding	HOTHEAD (HTH)
AT1G78370	8.12635	2.91713	0.934327	3.12217	0.00179526	0.0243605	Inf	0	protein_coding	GLUTATHIONE S-TRANSFERASE TAU 20 (GSTU20)
AT2G05920	25.5718	1.52933	0.437629	3.49457	0.000474828	0.00864354	Inf	0.0478261	protein_coding	SUBTILASE 1.8 (SBT1.8)
AT2G25510	19.8111	3.81576	0.687106	5.55338	2.80205e-08	1.87575e-06	Inf	0	protein_coding
AT2G36880	36.5006	1.32817	0.360874	3.68042	0.000232848	0.00484924	Inf	0.0164179	protein_coding	METHIONINE ADENOSYLTRANSFERASE 3 (MAT3)
AT2G38530	41.1372	1.23	0.343904	3.57657	0.000348137	0.00679496	Inf	0	protein_coding	LIPID TRANSFER PROTEIN 2 (LTP2)
AT2G41090	6.4702	2.93049	1.01513	2.88683	0.00389145	0.0443062	Inf	0	protein_coding	CALMODULIN LIKE 10 (CML10)
AT2G46440	5.85502	3.86075	1.25046	3.08746	0.00201874	0.0267011	Inf	0.00453858	protein_coding	CYCLIC NUCLEOTIDE-GATED CHANNELS (CNGC11)
AT2G46830	5.26016	4.64119	1.40355	3.30676	0.000943814	0.0150441	Inf	0.0192077	protein_coding	CIRCADIAN CLOCK ASSOCIATED 1 (CCA1)
AT3G09260	289.195	1.13471	0.175775	6.45545	1.07896e-10	1.20853e-08	Inf	0	protein_coding	(PYK10)
AT3G10420	32.307	1.36192	0.395034	3.44761	0.000565571	0.00998827	Inf	0.0208333	protein_coding	SEEDLING PLASTID DEVELOPMENT 1 (SPD1)
AT3G16410	32.6787	1.59971	0.402651	3.97296	7.09859e-05	0.0017204	Inf	0.00159744	protein_coding	NITRILE SPECIFIER PROTEIN 4 (NSP4)
AT3G16450	47.1181	1.02428	0.32322	3.16899	0.00152969	0.0219361	Inf	0	protein_coding	JACALIN-RELATED LECTIN 33 (JAL33)
AT3G23810	39.0816	1.57031	0.378965	4.14369	3.41756e-05	0.000925721	Inf	0.00772798	protein_coding	S-ADENOSYL-L-HOMOCYSTEINE (SAH) HYDROLASE 2 (SAHH2)
AT3G26570	41.304	1.24274	0.352881	3.52171	0.000428769	0.00798206	Inf	0	protein_coding	PHOSPHATE TRANSPORTER 2;1 (PHT2;1)
AT3G44260	20.5395	1.90771	0.596866	3.1962	0.0013925	0.0202965	Inf	0	protein_coding	CCR4- ASSOCIATED FACTOR 1A (CAF1a)
AT3G47420	58.0566	1.32847	0.309697	4.28958	1.79012e-05	0.000522454	Inf	0.0288462	protein_coding	GLYCEROL-3-PHOSPHATE PERMEASE 1 (G3Pp1)
AT4G13930	28.9865	1.23035	0.408762	3.00995	0.0026129	0.0326494	Inf	0	protein_coding	SERINE HYDROXYMETHYLTRANSFERASE 4 (SHM4)
AT4G17090	30.7044	2.73753	0.489614	5.5912	2.25503e-08	1.54899e-06	Inf	0.0172872	protein_coding	CHLOROPLAST BETA-AMYLASE (CT-BMY)
AT4G37800	47.4765	1.87165	0.352392	5.31128	1.0886e-07	6.38423e-06	Inf	0	protein_coding	XYLOGLUCAN ENDOTRANSGLUCOSYLASE/HYDROLASE 7 (XTH7)
AT4G39330	26.7557	2.23178	0.470131	4.74713	2.0632e-06	8.01618e-05	Inf	0.00583658	protein_coding	CINNAMYL ALCOHOL DEHYDROGENASE 9 (CAD9)
AT5G13930	20.3503	3.85479	0.677071	5.69334	1.24581e-08	9.50254e-07	Inf	0	protein_coding	TRANSPARENT TESTA 4 (TT4)
AT5G14200	8.56861	3.37755	0.936679	3.60588	0.000311094	0.00619844	Inf	0.0176565	protein_coding	ISOPROPYLMALATE DEHYDROGENASE 1 (IMD1)
AT5G17230	16.8404	1.77689	0.563202	3.15498	0.00160511	0.0226777	Inf	0.025731	protein_coding	PHYTOENE SYNTHASE (PSY)
AT5G18670	22.9557	2.3433	0.523776	4.47386	7.68203e-06	0.000256736	Inf	0	protein_coding	BETA-AMYLASE 3 (BMY3)
AT5G24380	12.3368	1.88778	0.642166	2.93971	0.00328523	0.0391989	Inf	0.0339806	protein_coding	YELLOW STRIPE LIKE 2 (YSL2)
AT5G42530	22.33	3.13717	0.593499	5.28588	1.25099e-07	7.23422e-06	Inf	0	protein_coding
AT5G47990	8.77124	3.84932	1.03534	3.71792	0.000200873	0.00424016	Inf	0	protein_coding	CYTOCHROME P450, FAMILY 705, SUBFAMILY A, POLYPEPTIDE 5 (CYP705A5)
AT3G30110	27.5655	2.12932	0.536928	3.96574	7.31697e-05	0.00176644	8.75	0.0938628	pseudogene
AT1G77095	29.6024	1.34933	0.410015	3.29093	0.000998569	0.0156956	0.401869	0.182628	transposable_element_gene
AT2G10320	52.8976	1.01585	0.32838	3.09352	0.00197797	0.0262772	0.450867	0.350126	transposable_element_gene
AT5G32627	28.1997	1.20866	0.412303	2.93149	0.00337339	0.0398751	0.478723	0.351166	transposable_element_gene
AT4G06622	38.7156	1.04523	0.356394	2.93279	0.00335926	0.0398751	0.48	0.341176	transposable_element_gene
AT4G06672	33.6184	1.31865	0.390722	3.37492	0.000738381	0.0123891	0.491228	0.294416	transposable_element_gene
AT1G39510	21.7069	1.39024	0.488314	2.84703	0.00441297	0.0479184	0.493333	NA	transposable_element_gene
AT1G39513	21.7069	1.39024	0.488314	2.84703	0.00441297	0.0479184	0.493333	NA	transposable_element_gene
AT1G39515	21.7069	1.39024	0.488314	2.84703	0.00441297	0.0479184	0.493333	NA	transposable_element_gene
AT5G07685	33.0539	1.20906	0.384206	3.14692	0.00165	0.0231279	0.504587	0.387141	transposable_element_gene
AT4G07360	43.442	1.02254	0.32711	3.12598	0.00177211	0.024265	0.533333	0.375132	transposable_element_gene
AT1G36915	74.6839	1.04431	0.260456	4.00953	6.08392e-05	0.0015189	0.549784	0.429185	transposable_element_gene
AT1G38400	68.5673	1.29894	0.281975	4.60659	4.09328e-06	0.000150994	0.565022	0.316239	transposable_element_gene
AT4G13470	33.5133	1.09527	0.382461	2.86374	0.00418669	0.0462947	0.567308	0.0758017	transposable_element_gene
AT4G07620	58.9476	1.1206	0.290408	3.85871	0.000113986	0.00258139	0.568306	0.351151	transposable_element_gene
AT2G12066	44.764	1.16596	0.344285	3.38661	0.00070763	0.0120355	0.57554	0.276042	transposable_element_gene
AT4G07942	341.687	1.03765	0.152198	6.81777	9.24637e-12	1.24295e-09	0.621032	0.376353	transposable_element_gene
AT1G37669	48.2866	1.28106	0.364554	3.51406	0.000441312	0.0081771	0.621622	0.46978	transposable_element_gene
AT4G06485	298.875	1.02291	0.172194	5.94045	2.84243e-09	2.54244e-07	0.629587	0.40037	transposable_element_gene
AT1G40630	244.685	1.15378	0.195551	5.90016	3.63152e-09	3.13547e-07	0.64011	0.402083	transposable_element_gene
AT5G34836	50.5758	1.14835	0.310745	3.69547	0.000219478	0.00460658	0.646667	0.434596	transposable_element_gene
AT4G06576	46.8694	1.31843	0.327992	4.01971	5.8271e-05	0.00146065	0.657343	0.41184	transposable_element_gene
AT4G07600	145.058	1.21442	0.215855	5.62611	1.84322e-08	1.3275e-06	0.666667	0.398754	transposable_element_gene
AT4G06734	41.3741	1.17583	0.381001	3.08616	0.0020276	0.0267898	0.683333	0.396898	transposable_element_gene
AT2G11840	40.1557	1.1503	0.336196	3.42151	0.000622754	0.0107691	0.683761	0.322368	transposable_element_gene
AT2G11100	57.1253	1.06968	0.293832	3.64044	0.000272171	0.00546673	0.693252	0.356209	transposable_element_gene
AT4G08072	25.1588	1.26653	0.444669	2.84825	0.00439608	0.0478603	0.693333	0.355789	transposable_element_gene
AT1G38423	65.3708	1.08205	0.280011	3.86431	0.000111404	0.00253215	0.693548	0.341176	transposable_element_gene
AT1G40121	36.536	1.09278	0.373715	2.92409	0.00345461	0.0406031	0.701923	0.455172	transposable_element_gene
AT5G32511	548.605	1.08017	0.143278	7.53901	4.7355e-14	1.01511e-11	0.718466	0.405099	transposable_element_gene
AT4G06574	59.4138	1.17424	0.319117	3.67966	0.000233546	0.00485565	0.723529	0.386057	transposable_element_gene
AT5G34837	26.0329	1.24603	0.434757	2.86604	0.00415641	0.0461399	0.723684	0.293919	transposable_element_gene
AT1G38270	73.8103	1.28057	0.285771	4.48112	7.42525e-06	0.000250926	0.734884	0.305741	transposable_element_gene
AT5G29035	62.0665	1.06828	0.291037	3.67059	0.000241989	0.00498946	0.74269	0.376676	transposable_element_gene
AT5G35057	232.147	1.03828	0.176318	5.88865	3.89351e-09	3.29306e-07	0.748815	0.437179	transposable_element_gene
AT2G12800	150.526	1.01423	0.214992	4.7175	2.38763e-06	9.13398e-05	0.753695	0.407169	transposable_element_gene
AT2G09930	97.3926	1.03367	0.233324	4.4302	9.41445e-06	0.000301675	0.754717	0.417219	transposable_element_gene
AT4G06593	151.572	1.00502	0.200615	5.0097	5.45154e-07	2.51033e-05	0.77284	0.389802	transposable_element_gene
AT5G33424	46.4804	1.07418	0.328764	3.26733	0.00108568	0.0165623	0.777778	0.33101	transposable_element_gene
AT1G37070	45.3009	1.05151	0.32717	3.21397	0.00130913	0.0193998	0.778689	0.37512	transposable_element_gene
AT2G10310	196.045	1.10804	0.180245	6.14741	7.87563e-10	7.75679e-08	0.791353	0.399242	transposable_element_gene
AT5G32488	44.1073	1.07556	0.326149	3.29777	0.00097457	0.0153962	0.79661	0.314578	transposable_element_gene
AT4G07563	69.5653	1.33829	0.2808	4.76599	1.87933e-06	7.44131e-05	0.80102	0.320934	transposable_element_gene
AT3G31358	28.2609	1.45332	0.4103	3.54208	0.000396985	0.00751251	0.804878	0.392182	transposable_element_gene
AT3G42256	204.614	1.11547	0.183412	6.08178	1.18857e-09	1.12805e-07	0.81685	0.386591	transposable_element_gene
AT4G05587	152.245	1.08982	0.217751	5.00488	5.58957e-07	2.51975e-05	0.82134	0.368778	transposable_element_gene
AT4G07586	101.413	1.18729	0.231151	5.13644	2.79994e-07	1.45056e-05	0.831502	0.378556	transposable_element_gene
AT3G33081	96.745	1.22133	0.244032	5.0048	5.59206e-07	2.51975e-05	0.842912	0.400911	transposable_element_gene
AT4G06532	46.5689	1.38916	0.343409	4.04521	5.22759e-05	0.00133186	0.859375	0.347864	transposable_element_gene
AT3G43146	25.592	1.212	0.422647	2.86764	0.00413539	0.0459887	0.867647	0.380952	transposable_element_gene
AT1G42370	142.103	1.0723	0.202957	5.28337	1.26828e-07	7.30027e-06	0.868852	0.325967	transposable_element_gene
AT3G33079	44.6654	1.38252	0.349468	3.95607	7.61921e-05	0.0018323	0.878049	0.404145	transposable_element_gene
AT1G42360	142.308	1.0138	0.202522	5.0059	5.56021e-07	2.51975e-05	0.883008	0.413284	transposable_element_gene
AT4G06573	169.126	1.23543	0.200151	6.17249	6.72246e-10	6.74035e-08	0.883929	0.385526	transposable_element_gene
AT3G43130	96.1828	1.09089	0.259114	4.21007	2.55294e-05	0.000719743	0.917695	0.394231	transposable_element_gene
AT4G04407	16.4666	1.56273	0.542737	2.87935	0.003985	0.0449597	0.933333	0.330508	transposable_element_gene
AT2G10180	209.834	1.04259	0.191089	5.45604	4.86879e-08	3.12029e-06	0.941748	0.378188	transposable_element_gene
AT3G38525	121.552	1.20998	0.218356	5.54131	3.00217e-08	1.99604e-06	0.961039	0.376697	transposable_element_gene
AT5G32408	67.8293	1.27061	0.278131	4.56837	4.91537e-06	0.000175612	0.976744	0.382496	transposable_element_gene
AT1G38450	265.395	1.11681	0.165187	6.76088	1.37159e-11	1.77635e-09	0.981595	0.432367	transposable_element_gene
AT1G40310	325.714	1.04975	0.180033	5.83089	5.51324e-09	4.50962e-07	1.00257	0.405018	transposable_element_gene
AT2G05640	41.2118	1.15008	0.358354	3.20933	0.00133043	0.0195987	1.0099	0.33139	transposable_element_gene
AT1G37405	97.2238	1.01755	0.248017	4.10272	4.08328e-05	0.00107558	1.01754	0.438843	transposable_element_gene
AT3G42445	115.624	1.09524	0.221181	4.95177	7.35423e-07	3.21955e-05	1.01805	0.38998	transposable_element_gene
AT3G32880	172.982	1.22619	0.203133	6.03639	1.57596e-09	1.48439e-07	1.05502	0.378151	transposable_element_gene
AT1G37160	89.4743	1.15129	0.239774	4.80156	1.57435e-06	6.39671e-05	1.10048	0.365183	transposable_element_gene
AT1G43723	51.4806	1.00421	0.322095	3.11775	0.00182238	0.0246278	1.10256	0.330189	transposable_element_gene
AT5G32624	213.376	1.17851	0.21368	5.51529	3.48201e-08	2.30275e-06	1.11066	0.365489	transposable_element_gene
AT4G07605	80.623	1.19326	0.248751	4.79702	1.61044e-06	6.50083e-05	1.12234	0.391593	transposable_element_gene
AT4G04290	70.1381	1.29737	0.289561	4.48049	7.44724e-06	0.000250926	1.12575	0.277647	transposable_element_gene
AT1G42600	62.786	1.05903	0.28241	3.74999	0.000176844	0.00375846	1.13475	0.304833	transposable_element_gene
AT2G23490	38.6064	1.17546	0.360594	3.25979	0.00111496	0.0169259	1.13483	0.479381	transposable_element_gene
AT5G32306	835.804	1.01949	0.134884	7.55823	4.08597e-14	8.91242e-12	1.13656	0.403941	transposable_element_gene
AT4G06517	640.995	1.00059	0.13727	7.28921	3.11779e-13	5.70052e-11	1.14954	0.350355	transposable_element_gene
AT4G06572	147.953	1.42961	0.211547	6.75789	1.40014e-11	1.79464e-09	1.15169	0.29712	transposable_element_gene
AT4G07355	93.8091	1.10523	0.238962	4.62511	3.74391e-06	0.000139365	1.18182	0.357471	transposable_element_gene
AT2G07100	25.4458	1.52193	0.438901	3.46759	0.000525155	0.00939461	1.19672	0.295429	transposable_element_gene
AT1G38460	218.103	1.1382	0.186375	6.10705	1.01492e-09	9.78175e-08	1.3159	0.40519	transposable_element_gene
AT3G32970	52.4191	1.54067	0.307726	5.00663	5.539e-07	2.51975e-05	1.32773	0.357995	transposable_element_gene
AT4G03850	29.0993	1.14426	0.394506	2.9005	0.00372573	0.0429077	1.32787	0.397321	transposable_element_gene
AT4G06562	15.3663	1.79844	0.616378	2.91775	0.00352565	0.0412018	1.33333	0.443155	transposable_element_gene
AT3G42718	99.3081	1.10603	0.230647	4.79532	1.62416e-06	6.53499e-05	1.37438	0.413665	transposable_element_gene
AT4G05550	47.974	1.17606	0.35007	3.35951	0.000780811	0.0129957	1.38	0.272912	transposable_element_gene
AT3G43154	175.464	1.21761	0.212481	5.73045	1.00163e-08	7.78332e-07	1.38082	0.402707	transposable_element_gene
AT2G12590	18.6101	1.62689	0.525385	3.09656	0.00195781	0.0261152	1.38095	0.363265	transposable_element_gene
AT1G46120	976.132	1.07812	0.132877	8.11361	4.91378e-16	1.35762e-13	1.4046	0.128857	transposable_element_gene
AT4G03824	9.79711	4.0256	1.00788	3.99413	6.49331e-05	0.00158265	1.44444	0.0276498	transposable_element_gene
AT3G32140	45.6757	1.03482	0.331435	3.12223	0.00179487	0.0243605	1.46067	0.272727	transposable_element_gene
AT5G32726	84.3434	1.15087	0.259568	4.43381	9.25834e-06	0.000297439	1.48193	0.349398	transposable_element_gene
AT1G41726	12.987	1.96083	0.621112	3.15697	0.00159418	0.0226002	1.51724	0.422111	transposable_element_gene
AT4G05591	183.134	1.00783	0.181489	5.55312	2.80615e-08	1.87575e-06	1.52907	0.381101	transposable_element_gene
AT1G41690	101.314	1.10051	0.264905	4.15436	3.26206e-05	0.000891366	1.59043	0.403587	transposable_element_gene
AT4G06565	44.8583	1.25993	0.354192	3.5572	0.000374832	0.00718071	1.62353	0.420697	transposable_element_gene
AT5G32162	8.95367	2.2991	0.784292	2.93144	0.00337398	0.0398751	1.65	0.169761	transposable_element_gene
AT3G42913	55.7114	1.05983	0.326666	3.24438	0.00117707	0.0177603	1.69697	0.337696	transposable_element_gene
AT4G06613	25.8351	1.27199	0.420568	3.02446	0.0024908	0.0315365	1.76596	0.306688	transposable_element_gene
AT3G42794	33.4157	1.11449	0.390714	2.85243	0.0043386	0.047484	1.7931	0.299681	transposable_element_gene
AT3G43828	87.8055	1.74488	0.294413	5.92665	3.0918e-09	2.74573e-07	2.87903	0.210884	transposable_element_gene

## Sheet: upf1-5
Genes from Araport11 annotation up-regulated in small RNA-seq (padj <0.05).
gene	baseMean	log2FoldChange	lfcSE	stat	pvalue	padj	strandedness (fwd/rev reads)	fraction of methylated C	gene model type	primary gene symbol
AT2G04605	43.1372	1.68303	0.372279	4.52089	6.15811e-06	0.000186623	0.65942	0.316547	long_noncoding_rna
AT1G06927	72.4977	1.18297	0.303657	3.89573	9.79046e-05	0.00187937	0.794872	0.137931	long_noncoding_rna
AT1G06987	55.8627	1.33368	0.382017	3.49114	0.000480957	0.00690101	1.96809	0.165217	long_noncoding_rna
AT1G36756	122.423	1.06678	0.222215	4.80066	1.58146e-06	5.83497e-05	0.271523	0.393305	protein_coding
AT3G54580	196.462	1.26091	0.260867	4.83353	1.34133e-06	5.09779e-05	0.311141	0.194581	protein_coding
AT5G06640	31.9864	1.17327	0.39416	2.97662	0.00291441	0.0268825	0.348571	0.234375	protein_coding	EXTENSIN 10 (EXT10)
AT4G08400	25.3151	1.70892	0.483471	3.53469	0.000408254	0.00612381	0.40625	0.217822	protein_coding
AT4G08410	43.9019	1.65826	0.386827	4.28682	1.81251e-05	0.000453687	0.468354	0.221429	protein_coding
AT4G08620	136.711	1.27001	0.280955	4.52031	6.1748e-06	0.000186623	0.497778	0.0960118	protein_coding	SULPHATE TRANSPORTER 1;1 (SULTR1;1)
AT3G54590	100.059	1.31534	0.293116	4.48745	7.20813e-06	0.000213316	0.554859	0.2	protein_coding	HYDROXYPROLINE-RICH GLYCOPROTEIN (HRGP1)
AT1G66640	103.559	1.01321	0.246061	4.11773	3.82629e-05	0.000849257	0.571895	0.114846	protein_coding
AT4G08593	41.842	1.30991	0.399615	3.27793	0.0010457	0.0123528	0.762712	0.255274	protein_coding
AT5G35920	118.718	1.0444	0.231687	4.50779	6.55076e-06	0.000195902	0.765079	0.303483	protein_coding	CYTOCHROME P450, FAMILY 79, SUBFAMILY A, POLYPEPTIDE 4 PSEUDOGENE (CYP79A4P)
AT5G26650	123.464	1.3449	0.24668	5.45202	4.9802e-08	3.10962e-06	0.793605	0.280519	protein_coding	AGAMOUS-LIKE 36 (AGL36)
AT4G07932	36.2219	1.07907	0.369553	2.91992	0.00350116	0.0307474	0.943182	0.392405	protein_coding
AT1G43040	20.254	1.42026	0.518064	2.74148	0.00611634	0.0452514	0.943396	0.131707	protein_coding	SMALL AUXIN UPREGULATED RNA 58 (SAUR58)
AT3G06435	12494.5	1.03012	0.369598	2.78712	0.00531782	0.04111	1.05138	0.558669	protein_coding
AT4G08097	32.809	1.08414	0.374407	2.89563	0.00378401	0.0321867	1.09459	0.32991	protein_coding
AT4G03728	36.4881	1.19471	0.356711	3.34922	0.000810384	0.0102552	1.12048	0.3213	protein_coding
AT3G32160	23.5262	1.45562	0.452886	3.21411	0.00130852	0.0146358	1.35294	0.34981	protein_coding
AT3G43490	56.7442	1.03077	0.296891	3.47189	0.000516806	0.00727744	1.40909	0.343249	protein_coding
AT3G32180	32.4214	1.41789	0.384886	3.68392	0.000229672	0.00384954	1.77966	0.346667	protein_coding
AT4G15490	27.714	1.32287	0.421234	3.14045	0.00168688	0.0179157	2.63158	0	protein_coding	(UGT84A3)
AT4G15260	25.0172	2.0766	0.49752	4.1739	2.99432e-05	0.000691615	2.81081	0	protein_coding
AT5G65630	20.5517	1.37997	0.481273	2.86733	0.00413952	0.0345385	7	0	protein_coding	GLOBAL TRANSCRIPTION FACTOR GROUP E7 (GTE7)
AT3G09960	21.8387	4.21616	0.722222	5.83777	5.29057e-09	4.11795e-07	8.6	0.0720721	protein_coding
AT1G77760	137.118	1.23403	0.24111	5.11814	3.08558e-07	1.43707e-05	9.15152	0.000922509	protein_coding	NITRATE REDUCTASE 1 (NIA1)
AT2G10975	75.9718	1.01401	0.276604	3.66592	0.00024645	0.00407072	12.0741	0.276667	protein_coding
AT1G09310	42.447	1.2175	0.389175	3.12841	0.00175754	0.0185962	40	0.0078125	protein_coding
AT1G37130	359.804	1.23554	0.199793	6.18411	6.24536e-10	6.82426e-08	41.8049	0	protein_coding	NITRATE REDUCTASE 2 (NIA2)
AT4G31500	34.4415	1.05817	0.382815	2.76419	0.0057064	0.0432894	53	0	protein_coding	CYTOCHROME P450, FAMILY 83, SUBFAMILY B, POLYPEPTIDE 1 (CYP83B1)
AT2G38540	40.3041	1.20689	0.351743	3.43117	0.000600986	0.00814988	96.5	0	protein_coding	LIPID TRANSFER PROTEIN 1 (LP1)
AT2G15620	31.7421	1.05848	0.382902	2.76437	0.00570331	0.0432894	148	0.00791139	protein_coding	NITRITE REDUCTASE 1 (NIR1)
AT5G15650	33.746	1.17203	0.402749	2.91007	0.00361353	0.0312989	161	0.00493583	protein_coding	REVERSIBLY GLYCOSYLATED POLYPEPTIDE 2 (RGP2)
AT1G70780	56.636	1.07372	0.362267	2.9639	0.00303768	0.0276604	266	0	protein_coding
AT5G28540	77.0789	1.03837	0.256164	4.05353	5.04505e-05	0.00108583	359	0.0386052	protein_coding	(BIP1)
AT1G53310	38.1842	1.06481	0.373313	2.85233	0.00434001	0.0356358	Inf	0.0818599	protein_coding	PHOSPHOENOLPYRUVATE CARBOXYLASE 1 (PPC1)
AT1G56340	30.3148	1.11579	0.394624	2.82747	0.00469172	0.037748	Inf	0.0230179	protein_coding	CALRETICULIN 1A (CRT1a)
AT2G36880	35.6314	1.32687	0.363875	3.64652	0.00026582	0.00433919	Inf	0.0164179	protein_coding	METHIONINE ADENOSYLTRANSFERASE 3 (MAT3)
AT2G41260	22.0799	1.89843	0.538199	3.52738	0.000419696	0.00624757	Inf	0	protein_coding	(M17)
AT3G04720	65.7907	1.77358	0.325755	5.44453	5.19414e-08	3.20794e-06	Inf	0	protein_coding	PATHOGENESIS-RELATED 4 (PR4)
AT3G18000	23.3314	1.9626	0.480212	4.08694	4.371e-05	0.000955232	Inf	0.0129717	protein_coding	XIPOTL 1 (XPL1)
AT3G49120	37.7987	1.21797	0.394226	3.08953	0.00200477	0.0204951	Inf	0.00160772	protein_coding	PEROXIDASE CB (PRXCB)
AT4G34200	26.8608	1.4567	0.424175	3.43419	0.000594327	0.00809824	Inf	0.0154696	protein_coding	EMBRYO SAC DEVELOPMENT ARREST 9 (EDA9)
AT4G34870	41.6155	1.08364	0.347051	3.12243	0.00179365	0.0188934	Inf	0	protein_coding	ROTAMASE CYCLOPHILIN 5 (ROC5)
AT5G65010	38.7009	1.36533	0.387402	3.52433	0.000424555	0.00626883	Inf	0.0263158	protein_coding	ASPARAGINE SYNTHETASE 2 (ASN2)
AT2G07733	60.1698	1.08027	0.288483	3.74466	0.000180636	0.0031875	10.36	0.15534	pseudogene
AT2G06460	42.2395	1.20622	0.347195	3.47418	0.000512417	0.00726073	0.171429	0.224719	transposable_element_gene
AT2G11650	36.255	1.21361	0.382146	3.17579	0.00149431	0.0162345	0.333333	0.327759	transposable_element_gene
AT1G43740	2820.7	1.01911	0.171038	5.95836	2.5478e-09	2.22717e-07	0.381358	0.423171	transposable_element_gene
AT1G38400	62.5236	1.15429	0.28687	4.02374	5.72817e-05	0.00122359	0.470588	0.316239	transposable_element_gene
AT3G29265	41.0637	1.18013	0.377296	3.12787	0.00176078	0.0185962	0.5	0.251748	transposable_element_gene
AT1G38270	68.0599	1.16018	0.299433	3.87459	0.000106805	0.00202965	0.535211	0.305741	transposable_element_gene
AT5G28141	54.0508	1.10243	0.320153	3.44345	0.00057434	0.00795951	0.551515	0.243719	transposable_element_gene
AT3G33163	22.4751	1.43207	0.472358	3.03175	0.00243137	0.0235502	0.561644	0.304425	transposable_element_gene
AT4G08680	397.243	1.00713	0.196036	5.13745	2.78495e-07	1.30777e-05	0.605217	0.269625	transposable_element_gene
AT4G06544	172.499	1.1182	0.219534	5.09351	3.51502e-07	1.61067e-05	0.632207	0.297954	transposable_element_gene
AT3G33083	52.308	1.1467	0.328913	3.48633	0.000489696	0.00697357	0.662252	0.422862	transposable_element_gene
AT3G32220	36.9155	1.19771	0.367143	3.26224	0.00110536	0.0129232	0.704762	0.518072	transposable_element_gene
AT4G06576	40.8795	1.08397	0.340637	3.1822	0.00146161	0.0159709	0.723214	0.41184	transposable_element_gene
AT2G11840	36.7855	1.01229	0.357064	2.83503	0.00458213	0.0371408	0.744898	0.322368	transposable_element_gene
AT3G43130	97.044	1.15751	0.268676	4.30818	1.646e-05	0.000419397	0.758491	0.394231	transposable_element_gene
AT3G32897	237.644	1.16106	0.206357	5.62649	1.83912e-08	1.27437e-06	0.791536	0.366748	transposable_element_gene
AT4G07563	61.971	1.14836	0.311909	3.68171	0.000231672	0.00387165	0.8	0.320934	transposable_element_gene
AT4G07934	73.5037	1.01154	0.276276	3.66133	0.00025091	0.00413237	0.809524	0.372973	transposable_element_gene
AT3G31358	26.4331	1.36332	0.420509	3.24207	0.00118664	0.0136487	0.859155	0.392182	transposable_element_gene
AT3G43355	602.17	1.06379	0.172153	6.17935	6.43657e-10	6.90049e-08	0.912221	0.29071	transposable_element_gene
AT1G43723	54.1429	1.15814	0.312932	3.70094	0.000214803	0.00364332	0.984733	0.330189	transposable_element_gene
AT1G43725	63.7161	1.04884	0.297689	3.52328	0.000426246	0.00627443	1.0411	0.420747	transposable_element_gene
AT5G28696	282.102	1.11817	0.181839	6.1492	7.78745e-10	8.19413e-08	1.04726	0.346631	transposable_element_gene
AT1G36680	33.7871	1.28876	0.430775	2.99173	0.00277406	0.0258821	1.06173	0.248042	transposable_element_gene
AT3G32970	39.5916	1.01534	0.337881	3.00501	0.0026557	0.0251495	1.21687	0.357995	transposable_element_gene
AT1G38250	269.791	1.11167	0.181867	6.11254	9.80596e-10	9.96345e-08	1.30162	NA	transposable_element_gene
AT1G38320	229.772	1.20949	0.187002	6.46779	9.94494e-11	1.22842e-08	1.37234	NA	transposable_element_gene
AT2G05820	83.5775	1.11373	0.257321	4.32818	1.50348e-05	0.000391871	1.42073	0.388235	transposable_element_gene
AT3G31356	421.019	1.05861	0.184471	5.73866	9.54314e-09	7.04209e-07	1.52229	0.289136	transposable_element_gene
AT1G42745	293.121	1.063	0.194382	5.4686	4.53595e-08	2.8637e-06	1.5603	0.371041	transposable_element_gene
AT5G34843	444.421	1.06166	0.191599	5.54106	3.00641e-08	2.0097e-06	1.5783	0.266932	transposable_element_gene
AT4G06580	245.051	1.0335	0.222561	4.64366	3.42296e-06	0.000113077	1.71801	0.273141	transposable_element_gene
AT5G34845	319.089	1.07095	0.201584	5.31267	1.08031e-07	5.84603e-06	2.07771	0.281294	transposable_element_gene
AT4G07630	349.089	1.00809	0.194282	5.1888	2.11657e-07	1.01918e-05	2.38831	0.304965	transposable_element_gene
AT2G10410	37.0102	1.39978	0.363133	3.85474	0.000115853	0.00216539	6.19231	0.00651466	transposable_element_gene	SADHU NON-CODING RETROTRANSPOSON 1-1 (SADHU1-1)

## Sheet: upf3-1
Genes from Araport11 annotation up-regulated in small RNA-seq (padj <0.05).
gene	baseMean	log2FoldChange	lfcSE	stat	pvalue	padj	strandedness (fwd/rev reads)	fraction of methylated C	gene model type	primary gene symbol
AT5G15022	24.6872	1.48308	0.497224	2.98271	0.00285708	0.0247074	66	0	antisense_long_noncoding_rna
AT2G04605	37.2883	1.29759	0.394183	3.29186	0.000995277	0.010555	0.65812	0.316547	long_noncoding_rna
AT3G01835	13664.7	1.57617	0.39882	3.95209	7.74727e-05	0.00123463	0.672336	0.614943	long_noncoding_rna
AT1G06147	9.66751	6.48927	1.32621	4.89311	9.92563e-07	2.6508e-05	0.75	0.159664	long_noncoding_rna
AT1G06927	90.9959	1.5345	0.272049	5.64052	1.69542e-08	7.09601e-07	0.855019	0.137931	long_noncoding_rna
AT5G04245	48.127	1.22209	0.323266	3.78045	0.000156546	0.00221557	0.922481	0.234742	long_noncoding_rna
AT3G01845	6693.92	1.86293	0.35788	5.20545	1.9353e-07	6.20194e-06	1.16235	0.676471	long_noncoding_rna
AT5G07605	17.5948	1.49182	0.538756	2.76902	0.00562258	0.0420122	1.4	0.175439	long_noncoding_rna
AT1G06987	69.5202	1.6588	0.301811	5.49615	3.88169e-08	1.47743e-06	1.52597	0.165217	long_noncoding_rna
AT3G06055	325.098	1.06399	0.156616	6.79364	1.09342e-11	7.79373e-10	1.80556	0.638298	long_noncoding_rna
AT1G08833	2242.79	1.10243	0.11623	9.48496	2.42484e-21	7.92181e-19	3.28446	0.425	long_noncoding_rna
AT4G05745	6.33396	3.92123	1.24429	3.15139	0.00162496	0.0158074	4.375	0.277778	long_noncoding_rna
AT2G07745	20.8329	1.35553	0.469945	2.88446	0.00392091	0.0315632	7.46154	NA	pre_trna
AT1G03515	11.791	2.9612	0.795874	3.72068	0.000198684	0.00271712	77	0	pre_trna
AT3G52765	11.791	2.9612	0.795874	3.72068	0.000198684	0.00271712	77	0	pre_trna
AT5G40545	11.791	2.9612	0.795874	3.72068	0.000198684	0.00271712	77	0	pre_trna
AT1G73900	12.123	2.78298	0.755717	3.68257	0.000230895	0.0030719	78	0	pre_trna
AT1G75070	11.9346	2.98042	0.790549	3.77006	0.000163206	0.00229054	78	0	pre_trna
AT2G33660	12.123	2.78298	0.755717	3.68257	0.000230895	0.0030719	78	0	pre_trna
AT2G39860	12.123	2.78298	0.755717	3.68257	0.000230895	0.0030719	78	0	pre_trna
AT3G13335	12.123	2.78298	0.755717	3.68257	0.000230895	0.0030719	78	0	pre_trna
AT1G30830	14.8403	2.05147	0.634124	3.23512	0.00121592	0.0124894	Inf	0	pre_trna
AT3G45935	14.7052	2.03516	0.635601	3.20195	0.00136499	0.0137328	Inf	0	pre_trna
AT3G45965	15.1011	2.08267	0.633931	3.28533	0.00101864	0.0107254	Inf	0	pre_trna
AT3G59923	25.829	1.49315	0.471684	3.16557	0.00154778	0.0151783	Inf	0	pre_trna
AT4G11985	15.1558	1.97586	0.629552	3.13852	0.00169802	0.0164095	Inf	0	pre_trna
AT3G13830	13.1898	3.98959	0.926741	4.30497	1.67012e-05	0.000329568	0	0	protein_coding
AT1G70080	12.1675	6.8257	1.29016	5.29058	1.21932e-07	4.10901e-06	0.0588235	0.0198864	protein_coding	TERPENE SYNTHASE 6 (TPS6)
AT4G08400	26.6941	1.70743	0.451215	3.78407	0.000154285	0.00218621	0.120301	0.217822	protein_coding
AT2G02840	147.967	1.29605	0.215428	6.01617	1.78595e-09	9.50431e-08	0.125364	0.414201	protein_coding
AT4G08410	52.9549	1.90804	0.350196	5.44849	5.0799e-08	1.85543e-06	0.142322	0.221429	protein_coding
AT1G63630	23.5273	1.80266	0.473481	3.80725	0.000140519	0.00202455	0.179462	0	protein_coding
AT3G54590	105.498	1.31556	0.292041	4.50473	6.64567e-06	0.000146641	0.195699	0.2	protein_coding	HYDROXYPROLINE-RICH GLYCOPROTEIN (HRGP1)
AT3G54580	216.623	1.35361	0.214424	6.31275	2.7412e-10	1.6533e-08	0.238967	0.194581	protein_coding
AT3G28550	248.768	1.0613	0.215963	4.9143	8.91025e-07	2.42017e-05	0.241968	0.2	protein_coding
AT1G35460	28.7042	1.2814	0.428024	2.99376	0.0027556	0.0239531	0.273504	0.012931	protein_coding	FLOWERING BHLH 1 (FBH1)
AT1G36756	127.366	1.03993	0.211953	4.90641	9.27563e-07	2.50783e-05	0.28252	0.393305	protein_coding
AT1G23720	114.264	1.05664	0.273943	3.85717	0.000114706	0.00171689	0.412935	0.256614	protein_coding
AT1G66640	147.157	1.61901	0.218633	7.40514	1.31013e-13	1.26312e-11	0.464991	0.114846	protein_coding
AT2G15340	18.0282	1.4373	0.507991	2.82938	0.0046639	0.0365437	0.469697	0.269608	protein_coding
AT4G23170	8.75863	2.19526	0.814126	2.69646	0.00700799	0.0498012	0.529412	0	protein_coding	(EP1)
AT5G27260	89.3295	1.19338	0.25982	4.59312	4.36678e-06	0.000100701	0.545763	0.214844	protein_coding
AT4G08620	172.09	1.6212	0.209012	7.75653	8.72841e-15	1.02655e-12	0.563725	0.0960118	protein_coding	SULPHATE TRANSPORTER 1;1 (SULTR1;1)
AT3G32130	20.3971	1.54895	0.544402	2.84522	0.00443803	0.0350777	0.569444	0.296748	protein_coding
AT3G32896	39.8386	1.13193	0.342475	3.30515	0.000949243	0.0101731	0.647541	0.428218	protein_coding
AT3G30520	85.6114	1.01547	0.25853	3.92787	8.57022e-05	0.00134035	0.711382	0.256667	protein_coding
AT4G08691	506.702	1.04971	0.156369	6.71305	1.906e-11	1.31862e-09	0.712049	0.384259	protein_coding
AT4G07932	43.387	1.3438	0.343779	3.9089	9.2719e-05	0.00143483	0.721805	0.392405	protein_coding
AT4G08593	58.7542	1.86216	0.307323	6.05931	1.3671e-09	7.5133e-08	0.751295	0.255274	protein_coding
AT5G27960	50.1399	1.30797	0.312264	4.18868	2.80577e-05	0.000515605	0.819444	0.37619	protein_coding	AGAMOUS-LIKE 90 (AGL90)
AT4G26730	592.787	1.06764	0.143579	7.43593	1.03832e-13	1.01764e-11	0.822551	0.411765	protein_coding
AT5G26650	171.176	1.87097	0.194464	9.62118	6.50798e-22	2.3194e-19	0.836431	0.280519	protein_coding	AGAMOUS-LIKE 36 (AGL36)
AT1G43730	29.4215	1.32556	0.40623	3.26308	0.00110209	0.0114301	0.901235	0.454	protein_coding
AT2G16030	1663.26	1.20017	0.123752	9.6982	3.06878e-22	1.12787e-19	0.914516	0.45098	protein_coding
AT5G35920	127.386	1.08411	0.241359	4.49169	7.06597e-06	0.000154754	0.927711	0.303483	protein_coding	CYTOCHROME P450, FAMILY 79, SUBFAMILY A, POLYPEPTIDE 4 PSEUDOGENE (CYP79A4P)
AT2G18570	24.7402	1.44599	0.463556	3.11934	0.00181256	0.0173032	0.941176	0	protein_coding
AT5G46930	36.0537	2.42957	0.411293	5.90716	3.48061e-09	1.71278e-07	0.947826	0.319853	protein_coding
AT1G43760	57.2868	1.00112	0.299949	3.33761	0.00084501	0.00924481	0.992908	0.500527	protein_coding
AT5G28823	328.185	1.16141	0.162677	7.13935	9.37753e-13	8.16956e-11	1.0012	0.244304	protein_coding
AT5G36300	50.5762	1.27452	0.308673	4.12904	3.64287e-05	0.000645238	1.02308	0.263969	protein_coding
AT4G08270	10.0017	2.65819	0.781641	3.40078	0.000671938	0.00761336	1.03226	0.216981	protein_coding
AT3G06435	19545.2	1.81355	0.305647	5.93347	2.96597e-09	1.49712e-07	1.05439	0.558669	protein_coding
AT4G15490	36.8538	1.77197	0.371172	4.77399	1.80611e-06	4.48135e-05	1.06931	0	protein_coding	(UGT84A3)
AT3G42310	169.099	1.0847	0.200082	5.42127	5.91771e-08	2.09819e-06	1.08889	0.25054	protein_coding
AT4G06639	41.6236	1.07761	0.348259	3.09428	0.00197292	0.0184761	1.15464	0.272727	protein_coding
AT3G61700	10.3893	1.95469	0.697239	2.80347	0.00505552	0.0389888	1.17857	0.00187266	protein_coding
AT3G45140	33.7023	1.42164	0.429509	3.30993	0.000933194	0.0100598	1.18293	0.11296	protein_coding	LIPOXYGENASE 2 (LOX2)
AT3G32160	26.6935	1.59962	0.44172	3.62135	0.000293069	0.00376697	1.20896	0.34981	protein_coding
AT4G08097	34.7885	1.09701	0.362717	3.02443	0.00249103	0.0221109	1.23077	0.32991	protein_coding
AT5G27660	21.0146	1.6544	0.47578	3.47724	0.000506612	0.00603674	1.34	0.0411311	protein_coding	DEGRADATION OF PERIPLASMIC PROTEINS 14 (DEG14)
AT3G32180	34.4151	1.43548	0.39733	3.61281	0.000302896	0.00386792	1.44737	0.346667	protein_coding
AT5G61420	7.63636	2.77577	0.910587	3.04833	0.00230113	0.0208342	1.45	0.0017452	protein_coding	MYB DOMAIN PROTEIN 28 (MYB28)
AT1G43722	55.7725	1.16757	0.312781	3.73285	0.000189324	0.00260426	1.54955	0.405714	protein_coding
AT2G13540	22.9579	1.23649	0.451884	2.73629	0.00621356	0.0453617	1.74419	0.067694	protein_coding	ABA HYPERSENSITIVE 1 (ABH1)
AT3G43870	32.3817	1.09725	0.389076	2.82015	0.00480014	0.0373871	1.76271	0.327869	protein_coding
AT5G35917	21.0425	1.65629	0.484936	3.41549	0.000636675	0.00731244	1.80952	0.0762987	protein_coding	CYTOCHROME P450, FAMILY 79, SUBFAMILY A, POLYPEPTIDE 3 PSEUDOGENE (CYP79A3P)
AT3G32200	71.458	1.02942	0.299797	3.43374	0.000595319	0.00691169	1.86992	0.334802	protein_coding
AT4G03740	172.018	1.07997	0.185834	5.81149	6.1919e-09	2.8558e-07	1.88255	0.260081	protein_coding
AT5G64140	33.7298	1.14695	0.368889	3.10919	0.00187599	0.0178237	1.94828	0.165909	protein_coding	RIBOSOMAL PROTEIN S28 (RPS28)
AT2G16018	360.741	1.34194	0.154339	8.69473	3.4765e-18	8.51815e-16	1.98442	0.436688	protein_coding
AT1G36745	247.134	1.02928	0.174604	5.89494	3.74812e-09	1.83673e-07	2.05	0.378261	protein_coding
AT4G15260	48.8297	3.11474	0.393553	7.91441	2.48427e-15	3.47828e-13	2.06667	0	protein_coding
AT2G07785	38.4757	1.0255	0.353903	2.89768	0.0037593	0.0304918	2.09278	0.185185	protein_coding
AT3G27906	12.3447	1.82277	0.655239	2.78185	0.00540507	0.0409858	2.18182	0	protein_coding
AT3G43150	60.8796	1.0146	0.298074	3.40384	0.000664445	0.00755758	2.19149	0.461538	protein_coding
AT3G02020	21.9658	2.3075	0.51531	4.47788	7.53873e-06	0.000162684	2.2381	0.0240453	protein_coding	ASPARTATE KINASE 3 (AK3)
AT3G43490	66.442	1.25269	0.278964	4.49053	7.10468e-06	0.000155313	2.25472	0.343249	protein_coding
AT2G14540	10.4168	1.97247	0.706686	2.79115	0.00525203	0.0401359	2.8125	0.238971	protein_coding	SERPIN 2 (SRP2)
AT2G07981	43.2183	1.3042	0.393966	3.31045	0.000931464	0.0100584	2.83051	0.29849	protein_coding
AT4G04925	19.9177	1.69025	0.52495	3.21983	0.00128265	0.0130045	2.96429	0	protein_coding
AT4G08630	126.558	1.03414	0.212949	4.85628	1.19613e-06	3.11232e-05	3.1457	0.345561	protein_coding
AT3G43500	24.9656	1.2799	0.473683	2.70202	0.00689193	0.0492442	3.48276	0.393939	protein_coding
AT1G36675	186.896	1.33134	0.18968	7.01887	2.23664e-12	1.81414e-10	4.11979	0.283247	protein_coding
AT2G02835	109.977	1.24363	0.23819	5.22115	1.77818e-07	5.82977e-06	4.49515	0.415677	protein_coding
AT2G07734	64.6623	1.33998	0.286583	4.6757	2.92959e-06	6.97468e-05	7.11905	0.545455	protein_coding
AT3G09960	29.0722	4.57086	0.694865	6.57806	4.76641e-11	3.0801e-09	7.2	0.0720721	protein_coding
AT3G43590	10.4284	2.12511	0.721087	2.94709	0.00320779	0.0268901	7.5	0.0406162	protein_coding
AT1G63230	34.984	1.81316	0.402808	4.5013	6.7539e-06	0.00014875	7.69565	0.00994036	protein_coding
AT2G10975	105.109	1.56818	0.231263	6.78094	1.19398e-11	8.45927e-10	9.12281	0.276667	protein_coding
AT1G49660	10.4875	2.11475	0.731393	2.8914	0.00383533	0.0310016	9.33333	0	protein_coding	CARBOXYESTERASE 5 (CXE5)
AT1G66290	427.225	1.17714	0.151742	7.75752	8.66073e-15	1.02655e-12	9.66667	0.129717	protein_coding
AT2G07806	89.0596	1.32519	0.2442	5.42666	5.74184e-08	2.05487e-06	10.7	0.297583	protein_coding
AT5G65630	21.0186	1.32109	0.483361	2.73314	0.00627337	0.0456284	11.1	0	protein_coding	GLOBAL TRANSCRIPTION FACTOR GROUP E7 (GTE7)
AT1G62590	876.432	1.18056	0.146971	8.03259	9.5435e-16	1.42077e-13	11.2078	0	protein_coding	PENTATRICOPEPTIDE (PPR) ADENYLATE CYCLASE (PPR-AC)
AT1G63330	922.128	1.17356	0.143634	8.17049	3.07136e-16	5.0781e-14	11.3132	0	protein_coding
AT3G03300	7.77275	2.51056	0.860838	2.91642	0.00354079	0.0290196	23.5	0.0296823	protein_coding	DICER-LIKE 2 (DCL2)
AT5G53370	14.1726	1.71197	0.592248	2.89063	0.00384474	0.031035	23.5	0	protein_coding	PECTIN METHYLESTERASE PCR FRAGMENT F (PMEPCRF)
AT1G62670	947.328	1.11397	0.142063	7.84138	4.45605e-15	5.88849e-13	25.0659	0.0391566	protein_coding	RNA PROCESSING FACTOR 2 (RPF2)
AT2G16016	13.8862	1.67766	0.595985	2.81493	0.00487876	0.0379743	26.3333	0.528736	protein_coding
AT5G53550	19.0406	1.38962	0.492651	2.8207	0.00479191	0.0373724	32.6667	0.018393	protein_coding	YELLOW STRIPE LIKE 3 (YSL3)
AT2G14610	7.26528	6.07856	1.35436	4.48816	7.18418e-06	0.000156469	52	0	protein_coding	PATHOGENESIS-RELATED GENE 1 (PR1)
AT4G12420	65.0934	1.02273	0.284704	3.59227	0.000327813	0.0041367	52.5	0.0560166	protein_coding	(SKU5)
AT3G25500	19.8543	1.55761	0.509454	3.05741	0.00223259	0.0204173	53	0.0122574	protein_coding	FORMIN HOMOLOGY 1 (AFH1)
AT2G25510	9.04118	2.51692	0.82829	3.03869	0.00237607	0.0212823	56	0	protein_coding
AT3G49120	55.9413	1.87493	0.343335	5.46094	4.73618e-08	1.75978e-06	79.5	0.00160772	protein_coding	PEROXIDASE CB (PRXCB)
AT3G03710	18.3457	1.47719	0.514674	2.87015	0.00410273	0.032847	99	0.0377907	protein_coding	RESISTANT TO INHIBITION WITH FSM 10 (RIF10)
AT2G02750	62.4706	1.49245	0.288902	5.16593	2.39244e-07	7.52338e-06	114.333	0.0590717	protein_coding
AT1G36730	43.2277	1.47936	0.382749	3.8651	0.000111045	0.00167435	116.5	0.0357143	protein_coding
AT5G65010	35.8236	1.09931	0.379923	2.89352	0.00380955	0.0308356	178	0.0263158	protein_coding	ASPARAGINE SYNTHETASE 2 (ASN2)
AT4G31500	36.9834	1.10032	0.368712	2.98422	0.00284301	0.0246039	185	0	protein_coding	CYTOCHROME P450, FAMILY 83, SUBFAMILY B, POLYPEPTIDE 1 (CYP83B1)
AT2G38540	38.8126	1.01621	0.355342	2.8598	0.00423906	0.0337659	189	0	protein_coding	LIPID TRANSFER PROTEIN 1 (LP1)
AT1G65840	19.0988	1.49825	0.539449	2.77737	0.00548005	0.0412146	Inf	0.045977	protein_coding	POLYAMINE OXIDASE 4 (PAO4)
AT1G66970	31.0743	1.58889	0.426275	3.72739	0.000193473	0.00265511	Inf	0.00640439	protein_coding	SHV3-LIKE 2 (SVL2)
AT1G76065	20.6265	1.33637	0.474931	2.81382	0.00489563	0.0380301	Inf	0	protein_coding
AT3G04720	60.0202	1.49864	0.359675	4.16665	3.09112e-05	0.000555881	Inf	0	protein_coding	PATHOGENESIS-RELATED 4 (PR4)
AT3G18000	21.0653	1.67935	0.493803	3.40086	0.000671753	0.00761336	Inf	0.0129717	protein_coding	XIPOTL 1 (XPL1)
AT4G16260	14.6448	2.01843	0.600322	3.36225	0.000773099	0.00856967	Inf	0	protein_coding
AT5G19400	32.9219	1.37905	0.375629	3.67132	0.000241303	0.0031995	Inf	0.0410317	protein_coding	(SMG7)
AT5G38990	13.8508	1.69922	0.622246	2.73079	0.00631835	0.0459271	Inf	0.00720906	protein_coding
AT5G47880	14.6879	2.52707	0.673013	3.75486	0.000173439	0.00240829	Inf	0.0201681	protein_coding	EUKARYOTIC RELEASE FACTOR 1-1 (ERF1-1)
AT5G54390	6.85252	2.58507	0.923802	2.7983	0.00513725	0.0395155	Inf	0	protein_coding	HAL2-LIKE (HL)
AT5G33436	41.4857	1.02544	0.337885	3.03487	0.00240639	0.0214731	0.557252	0.272512	pseudogene
AT3G29773	289.47	1.18455	0.167477	7.07291	1.51718e-12	1.27454e-10	0.569915	0.279271	pseudogene
AT5G35915	80.2002	1.3096	0.269256	4.86379	1.15159e-06	3.01645e-05	0.587121	0.217532	pseudogene
AT2G25030	14.0078	1.67511	0.60107	2.78687	0.00532194	0.040486	0.772727	0.174658	pseudogene
AT1G36710	52.2511	1.20658	0.328053	3.678	0.000235071	0.00312392	0.817568	0.272349	pseudogene
AT5G29030	123.943	1.00513	0.239423	4.19813	2.69133e-05	0.000497685	0.974026	0.363887	pseudogene
AT3G55258	28.426	1.26635	0.408054	3.10338	0.00191325	0.0180882	1.46667	0.468966	pseudogene
AT2G15850	744.254	1.10203	0.14083	7.82527	5.0658e-15	6.61987e-13	1.61678	0.429577	pseudogene
AT3G32445	44.2712	1.00506	0.34238	2.93551	0.00333005	0.0276978	1.86842	0.290682	pseudogene
AT3G32990	596.138	1.09877	0.195855	5.61013	2.02177e-08	8.34318e-07	4.6566	0.256917	pseudogene
AT4G06489	6.76257	3.41068	1.08774	3.13557	0.0017152	0.0165483	4.75	0.368056	pseudogene
AT2G07783	36.8535	1.10333	0.357364	3.08742	0.00201902	0.0188009	5.90323	0.235294	pseudogene
AT2G07733	63.6266	1.08954	0.299842	3.63372	0.000279367	0.00362653	9.63333	0.15534	pseudogene
AT4G04409	119.925	1.36766	0.221073	6.18647	6.15272e-10	3.51273e-08	47.9231	0.238938	pseudogene
AT3G18145	18.0049	1.95427	0.526911	3.70892	0.000208148	0.0028249	51.5	0.0159151	pseudogene
AT2G13710	28.8045	1.25506	0.426365	2.94363	0.00324392	0.0270964	0.315789	0.209756	transposable_element_gene
AT1G38203	22.5834	1.3419	0.452801	2.96356	0.00304106	0.025768	0.337079	NA	transposable_element_gene
AT5G34841	449.977	1.49526	0.146079	10.236	1.36813e-24	6.70441e-22	0.390216	0.426025	transposable_element_gene
AT3G43152	60.0548	1.15623	0.327362	3.53196	0.000412498	0.00505353	0.418605	0.433464	transposable_element_gene
AT5G28535	28.7383	2.28188	0.472378	4.83063	1.36105e-06	3.48743e-05	0.419355	0.175824	transposable_element_gene
AT4G06672	33.1056	1.22821	0.389499	3.15332	0.00161425	0.0157162	0.428571	0.294416	transposable_element_gene
AT1G43740	3228.34	1.19355	0.144492	8.2603	1.45307e-16	2.47675e-14	0.430611	0.423171	transposable_element_gene
AT4G07620	62.2826	1.17262	0.286473	4.0933	4.25279e-05	0.000738804	0.436364	0.351151	transposable_element_gene
AT1G36750	9.4408	2.35653	0.772374	3.05103	0.00228061	0.0206802	0.45	0.404545	transposable_element_gene
AT1G37070	48.2554	1.12347	0.310558	3.61761	0.000297342	0.00380941	0.472727	0.37512	transposable_element_gene
AT2G06980	63.0263	1.03515	0.300528	3.44445	0.000572218	0.00668307	0.478673	0.316652	transposable_element_gene
AT5G34837	33.8508	1.70279	0.395119	4.30956	1.63582e-05	0.000324433	0.48062	0.293919	transposable_element_gene
AT5G33383	32.6126	1.14581	0.386402	2.96532	0.00302371	0.0256579	0.486486	0.337545	transposable_element_gene
AT1G30835	11.9898	3.5034	0.858339	4.0816	4.47266e-05	0.000773573	0.490909	0	transposable_element_gene	SADHU NON-CODING RETROTRANSPOSON 1-2 (SADHU1-2)
AT4G06750	14.2547	1.73444	0.593395	2.92291	0.00346781	0.0285209	0.509434	0.171053	transposable_element_gene
AT4G05634	46.5584	1.10551	0.315059	3.50891	0.00044995	0.00544991	0.519481	0.336914	transposable_element_gene
AT4G06587	312.444	1.0591	0.174243	6.07832	1.21447e-09	6.73746e-08	0.522124	0.304309	transposable_element_gene
AT2G01024	524.635	1.2613	0.147038	8.57805	9.64946e-18	2.26975e-15	0.525756	0.363144	transposable_element_gene
AT3G31358	30.9819	1.57417	0.399912	3.9363	8.2746e-05	0.00130453	0.526786	0.392182	transposable_element_gene
AT5G28141	57.0112	1.10623	0.297998	3.71222	0.000205447	0.00279659	0.534759	0.243719	transposable_element_gene
AT4G06593	161.585	1.07963	0.198508	5.43871	5.36686e-08	1.95417e-06	0.541109	0.389802	transposable_element_gene
AT1G43750	3134.49	1.16351	0.145109	8.01816	1.07339e-15	1.57802e-13	0.542581	0.428369	transposable_element_gene
AT5G28673	90.0259	1.38567	0.267288	5.1842	2.16946e-07	6.85889e-06	0.546624	0.230075	transposable_element_gene
AT2G14415	7.71194	2.4865	0.848547	2.93031	0.00338626	0.0280266	0.548387	0.262255	transposable_element_gene
AT5G34866	150.328	1.02049	0.211644	4.82173	1.42321e-06	3.59966e-05	0.55	0.429945	transposable_element_gene
AT1G36485	40.2259	1.40267	0.353496	3.96799	7.24806e-05	0.00116613	0.550725	0.198454	transposable_element_gene
AT1G43755	813.905	1.33148	0.139729	9.52898	1.58836e-21	5.49431e-19	0.562774	0.432503	transposable_element_gene
AT5G34836	53.3723	1.19959	0.300689	3.98948	6.62177e-05	0.00108879	0.568966	0.434596	transposable_element_gene
AT4G06532	40.7477	1.05636	0.344378	3.06745	0.00215897	0.0198372	0.573643	0.347864	transposable_element_gene
AT3G42178	161.37	1.02908	0.204854	5.02348	5.07442e-07	1.43462e-05	0.573964	0.345093	transposable_element_gene
AT3G29265	50.6409	1.49588	0.350959	4.26226	2.02374e-05	0.000389545	0.574713	0.251748	transposable_element_gene
AT5G31927	1749.61	1.08224	0.139457	7.76036	8.46878e-15	1.02655e-12	0.576916	0.369128	transposable_element_gene
AT3G30713	274.668	1.02245	0.179042	5.71068	1.12527e-08	4.84771e-07	0.577103	0.336516	transposable_element_gene
AT3G31314	16.8929	2.15127	0.581242	3.70116	0.000214615	0.00290793	0.578125	0.272177	transposable_element_gene
AT2G07450	318.186	1.19917	0.169165	7.08874	1.35336e-12	1.1451e-10	0.581712	0.305189	transposable_element_gene
AT4G06576	44.4425	1.14977	0.326821	3.51805	0.00043473	0.00528188	0.584507	0.41184	transposable_element_gene
AT4G06571	434.347	1.11923	0.146129	7.6592	1.87091e-14	2.07583e-12	0.592998	0.317829	transposable_element_gene
AT5G34838	44.1197	1.07564	0.327438	3.28502	0.00101974	0.0107274	0.594203	0.314286	transposable_element_gene
AT2G11840	44.7583	1.31437	0.337899	3.88982	0.000100318	0.00154227	0.594595	0.322368	transposable_element_gene
AT2G12330	346.369	1.21091	0.187331	6.46399	1.01978e-10	6.31246e-09	0.600901	0.308072	transposable_element_gene
AT1G38270	74.3013	1.23439	0.29	4.25651	2.07645e-05	0.000397739	0.604167	0.305741	transposable_element_gene
AT2G06590	28.0337	1.28037	0.402831	3.17843	0.00148075	0.0146839	0.604396	0.395221	transposable_element_gene
AT5G30218	32.0739	1.27681	0.409659	3.11677	0.00182847	0.0174409	0.605769	0.357784	transposable_element_gene
AT2G11100	57.859	1.03317	0.293436	3.52094	0.000430021	0.00524091	0.610169	0.356209	transposable_element_gene
AT3G42716	132.807	1.00421	0.203642	4.93126	8.16988e-07	2.245e-05	0.611386	0.46892	transposable_element_gene
AT1G36915	76.0679	1.02093	0.266087	3.83684	0.000124625	0.00184331	0.62069	0.429185	transposable_element_gene
AT3G30413	734.958	1.0523	0.140519	7.48865	6.95837e-14	7.05495e-12	0.624388	0.367864	transposable_element_gene
AT2G06150	110.298	1.04348	0.220771	4.72654	2.28382e-06	5.57263e-05	0.626866	0.369067	transposable_element_gene
AT4G07803	14.9144	1.60842	0.567332	2.83506	0.00458167	0.0360194	0.627451	0.137255	transposable_element_gene
AT2G11400	11.9565	2.01979	0.71353	2.8307	0.00464468	0.0364417	0.627907	0.238281	transposable_element_gene
AT5G34842	65.987	1.10824	0.283878	3.90392	9.46458e-05	0.0014608	0.640394	0.324167	transposable_element_gene
AT1G43745	832.158	1.3016	0.136709	9.5209	1.71685e-21	5.76911e-19	0.645747	0.428382	transposable_element_gene
AT3G31422	52.1693	1.09492	0.314596	3.48039	0.000500686	0.00597825	0.647799	0.160291	transposable_element_gene
AT2G11650	42.7347	1.44073	0.378437	3.80704	0.000140639	0.00202455	0.65	0.327759	transposable_element_gene
AT4G08072	26.3337	1.29612	0.424348	3.05437	0.00225534	0.0205144	0.650602	0.355789	transposable_element_gene
AT5G28700	158.249	1.06584	0.194047	5.49268	3.95888e-08	1.49712e-06	0.653361	0.308559	transposable_element_gene
AT5G34749	44.9537	1.00849	0.334277	3.01693	0.00255352	0.0225974	0.656716	0.34984	transposable_element_gene
AT1G42690	55.7411	1.0779	0.306337	3.51868	0.000433706	0.00527837	0.664671	0.317536	transposable_element_gene
AT1G35745	188.007	1.24507	0.200391	6.21317	5.19255e-10	3.05348e-08	0.666096	0.185185	transposable_element_gene
AT4G06646	13.8049	2.4291	0.657101	3.6967	0.000218424	0.00294597	0.666667	0.263566	transposable_element_gene
AT1G38400	67.4369	1.20387	0.279387	4.30895	1.64028e-05	0.00032477	0.676329	0.316239	transposable_element_gene
AT4G07494	94.431	1.05571	0.248466	4.24892	2.14799e-05	0.000409441	0.678571	0.361371	transposable_element_gene
AT1G36770	128.999	1.13279	0.225152	5.0312	4.87414e-07	1.39138e-05	0.682171	0.372472	transposable_element_gene
AT1G78095	457.765	1.27759	0.153996	8.29621	1.07482e-16	1.88671e-14	0.690071	0.384021	transposable_element_gene
AT3G33163	30.7684	1.92649	0.424956	4.53338	5.80484e-06	0.000130703	0.695238	0.304425	transposable_element_gene
AT1G40630	240.234	1.05289	0.185742	5.66856	1.44002e-08	6.07027e-07	0.697013	0.402083	transposable_element_gene
AT5G30102	381.373	1.13118	0.154921	7.30166	2.84246e-13	2.65319e-11	0.710106	0.350271	transposable_element_gene
AT5G27603	118.947	1.02441	0.221249	4.63013	3.65439e-06	8.56161e-05	0.710526	0.265957	transposable_element_gene
AT4G08680	490.518	1.33762	0.157852	8.47388	2.37342e-17	5.36805e-15	0.715328	0.269625	transposable_element_gene
AT4G07563	81.0913	1.58179	0.26669	5.9312	3.00723e-09	1.49865e-07	0.718147	0.320934	transposable_element_gene
AT3G33083	57.9362	1.25058	0.299658	4.17336	3.00138e-05	0.000543901	0.72	0.422862	transposable_element_gene
AT5G32488	48.048	1.19485	0.314581	3.79823	0.000145731	0.00208255	0.72028	0.314578	transposable_element_gene
AT4G07566	72.305	1.02324	0.283981	3.6032	0.000314326	0.00398962	0.723301	0.344221	transposable_element_gene
AT2G06967	96.8507	1.18216	0.25071	4.71523	2.41436e-06	5.8547e-05	0.723776	0.333611	transposable_element_gene
AT3G43141	79.3343	1.26003	0.254669	4.94773	7.50833e-07	2.0729e-05	0.729958	0.403137	transposable_element_gene
AT5G28671	22.549	1.86627	0.476623	3.91562	9.01718e-05	0.00140279	0.733333	0.160535	transposable_element_gene
AT3G43485	224.799	1.18703	0.172971	6.86259	6.7621e-12	4.97057e-10	0.737879	0.347578	transposable_element_gene
AT3G33081	90.7975	1.02509	0.248677	4.12219	3.75295e-05	0.000661745	0.738281	0.400911	transposable_element_gene
AT4G07490	348.183	1.12716	0.156039	7.22356	5.06437e-13	4.51228e-11	0.741807	0.316005	transposable_element_gene
AT3G39935	19.9292	1.49904	0.498115	3.00942	0.00261744	0.022973	0.741935	0.290172	transposable_element_gene
AT5G28888	45.7271	1.15927	0.332406	3.48751	0.00048754	0.00585097	0.75188	0.38484	transposable_element_gene
AT2G10680	208.938	1.04351	0.188565	5.53396	3.13086e-08	1.21525e-06	0.753378	0.357311	transposable_element_gene
AT3G42236	49.7855	1.23412	0.329204	3.7488	0.000177679	0.00245557	0.760274	0.324561	transposable_element_gene
AT4G07938	176.791	1.31137	0.185686	7.06232	1.63745e-12	1.3562e-10	0.765714	0.331939	transposable_element_gene
AT4G07600	151.648	1.24518	0.206388	6.03318	1.60762e-09	8.71301e-08	0.77551	0.398754	transposable_element_gene
AT1G37867	418.836	1.00837	0.147683	6.82797	8.6125e-12	6.26196e-10	0.779029	0.392956	transposable_element_gene
AT4G06573	158.963	1.04416	0.204874	5.09659	3.45832e-07	1.04828e-05	0.782805	0.385526	transposable_element_gene
AT5G29032	182.446	1.00484	0.184798	5.43749	5.40358e-08	1.96147e-06	0.7833	0.376471	transposable_element_gene
AT1G43060	996.674	1.12717	0.135626	8.31084	9.50237e-17	1.74621e-14	0.783611	0.283113	transposable_element_gene
AT5G34665	89.8984	1.01313	0.242139	4.18407	2.86333e-05	0.000523727	0.785425	0.388421	transposable_element_gene
AT3G30833	93.05	1.35366	0.249455	5.42646	5.74826e-08	2.05487e-06	0.788321	0.216987	transposable_element_gene
AT5G33424	49.1574	1.1286	0.324221	3.48095	0.000499631	0.0059717	0.789855	0.33101	transposable_element_gene
AT2G06100	63.3134	1.11163	0.28001	3.96998	7.18788e-05	0.00116122	0.79661	0.349851	transposable_element_gene
AT4G06554	278.316	1.07913	0.17339	6.22372	4.85495e-10	2.88379e-08	0.800518	0.341256	transposable_element_gene
AT1G42740	18.3782	1.55478	0.525549	2.9584	0.00309244	0.0261287	0.803571	0.480349	transposable_element_gene
AT4G03840	854.27	1.13685	0.140774	8.07567	6.71051e-16	1.02496e-13	0.804175	0.347484	transposable_element_gene
AT4G06544	196.677	1.28093	0.196786	6.50928	7.55099e-11	4.74905e-09	0.805654	0.297954	transposable_element_gene
AT3G42256	204.824	1.05602	0.176444	5.98499	2.16404e-09	1.1212e-07	0.806394	0.386591	transposable_element_gene
AT3G32894	428.328	1.09257	0.154073	7.09122	1.32933e-12	1.13806e-10	0.80656	0.369328	transposable_element_gene
AT3G43566	261.239	1.24299	0.179894	6.90955	4.8621e-12	3.68924e-10	0.813423	0.388808	transposable_element_gene
AT3G42432	35.4386	1.05973	0.357832	2.96153	0.0030612	0.0259012	0.814433	0.37408	transposable_element_gene
AT2G10170	104.393	1.06905	0.232843	4.59127	4.40551e-06	0.000101198	0.817544	0.417808	transposable_element_gene
AT5G28894	57.9407	1.37992	0.322275	4.2818	1.85389e-05	0.00036039	0.821429	0.2	transposable_element_gene
AT1G41870	19.9386	1.48303	0.484375	3.06173	0.00220063	0.0201885	0.830508	0.364341	transposable_element_gene
AT3G42270	63.7989	1.32294	0.303145	4.36404	1.2768e-05	0.000260702	0.835165	0.363982	transposable_element_gene
AT4G03885	48.0076	1.01632	0.333485	3.04757	0.00230698	0.0208551	0.835938	0.394693	transposable_element_gene
AT4G05587	166.692	1.21768	0.218342	5.57694	2.44789e-08	9.85948e-07	0.83871	0.368778	transposable_element_gene
AT5G34844	53.193	1.11702	0.302491	3.69274	0.00022185	0.00298533	0.841379	0.35124	transposable_element_gene
AT3G43356	482.263	1.00473	0.147155	6.82775	8.62543e-12	6.26196e-10	0.846875	0.360825	transposable_element_gene
AT2G01026	949.841	1.03028	0.137695	7.48237	7.29952e-14	7.27539e-12	0.854603	0.322721	transposable_element_gene
AT4G05586	190.795	1.05714	0.191827	5.51088	3.57037e-08	1.37226e-06	0.855186	0.363636	transposable_element_gene
AT3G43157	78.7793	1.10522	0.263845	4.18891	2.80297e-05	0.000515605	0.876777	0.427068	transposable_element_gene
AT4G07492	35.9623	1.22171	0.401854	3.04019	0.00236428	0.02121	0.877551	0.395872	transposable_element_gene
AT3G32897	269.515	1.31238	0.170435	7.70017	1.35884e-14	1.5668e-12	0.882823	0.366748	transposable_element_gene
AT5G36015	28.1137	1.18966	0.438106	2.71545	0.0066185	0.047667	0.883117	0.305389	transposable_element_gene
AT3G42680	11.2559	1.94549	0.67303	2.89064	0.00384457	0.031035	0.885714	0.441026	transposable_element_gene
AT1G38300	66.9305	1.03122	0.273021	3.77706	0.000158692	0.00223786	0.890805	NA	transposable_element_gene
AT2G01034	847.652	1.04709	0.138618	7.55375	4.22897e-14	4.4408e-12	0.893694	0.370266	transposable_element_gene
AT3G43563	412.073	1.00019	0.154276	6.48313	8.98373e-11	5.62009e-09	0.898592	0.35119	transposable_element_gene
AT2G10980	42.6865	1.18224	0.352514	3.35375	0.000797235	0.00877929	0.904348	0.33682	transposable_element_gene
AT1G41795	185.502	1.1538	0.186963	6.17126	6.77499e-10	3.8308e-08	0.908722	0.408982	transposable_element_gene
AT5G29075	1300.62	1.07531	0.129559	8.29978	1.04307e-16	1.85872e-14	0.910268	0.33954	transposable_element_gene
AT3G42996	922.585	1.17897	0.13997	8.42304	3.66853e-17	7.56939e-15	0.91345	0.337838	transposable_element_gene
AT3G42083	131.717	1.09715	0.238525	4.59974	4.23028e-06	9.79376e-05	0.915942	0.303342	transposable_element_gene
AT5G28710	87.5084	1.2964	0.260654	4.97363	6.57091e-07	1.8309e-05	0.920168	0.319444	transposable_element_gene
AT2G12570	126.521	1.04155	0.218781	4.7607	1.92926e-06	4.76682e-05	0.93808	0.394422	transposable_element_gene
AT2G06140	24.4172	1.31611	0.442917	2.97145	0.00296399	0.0253339	0.939394	0.286498	transposable_element_gene
AT3G32220	37.6714	1.1343	0.378048	3.00042	0.00269611	0.0235927	0.939394	0.518072	transposable_element_gene
AT1G43830	175.601	1.3425	0.194576	6.89964	5.21341e-12	3.90541e-10	0.942623	0.354704	transposable_element_gene
AT1G36680	38.1306	1.42506	0.393257	3.62373	0.000290388	0.0037448	0.942857	0.248042	transposable_element_gene
AT3G30655	168.712	1.11702	0.187137	5.96897	2.38753e-09	1.22086e-07	0.95843	0.422072	transposable_element_gene
AT4G07664	186.443	1.03848	0.214214	4.84787	1.24795e-06	3.23286e-05	0.984946	0.319428	transposable_element_gene
AT3G43355	683.444	1.21968	0.145396	8.38866	4.91722e-17	9.48055e-15	0.997161	0.29071	transposable_element_gene
AT3G29225	41.3449	1.17716	0.356637	3.30072	0.00096438	0.0102736	1	0.321622	transposable_element_gene
AT3G43144	158.907	1.1361	0.223657	5.07966	3.78109e-07	1.13442e-05	1	0.377933	transposable_element_gene
AT3G43146	29.6685	1.45396	0.419679	3.46446	0.000531289	0.00630759	1.0125	0.380952	transposable_element_gene
AT2G10780	1137.58	1.0566	0.137692	7.67362	1.67213e-14	1.90931e-12	1.02001	0.284067	transposable_element_gene
AT3G42300	73.5918	1.11048	0.282226	3.93473	8.32905e-05	0.0013103	1.02174	0.32049	transposable_element_gene
AT4G05584	149.204	1.42918	0.214516	6.66237	2.69449e-11	1.78918e-09	1.02785	0.338912	transposable_element_gene
AT1G43775	37.1767	1.27345	0.382658	3.3279	0.000875035	0.00954665	1.03125	0.330025	transposable_element_gene
AT5G33255	100.57	1.07812	0.237832	4.53311	5.81222e-06	0.000130703	1.03239	0.399491	transposable_element_gene
AT4G03880	205.533	1.11041	0.195154	5.6899	1.27114e-08	5.41662e-07	1.0496	0.344241	transposable_element_gene
AT2G06296	27.8093	2.01899	0.467179	4.32166	1.54858e-05	0.000309216	1.05	0.342995	transposable_element_gene
AT4G04296	73.4018	1.02174	0.277042	3.68804	0.00022599	0.00302031	1.05085	0.289308	transposable_element_gene
AT2G12500	344.452	1.00134	0.156254	6.40839	1.47065e-10	9.00852e-09	1.06349	0.31803	transposable_element_gene
AT3G42624	156.775	1.15794	0.201667	5.74185	9.36462e-09	4.1096e-07	1.06477	0.299371	transposable_element_gene
AT3G38525	130.003	1.28656	0.214454	5.99925	1.98227e-09	1.04545e-07	1.07034	0.376697	transposable_element_gene
AT4G07934	89.5926	1.31597	0.251105	5.2407	1.5997e-07	5.29973e-06	1.07489	0.372973	transposable_element_gene
AT3G42916	269.743	1.09603	0.180907	6.05853	1.37375e-09	7.51475e-08	1.07822	0.354839	transposable_element_gene
AT4G06590	69.0877	1.0231	0.297165	3.44287	0.000575584	0.00670906	1.07879	0.397906	transposable_element_gene
AT4G08109	347.857	1.25364	0.16157	7.75908	8.55505e-15	1.02655e-12	1.08565	0.383988	transposable_element_gene
AT4G05633	49.3005	1.015	0.326768	3.10618	0.00189521	0.0179321	1.09483	0.336343	transposable_element_gene
AT3G42913	59.9901	1.15649	0.301751	3.83258	0.000126804	0.00186418	1.09589	0.337696	transposable_element_gene
AT4G04407	15.9935	1.44994	0.531669	2.72715	0.00638842	0.0462934	1.09756	0.330508	transposable_element_gene
AT1G43723	63.7629	1.38449	0.294377	4.70312	2.56215e-06	6.19448e-05	1.09938	0.330189	transposable_element_gene
AT5G29100	112.784	1.23149	0.227165	5.42114	5.92186e-08	2.09819e-06	1.10108	0.302646	transposable_element_gene
AT4G07580	78.2678	1.10657	0.271859	4.07038	4.69364e-05	0.000807397	1.1129	0.308953	transposable_element_gene
AT4G07605	78.5663	1.07756	0.251596	4.2829	1.8447e-05	0.000360172	1.11892	0.391593	transposable_element_gene
AT4G06481	152.652	1.26411	0.233944	5.40348	6.53612e-08	2.30154e-06	1.11968	0.305593	transposable_element_gene
AT3G43095	76.2504	1.16178	0.257221	4.51668	6.28158e-06	0.000140185	1.12022	0.345238	transposable_element_gene
AT4G07491	77.3349	1.26237	0.257435	4.90366	9.40696e-07	2.5317e-05	1.12766	0.332743	transposable_element_gene
AT1G40072	270.187	1.01205	0.185536	5.45477	4.90362e-08	1.80597e-06	1.1278	NA	transposable_element_gene
AT1G46120	1051.55	1.17226	0.140708	8.3312	8.00266e-17	1.51805e-14	1.13442	0.128857	transposable_element_gene
AT4G06510	28.9462	1.23821	0.42525	2.91171	0.00359454	0.0293987	1.14286	0.347441	transposable_element_gene
AT3G32880	169.111	1.11809	0.198926	5.62061	1.90281e-08	7.90774e-07	1.14646	0.378151	transposable_element_gene
AT3G43130	111.283	1.33064	0.241083	5.51941	3.40142e-08	1.31161e-06	1.15074	0.394231	transposable_element_gene
AT4G07560	147.194	1.03726	0.244295	4.24594	2.1768e-05	0.000414261	1.1568	0.260038	transposable_element_gene
AT2G07660	711.896	1.0483	0.134392	7.80031	6.17531e-15	7.80944e-13	1.15912	0.326883	transposable_element_gene
AT5G28696	359.038	1.50094	0.163099	9.20261	3.49362e-20	1.02721e-17	1.16279	0.346631	transposable_element_gene
AT1G31100	45.6708	1.0983	0.326184	3.36711	0.000759607	0.008468	1.17143	0.418232	transposable_element_gene
AT3G42718	102.604	1.11289	0.22639	4.91582	8.84123e-07	2.40698e-05	1.173	0.413665	transposable_element_gene
AT2G06290	442.994	1.1081	0.176321	6.28454	3.28833e-10	1.97317e-08	1.19118	0.413323	transposable_element_gene
AT3G32893	637.46	1.21608	0.137193	8.86398	7.7209e-19	2.0179e-16	1.19705	0.373887	transposable_element_gene
AT1G43725	74.1149	1.25732	0.271421	4.63236	3.61514e-06	8.48656e-05	1.21264	0.420747	transposable_element_gene
AT5G35800	70.4074	1.12715	0.265113	4.25158	2.12263e-05	0.000405264	1.21875	0.287234	transposable_element_gene
AT1G39990	254.382	1.01309	0.185026	5.47538	4.36572e-08	1.6352e-06	1.22735	NA	transposable_element_gene
AT3G29615	957.68	1.04295	0.136833	7.62211	2.4957e-14	2.74317e-12	1.28063	0.351401	transposable_element_gene
AT4G06572	169.807	1.63931	0.20154	8.13393	4.15599e-16	6.60521e-14	1.28954	0.29712	transposable_element_gene
AT5G35240	71.6214	1.02804	0.26141	3.93265	8.40128e-05	0.00131919	1.29221	0.268156	transposable_element_gene
AT1G42655	18.0298	1.58021	0.5323	2.96865	0.00299109	0.0254546	1.30233	0.158974	transposable_element_gene
AT1G42780	47.8941	1.12554	0.321755	3.49814	0.000468518	0.00564574	1.31731	0.424214	transposable_element_gene
AT2G14370	115.262	1.02509	0.215507	4.75663	1.96848e-06	4.85351e-05	1.31837	0.231738	transposable_element_gene
AT1G37160	87.9806	1.05295	0.241781	4.35499	1.33072e-05	0.000268911	1.31915	0.365183	transposable_element_gene
AT3G29775	27.7611	1.26829	0.408165	3.1073	0.00188806	0.0178788	1.32258	0.289625	transposable_element_gene
AT1G36830	15.7473	1.52464	0.553241	2.75582	0.00585446	0.0432773	1.32432	0.419453	transposable_element_gene
AT2G12590	25.4346	2.14542	0.474174	4.52455	6.05249e-06	0.000135587	1.33846	0.363265	transposable_element_gene
AT3G43154	193.325	1.35568	0.198666	6.82389	8.86099e-12	6.39351e-10	1.38228	0.402707	transposable_element_gene
AT3G29772	92.1818	1.14439	0.246731	4.63819	3.51468e-06	8.26722e-05	1.39487	0.298165	transposable_element_gene
AT4G07355	93.9517	1.04596	0.238203	4.39106	1.12797e-05	0.000234383	1.39691	0.357471	transposable_element_gene
AT4G06482	52.4855	1.15219	0.304143	3.78832	0.00015167	0.00215694	1.41818	0.307432	transposable_element_gene
AT1G38250	293.671	1.17951	0.165559	7.12442	1.04517e-12	9.03844e-11	1.42464	NA	transposable_element_gene
AT1G41700	356.892	1.01668	0.17141	5.93128	3.00588e-09	1.49865e-07	1.42483	0.396402	transposable_element_gene
AT1G38320	253.02	1.29953	0.169662	7.65953	1.86621e-14	2.07583e-12	1.42831	NA	transposable_element_gene
AT5G34843	517.081	1.2685	0.148239	8.55716	1.15681e-17	2.6677e-15	1.44718	0.266932	transposable_element_gene
AT4G03670	35.1053	1.33779	0.37752	3.54363	0.000394661	0.0048859	1.46667	0.119403	transposable_element_gene
AT5G28672	38.4925	1.11585	0.373223	2.98976	0.00279193	0.0242344	1.47436	0.232911	transposable_element_gene
AT4G06580	299.98	1.34463	0.168137	7.99721	1.27269e-15	1.84791e-13	1.48352	0.273141	transposable_element_gene
AT3G42450	66.6775	1.11003	0.290786	3.81736	0.00013489	0.00195615	1.49254	0.199659	transposable_element_gene
AT3G30190	100.944	1.32074	0.236114	5.59366	2.22338e-08	9.04816e-07	1.49528	0.255034	transposable_element_gene
AT3G43142	101.761	1.09385	0.253239	4.31943	1.5643e-05	0.000311826	1.5	0.453725	transposable_element_gene
AT2G12560	8.80477	3.03229	0.893637	3.3932	0.00069081	0.00780297	1.52174	0.374613	transposable_element_gene
AT3G29771	80.9679	1.27967	0.2608	4.90669	9.26246e-07	2.50783e-05	1.55758	0.243402	transposable_element_gene
AT3G22955	70.263	1.00942	0.289526	3.48645	0.000489471	0.00586218	1.57463	0.38806	transposable_element_gene
AT1G24370	70.0936	1.05155	0.276252	3.8065	0.00014095	0.00202654	1.57778	0.351548	transposable_element_gene
AT4G06567	201.857	1.26288	0.183957	6.86507	6.64595e-12	4.91591e-10	1.59406	0.293478	transposable_element_gene
AT3G43158	50.3546	1.09896	0.317222	3.46433	0.000531544	0.00630759	1.59794	0.27027	transposable_element_gene
AT3G43175	49.4614	1.0818	0.363582	2.9754	0.00292609	0.0251379	1.61053	0.320807	transposable_element_gene
AT3G31356	498.208	1.29997	0.139625	9.31047	1.27266e-20	3.83788e-18	1.61245	0.289136	transposable_element_gene
AT2G05820	103.084	1.43554	0.234698	6.11654	9.56302e-10	5.35575e-08	1.61321	0.388235	transposable_element_gene
AT5G28624	328.208	1.26288	0.160967	7.84555	4.31077e-15	5.76124e-13	1.62154	0.252399	transposable_element_gene
AT2G13990	319.968	1.0969	0.162537	6.74861	1.49264e-11	1.04494e-09	1.63756	0.384537	transposable_element_gene
AT3G32903	20.9384	1.3704	0.482739	2.83881	0.00452822	0.0356946	1.64286	0.236641	transposable_element_gene
AT4G06474	143.617	1.03401	0.21574	4.79283	1.64448e-06	4.09762e-05	1.66667	0.268987	transposable_element_gene
AT1G42745	336.708	1.24334	0.160066	7.76768	7.99395e-15	9.89651e-13	1.69876	0.371041	transposable_element_gene
AT1G34405	164.388	1.04669	0.222562	4.70289	2.56501e-06	6.19448e-05	1.76792	0.31769	transposable_element_gene
AT1G41750	24.4228	1.3174	0.43241	3.04665	0.00231408	0.0208871	1.78261	0.262136	transposable_element_gene
AT4G05583	456.593	1.48926	0.143938	10.3466	4.3382e-25	2.21833e-22	1.78941	0.327225	transposable_element_gene
AT4G06565	49.0979	1.38534	0.321619	4.30741	1.65181e-05	0.000326503	1.80645	0.420697	transposable_element_gene
AT5G32726	84.2332	1.08836	0.249254	4.36649	1.26259e-05	0.00025825	1.81333	0.349398	transposable_element_gene
AT5G32280	245.072	1.02357	0.186191	5.49743	3.85371e-08	1.47154e-06	1.81818	0.39717	transposable_element_gene
AT5G32162	8.51986	2.15934	0.798638	2.70378	0.00685564	0.0490445	1.83333	0.169761	transposable_element_gene
AT4G05610	38.3089	1.12851	0.380477	2.96605	0.00301649	0.0256151	1.90909	0.422658	transposable_element_gene
AT5G34845	383.44	1.34266	0.1614	8.31882	8.8841e-17	1.65851e-14	1.99112	0.281294	transposable_element_gene
AT4G07493	31.9398	1.07003	0.380706	2.81064	0.00494431	0.0383044	2	0.38835	transposable_element_gene
AT4G07668	58.5449	1.03812	0.308889	3.36081	0.000777136	0.00859821	2.08511	0.241455	transposable_element_gene
AT2G12345	79.6171	1.33427	0.273953	4.87043	1.11356e-06	2.93646e-05	2.26562	0.375	transposable_element_gene
AT4G07630	410.913	1.24101	0.1557	7.9705	1.58031e-15	2.26659e-13	2.2716	0.304965	transposable_element_gene
AT3G42794	36.8544	1.25823	0.367297	3.42563	0.000613368	0.00707931	2.35088	0.299681	transposable_element_gene
AT3G30250	27.9054	1.68812	0.452799	3.72819	0.000192859	0.00264978	2.48889	0.312057	transposable_element_gene
AT5G34839	231.089	1.07401	0.179325	5.98921	2.10863e-09	1.1022e-07	2.58567	0.334532	transposable_element_gene
AT4G07744	33.7983	1.11112	0.363764	3.05451	0.00225427	0.0205144	3.04762	0.262136	transposable_element_gene
AT4G08692	156.386	1.06802	0.204635	5.21916	1.79734e-07	5.87179e-06	4.10526	0.375546	transposable_element_gene
AT2G10410	34.2979	1.13959	0.372038	3.06311	0.00219052	0.0201114	6.04	0.00651466	transposable_element_gene	SADHU NON-CODING RETROTRANSPOSON 1-1 (SADHU1-1)
AT3G42922	69.5972	1.48571	0.278169	5.34102	9.24269e-08	3.18778e-06	6.23077	0.206612	transposable_element_gene

## Sheet: ahg2-1
Genes from Araport11 annotation up-regulated in small RNA-seq (padj <0.05).
gene	baseMean	log2FoldChange	lfcSE	stat	pvalue	padj	strandedness (fwd/rev reads)	fraction of methylated C	gene model type	primary gene symbol
AT1G09847	29.1381	1.52012	0.413589	3.67544	0.000237443	0.0038547	1.9375	0.510204	long_noncoding_rna
AT2G04885	35.0868	2.70602	0.427722	6.32659	2.50638e-10	2.89541e-08	0.970588	0.475728	long_noncoding_rna
AT2G05485	104.385	1.2154	0.249059	4.87999	1.06093e-06	4.40451e-05	0.696386	0.405797	long_noncoding_rna
AT5G04665	46.5369	1.08252	0.315558	3.4305	0.000602478	0.00797733	0.722689	0.545024	long_noncoding_rna
AT1G63510	34.4285	1.27651	0.432291	2.9529	0.00314806	0.0277579	Inf	0	pre_trna
AT2G07759	93.4318	1.1097	0.239376	4.63581	3.5555e-06	0.000114278	103.5	NA	pre_trna
AT2G07761	25.7547	1.10559	0.405791	2.72453	0.00643938	0.0483318	37	NA	pre_trna
AT2G07765	120.011	1.41382	0.267257	5.29011	1.22241e-07	7.11231e-06	56.7	0	pre_trna
AT2G07766	487.557	1.76686	0.162363	10.8821	1.40255e-27	1.39747e-24	222.364	NA	pre_trna
AT2G07792	114.615	1.30575	0.26799	4.8724	1.10252e-06	4.50678e-05	43.9167	0	pre_trna
AT2G07793	466.399	1.96153	0.170659	11.4938	1.41701e-30	2.259e-27	218.909	NA	pre_trna
AT2G28770	800.614	2.14773	0.702596	3.05685	0.00223673	0.0214548	1472	0	pre_trna
AT4G02055	197.612	2.41229	0.830076	2.90611	0.00365949	0.0311643	Inf	0	pre_trna
AT4G14345	801.425	2.1454	0.701623	3.05777	0.00222991	0.0214152	1104.5	0	pre_trna
AT1G03220	34.3152	1.1207	0.35756	3.13429	0.00172269	0.0174924	153	0	protein_coding
AT1G06040	28.942	1.44331	0.394734	3.65641	0.000255775	0.00405324	186	0	protein_coding	SALT TOLERANCE (STO)
AT1G07590	41.4732	1.25284	0.377734	3.31672	0.000910795	0.0106466	Inf	0.0338733	protein_coding
AT1G07610	112.706	1.80176	0.256558	7.02282	2.17436e-12	4.22727e-10	575	0	protein_coding	METALLOTHIONEIN 1C (MT1C)
AT1G09560	36.4321	1.18837	0.393187	3.02241	0.00250769	0.0232698	Inf	0	protein_coding	GERMIN-LIKE PROTEIN 5 (GLP5)
AT1G10960	18.0167	1.66086	0.511081	3.24969	0.0011553	0.0127194	Inf	0	protein_coding	FERREDOXIN 1 (FD1)
AT1G12615	13.29	4.19143	0.86957	4.82012	1.43471e-06	5.60592e-05	3,5	0.0140845	protein_coding
AT1G12800	16.6963	1.68697	0.555922	3.03453	0.00240907	0.0227251	Inf	0.0446344	protein_coding	S1 DOMAIN-CONTAINING RBP (SDP)
AT1G15980	23.4378	1.23294	0.422874	2.91561	0.00354993	0.030361	118	0.00917431	protein_coding	PHOTOSYNTHETIC NDH SUBCOMPLEX B 1 (PnsB1)
AT1G16720	34.8571	1.11122	0.35782	3.10552	0.00189943	0.0188312	Inf	0.0284314	protein_coding	HIGH CHLOROPHYLL FLUORESCENCE PHENOTYPE 173 (HCF173)
AT1G21310	36.5844	1.5619	0.419124	3.72658	0.000194094	0.00324345	Inf	0	protein_coding	EXTENSIN 3 (EXT3)
AT1G23390	94.6711	1.24083	0.243018	5.10592	3.29181e-07	1.59994e-05	85	0	protein_coding	KELCH DOMAIN-CONTAINING F-BOX PROTEIN (KFB)
AT1G23720	59.0184	1.45675	0.309199	4.71136	2.46065e-06	8.52776e-05	0.417085	0.256614	protein_coding
AT1G23740	14.7706	2.05278	0.585936	3.50343	0.000459316	0.0065146	Inf	0.00821355	protein_coding	ALKENAL/ONE OXIDOREDUCTASE (AOR)
AT1G27570	319.769	3.63409	0.2114	17.1906	3.12096e-66	2.48772e-62	0.0989819	0.532882	protein_coding
AT1G32140	32.6955	1.85273	0.399621	4.63622	3.54834e-06	0.000114278	1.14103	0.052356	protein_coding
AT1G35820	113.458	1.09445	0.233974	4.67766	2.90163e-06	9.80039e-05	0.945736	0.273196	protein_coding
AT1G36510	26.8359	1.89815	0.45262	4.1937	2.74438e-05	0.000635915	1.7451	0.25731	protein_coding
AT1G44446	22.7425	1.3622	0.43735	3.11466	0.00184157	0.0183719	105	0.0404463	protein_coding	CHLORINA 1 (CH1)
AT1G44575	86.6657	1.0115	0.259833	3.89289	9.90567e-05	0.00188444	40.3333	0.273792	protein_coding	NONPHOTOCHEMICAL QUENCHING 4 (NPQ4)
AT1G47660	18.0362	2.208	0.532183	4.14895	3.34e-05	0.00074784	1.4902	0.532419	protein_coding
AT1G51150	27.1268	8.16634	1.23178	6.6297	3.36374e-11	4.87498e-09	3.16279	0.0652174	protein_coding	DEGRADATION OF PERIPLASMIC PROTEINS 6 (DEG6)
AT1G54780	34.2613	1.00787	0.368561	2.7346	0.0062456	0.047349	154	0	protein_coding	THYLAKOID LUMEN PROTEIN 18.3 (TLP18.3)
AT1G66200	51.8909	1.13596	0.311384	3.6481	0.000264183	0.00415345	Inf	0.0117188	protein_coding	GLUTAMINE SYNTHASE CLONE F11 (GSR2)
AT1G69530	23.9842	1.90633	0.488529	3.90218	9.53284e-05	0.00183267	Inf	0	protein_coding	EXPANSIN A1 (EXPA1)
AT1G75460	17.3936	1.69467	0.512289	3.30804	0.000939513	0.0108692	Inf	0	protein_coding
AT2G01530	14.1511	2.06925	0.588438	3.51651	0.000437256	0.00625739	Inf	0	protein_coding	MLP-LIKE PROTEIN 329 (MLP329)
AT2G05070	1038.88	1.60703	0.162446	9.89271	4.47741e-23	3.56894e-20	2500.5	0	protein_coding	PHOTOSYSTEM II LIGHT HARVESTING COMPLEX GENE 2.2 (LHCB2.2)
AT2G05100	877.255	2.09855	0.169332	12.3931	2.84857e-35	5.67649e-32	412.909	0.121429	protein_coding	PHOTOSYSTEM II LIGHT HARVESTING COMPLEX GENE 2.1 (LHCB2.1)
AT2G05510	34.2731	1.09706	0.393858	2.78542	0.00534585	0.0421899	Inf	0	protein_coding
AT2G05580	12.3892	3.78556	0.823368	4.59765	4.27283e-06	0.00013462	Inf	0.121053	protein_coding
AT2G06420	237.372	1.30137	0.184745	7.04416	1.86588e-12	3.71823e-10	0.384615	0.287129	protein_coding
AT2G15340	19.9665	3.60672	0.629106	5.73309	9.86158e-09	8.63809e-07	0.565789	0.269608	protein_coding
AT2G16030	1259.02	1.14603	0.15764	7.26992	3.59708e-13	8.96009e-11	0.757183	0.45098	protein_coding
AT2G24980	45.7561	1.45229	0.330321	4.39661	1.09953e-05	0.000296488	0.341615	0.205742	protein_coding	EXTENSIN 6 (EXT6)
AT2G29650	20.2875	1.54323	0.48865	3.15816	0.0015877	0.0163932	48.5	0.0225386	protein_coding	PHOSPHATE TRANSPORTER 4;1 (PHT4;1)
AT2G37040	14.6915	1.66257	0.554438	2.99865	0.00271176	0.0245352	Inf	0.00333333	protein_coding	PHE AMMONIA LYASE 1 (pal1)
AT2G39800	35.2289	1.15791	0.360381	3.21301	0.0013135	0.0141485	158	0	protein_coding	DELTA1-PYRROLINE-5-CARBOXYLATE SYNTHASE 1 (P5CS1)
AT2G46340	13.1923	1.67998	0.597995	2.80936	0.00496396	0.0397847	Inf	0.0341997	protein_coding	SUPPRESSOR OF PHYA-105 1 (SPA1)
AT3G02730	26.6033	1.62354	0.42525	3.81785	0.000134618	0.00241803	Inf	0.0197531	protein_coding	THIOREDOXIN F-TYPE 1 (TRXF1)
AT3G13080	17.0798	1.77975	0.543227	3.27626	0.00105192	0.0117765	83	0.0170423	protein_coding	ATP-BINDING CASSETTE C3 (ABCC3)
AT3G13830	27.387	2.46196	0.446881	5.5092	3.60458e-08	2.71058e-06	0	0	protein_coding
AT3G26570	32.5728	1.98116	0.409554	4.83737	1.31567e-06	5.24359e-05	Inf	0	protein_coding	PHOSPHATE TRANSPORTER 2;1 (PHT2;1)
AT3G27690	110.776	2.4154	0.25471	9.48296	2.47171e-21	1.51554e-18	123.4	0.003861	protein_coding	PHOTOSYSTEM II LIGHT HARVESTING COMPLEX GENE 2.3 (LHCB2.3)
AT3G28550	155.512	1.58571	0.238243	6.65586	2.81641e-11	4.15734e-09	0.441288	0.2	protein_coding
AT3G28740	21.3862	3.86969	0.635574	6.0885	1.13973e-09	1.16472e-07	64	0.00943396	protein_coding	CYTOCHROME P450, FAMILY 81, SUBFAMILY D, POLYPEPTIDE 11 (CYP81D11)
AT3G28780	29.2142	1.35243	0.390392	3.46428	0.000531644	0.00724398	0.734177	0.106003	protein_coding
AT3G32200	57.3158	1.41365	0.290201	4.87129	1.10874e-06	4.50908e-05	2.32099	0.334802	protein_coding
AT3G42310	125.229	1.21261	0.267639	4.53079	5.87644e-06	0.000174131	1.66359	0.25054	protein_coding
AT3G42870	59.8819	1.14523	0.303246	3.77656	0.00015901	0.00272575	0.816327	0.316609	protein_coding
AT3G43837	54.3367	1.02642	0.303714	3.37955	0.000726055	0.00917177	1.39394	0.42959	protein_coding
AT3G43940	14.4752	1.70668	0.550885	3.09807	0.00194785	0.0192157	4.53846	0.293956	protein_coding
AT3G50808	16.0232	2.40469	0.578291	4.15827	3.20667e-05	0.000722045	0.534483	0.0857143	protein_coding
AT3G54580	118.479	1.59001	0.225707	7.04456	1.86046e-12	3.71823e-10	0.533333	0.194581	protein_coding
AT3G54590	78.7765	1.31862	0.26674	4.94346	7.675e-07	3.3614e-05	0.448819	0.2	protein_coding	HYDROXYPROLINE-RICH GLYCOPROTEIN (HRGP1)
AT3G54900	16.5405	1.50081	0.54924	2.73252	0.00628519	0.0474874	38	0	protein_coding	CAX INTERACTING PROTEIN 1 (CXIP1)
AT3G56360	47.0853	1.08404	0.321508	3.37173	0.000746974	0.00931788	69.3333	0	protein_coding
AT4G01870	71.645	1.12612	0.29003	3.88278	0.000103271	0.00193232	62	0	protein_coding
AT4G07932	31.4013	1.11278	0.380777	2.9224	0.0034734	0.0298694	1.62264	0.392405	protein_coding
AT4G08097	28.4077	1.3006	0.411331	3.16192	0.00156732	0.016246	1.14516	0.32991	protein_coding
AT4G08370	79.9814	1.56417	0.286859	5.45277	4.95923e-08	3.29417e-06	1.24561	0.324468	protein_coding
AT4G08410	35.5488	1.03004	0.35279	2.91969	0.00350382	0.0300634	0.209302	0.221429	protein_coding
AT4G12310	13.2382	1.57275	0.576843	2.72648	0.00640143	0.0482285	64	0	protein_coding	CYTOCHROME P450, FAMILY 706, SUBFAMILY A, POLYPEPTIDE 5 (CYP706A5)
AT4G12820	13.677	2.38352	0.61786	3.8577	0.00011446	0.00210221	0.381818	0.0433996	protein_coding	(KIB2)
AT4G13390	18.8825	2.1113	0.544273	3.87912	0.000104837	0.00195704	0.414286	0.220779	protein_coding	EXTENSIN 12 (EXT12)
AT4G13992	55.2373	3.53283	0.387986	9.10557	8.58152e-20	4.56022e-17	2,5	0.14242	protein_coding
AT4G14365	65.642	1.23135	0.298525	4.12477	3.71111e-05	0.00081491	0.723164	0.00807537	protein_coding	XB3 ORTHOLOG 4 IN ARABIDOPSIS THALIANA (XBAT34)
AT4G15280	16.2828	3.46947	0.675836	5.1336	2.84256e-07	1.46181e-05	0.596774	0	protein_coding	UDP-GLUCOSYL TRANSFERASE 71B5 (UGT71B5)
AT4G16370	25.8332	1.91132	0.436061	4.38314	1.16979e-05	0.000309781	65	0.00954401	protein_coding	OLIGOPEPTIDE TRANSPORTER (OPT3)
AT4G19170	43.6153	1.69468	0.341432	4.96346	6.92497e-07	3.06661e-05	35.1667	0	protein_coding	NINE-CIS-EPOXYCAROTENOID DIOXYGENASE 4 (NCED4)
AT4G19690	12.7847	4.13853	0.891771	4.6408	3.47061e-06	0.000113378	Inf	0.0121704	protein_coding	IRON-REGULATED TRANSPORTER 1 (IRT1)
AT4G25050	39.717	1.15872	0.340353	3.40446	0.000662951	0.00857854	Inf	0	protein_coding	ACYL CARRIER PROTEIN 4 (ACP4)
AT4G26530	52.7091	1.08766	0.296562	3.66756	0.000244874	0.00393527	230	0	protein_coding	FRUCTOSE-BISPHOSPHATE ALDOLASE 5 (FBA5)
AT4G26730	448.88	1.15447	0.16718	6.90551	5.00237e-12	9.06225e-10	0.558711	0.411765	protein_coding
AT4G26850	21.1983	1.52977	0.529164	2.89092	0.00384119	0.0324345	Inf	0.00395257	protein_coding	VITAMIN C DEFECTIVE 2 (VTC2)
AT4G29905	32.3258	1.1638	0.389122	2.99083	0.00278225	0.0251158	71	0	protein_coding
AT4G33010	168.248	1.15478	0.203521	5.674	1.39499e-08	1.19564e-06	Inf	0.00479781	protein_coding	GLYCINE DECARBOXYLASE P-PROTEIN 1 (GLDP1)
AT4G36220	22.2789	1.92907	0.463132	4.16527	3.10983e-05	0.000702222	27.25	0	protein_coding	FERULIC ACID 5-HYDROXYLASE 1 (FAH1)
AT5G05250	15.5486	2.05451	0.563368	3.64683	0.000265491	0.00415515	5.83333	0	protein_coding
AT5G06630	43.6739	1.50842	0.341701	4.41442	1.01279e-05	0.000277422	0.292683	0.185345	protein_coding
AT5G06640	22.7064	1.32187	0.450546	2.93393	0.00334704	0.0290308	0.167785	0.234375	protein_coding	EXTENSIN 10 (EXT10)
AT5G07430	83.5003	1.00802	0.245824	4.10058	4.12115e-05	0.000892654	5.46429	0.0701439	protein_coding
AT5G13770	14.9602	2.07616	0.565293	3.67271	0.000239991	0.00388522	78	0.0155039	protein_coding
AT5G26280	34.2979	1.5078	0.396378	3.80395	0.000142405	0.00252567	32	0.0152672	protein_coding
AT5G26300	12.9625	1.95611	0.634457	3.08311	0.00204846	0.0200347	32	0.0117647	protein_coding
AT5G28463	22.0404	1.24277	0.454491	2.73442	0.00624904	0.047349	1.34884	0.380201	protein_coding
AT5G29624	19.4922	1.36275	0.490968	2.77563	0.00550947	0.0431819	1.02174	0.249071	protein_coding
AT5G31412	21.0842	1.44053	0.489134	2.94506	0.00322888	0.0282414	1,5	0.208599	protein_coding
AT5G35190	39.9953	1.53086	0.386079	3.96514	7.33543e-05	0.00148027	0.636364	0.0559006	protein_coding	EXTENSIN 13 (EXT13)
AT5G35300	32.8908	1.19439	0.366266	3.26099	0.00111025	0.0123774	1.3125	0.222222	protein_coding
AT5G35660	20.2895	1.73979	0.512945	3.39177	0.00069443	0.00887526	Inf	0.00487805	protein_coding
AT5G36228	41.8922	1.70221	0.349005	4.87733	1.07532e-06	4.44113e-05	2.76786	0.520833	protein_coding
AT5G40870	84.2045	1.00678	0.265323	3.79457	0.000147902	0.00259676	0.168254	0.0351931	protein_coding	URIDINE KINASE/URACIL PHOSPHORIBOSYLTRANSFERASE 1 (UK/UPRT1)
AT5G41765	181.219	1.20457	0.195683	6.15574	7.47277e-10	8.15965e-08	0.117568	0.254753	protein_coding
AT5G44380	13.14	1.66369	0.610729	2.72411	0.00644759	0.0483478	Inf	0	protein_coding	(ATBBE28)
AT5G46930	54.6437	2.86332	0.367066	7.80056	6.16322e-15	2.04696e-12	0.481132	0.319853	protein_coding
AT5G48930	21.9326	1.24915	0.44696	2.79477	0.0051936	0.0412744	Inf	0	protein_coding	HYDROXYCINNAMOYL-COA SHIKIMATE/QUINATE HYDROXYCINNAMOYL TRANSFERASE (HCT)
AT5G49730	44.1048	1.90084	0.360181	5.27745	1.30992e-07	7.5118e-06	Inf	0.0183727	protein_coding	FERRIC REDUCTION OXIDASE 6 (FRO6)
AT5G49740	31.1633	1.86992	0.413284	4.52455	6.05253e-06	0.000176721	Inf	0.0129496	protein_coding	FERRIC REDUCTION OXIDASE 7 (FRO7)
AT5G53450	20.1448	1.88473	0.518267	3.6366	0.000276264	0.004278	Inf	0.0490566	protein_coding	OBP3-RESPONSIVE GENE 1 (ORG1)
AT5G56795	120.969	1.65528	0.257158	6.43682	1.22002e-10	1.5244e-08	200	0	protein_coding	METALLOTHIONEIN 1B (MT1B)
AT5G61820	20.2824	1.44957	0.503198	2.88072	0.00396774	0.0331171	Inf	0.0122117	protein_coding
AT1G19560	35.9727	2.48386	0.399246	6.22138	4.92804e-10	5.53259e-08	3.34783	0.0442308	pseudogene
AT2G07712	250.463	1.00315	0.176162	5.69444	1.23778e-08	1.07243e-06	2.50641	0.367893	pseudogene
AT2G07783	67.4985	1.42959	0.281327	5.08158	3.74301e-07	1.79732e-05	12.9231	0.235294	pseudogene
AT2G13145	34.9623	1.63007	0.393996	4.13728	3.51444e-05	0.000781094	0.470588	0.187783	pseudogene
AT2G14410	104.416	1.16162	0.233896	4.96637	6.82163e-07	3.03772e-05	0.766038	0.44716	pseudogene
AT2G19200	15.973	6.42364	1.25582	5.11509	3.13589e-07	1.54297e-05	0.22619	0.04329	pseudogene
AT3G26775	36.2522	2.04265	0.386037	5.29132	1.21434e-07	7.11231e-06	2.55556	0.0918367	pseudogene
AT4G07320	95.5221	1.24053	0.260704	4.75838	1.95149e-06	7.16837e-05	0.848101	0.346023	pseudogene
AT5G35070	42.619	1.37516	0.357945	3.84183	0.000122121	0.00222243	0.765217	0.491491	pseudogene
AT5G52272	17.7628	5.68154	1.10252	5.15322	2.5605e-07	1.35164e-05	0.107843	0.228571	pseudogene
AT1G36210	77.8245	1.06453	0.257873	4.12811	3.65762e-05	0.000807614	0.676471	0.391509	transposable_element_gene
AT1G36490	38.3154	1.06326	0.366233	2.90323	0.0036934	0.031386	1.17722	0.263547	transposable_element_gene
AT1G36680	33.3359	1.17583	0.383962	3.06235	0.00219609	0.0211413	1.15714	0.248042	transposable_element_gene
AT1G37070	33.8642	1.1112	0.365291	3.04195	0.00235052	0.0222254	0.8875	0.37512	transposable_element_gene
AT1G38176	31.8179	1.11676	0.378632	2.94945	0.00318338	0.0279927	0.489583	0.338374	transposable_element_gene
AT1G38185	153.658	1.35855	0.206116	6.59118	4.36342e-11	6.21086e-09	0.667436	0.410815	transposable_element_gene
AT1G38280	183.363	1.04412	0.19117	5.46176	4.71441e-08	3.21184e-06	0.960976	NA	transposable_element_gene
AT1G38380	41.1378	1.09936	0.340649	3.22725	0.00124986	0.013573	0.666667	0.365574	transposable_element_gene
AT1G38410	101.517	1.05025	0.231555	4.53562	5.74338e-06	0.000171462	1.29231	0.293103	transposable_element_gene
AT1G39510	15.9621	1.63678	0.533058	3.07055	0.00213666	0.0206942	0.717391	NA	transposable_element_gene
AT1G39513	15.9621	1.63678	0.533058	3.07055	0.00213666	0.0206942	0.717391	NA	transposable_element_gene
AT1G39515	15.9621	1.63678	0.533058	3.07055	0.00213666	0.0206942	0.717391	NA	transposable_element_gene
AT1G40310	199.936	1.3752	0.185889	7.39795	1.383e-13	3.80135e-11	1.41753	0.405018	transposable_element_gene
AT1G42698	33.3336	1.46049	0.377341	3.87048	0.000108623	0.0020089	0.882353	0.292727	transposable_element_gene
AT1G42705	17.7464	1.70162	0.5065	3.35956	0.000780671	0.00967538	0.934783	0.294798	transposable_element_gene
AT1G43030	67.0668	1.24442	0.274763	4.52906	5.92458e-06	0.000174907	1.37984	0.268493	transposable_element_gene
AT2G05084	15.8043	1.54433	0.537255	2.87449	0.00404684	0.033742	1.02632	0.354232	transposable_element_gene
AT2G06100	58.0333	1.01507	0.293702	3.45614	0.000547974	0.00741578	0.792857	0.349851	transposable_element_gene
AT2G06180	43.636	1.11068	0.325101	3.41642	0.000634506	0.0083322	1.18182	0.457938	transposable_element_gene
AT2G06250	113.094	1.12517	0.233397	4.82085	1.4295e-06	5.60592e-05	1.10331	0.403922	transposable_element_gene
AT2G06460	35.135	1.34913	0.35693	3.77981	0.000156947	0.00270199	0.0866667	0.224719	transposable_element_gene
AT2G07683	63.4214	1.04542	0.287674	3.63405	0.000279003	0.00430995	0.15674	0.375	transposable_element_gene
AT2G09187	381.781	1.1031	0.168788	6.53544	6.34248e-11	8.5688e-09	1.13283	0.356852	transposable_element_gene
AT2G10130	36.1101	1.43813	0.363505	3.95628	7.61273e-05	0.00152465	1.59091	0.330334	transposable_element_gene
AT2G10240	29.5265	1.06218	0.387546	2.74079	0.00612917	0.0468306	1.22414	0.354407	transposable_element_gene
AT2G10253	15.3803	1.60765	0.554703	2.89821	0.00375297	0.0317568	1.96154	0.24026	transposable_element_gene
AT2G10310	152.201	1.01615	0.222382	4.5694	4.89116e-06	0.000151702	0.93586	0.399242	transposable_element_gene
AT2G10320	40.6024	1.21217	0.373437	3.24598	0.00117049	0.0128512	0.352518	0.350126	transposable_element_gene
AT2G11780	99.0414	1.14436	0.245299	4.66515	3.0839e-06	0.000102852	0.350453	0.317708	transposable_element_gene
AT2G12345	57.4	1.24616	0.30193	4.1273	3.67044e-05	0.000808207	1.72165	0.375	transposable_element_gene
AT2G12505	33.3071	1.01667	0.362524	2.80443	0.00504054	0.0402587	0.756098	0.332613	transposable_element_gene
AT2G12750	106.117	1.09585	0.244767	4.47714	7.56512e-06	0.00021233	0.915663	0.274725	transposable_element_gene
AT2G12760	242.288	1.00355	0.180005	5.57511	2.47374e-08	1.9523e-06	0.5	0.378202	transposable_element_gene
AT2G12970	84.0715	1.03672	0.275202	3.76713	0.000165135	0.00281002	0.701835	0.420994	transposable_element_gene
AT2G13170	43.5749	1.01618	0.328876	3.08985	0.00200257	0.019634	1.1954	0.240698	transposable_element_gene
AT2G13530	29.7182	1.39406	0.416342	3.34836	0.000812919	0.00993201	3.96429	0.646914	transposable_element_gene
AT2G14380	69.1248	1.01584	0.263025	3.86212	0.000112405	0.00206925	0.986755	0.432809	transposable_element_gene
AT2G28980	47.6552	1.00293	0.315579	3.17806	0.00148262	0.0156049	0.815789	0.467996	transposable_element_gene
AT3G22955	15.1339	4.85764	0.949055	5.11839	3.08149e-07	1.53516e-05	0.882353	0.38806	transposable_element_gene
AT3G25826	41.055	1.05144	0.346087	3.03809	0.00238083	0.0224853	0.547826	0.252632	transposable_element_gene
AT3G29612	79.9339	1.51099	0.274691	5.50067	3.78349e-08	2.78891e-06	0.347222	0.400868	transposable_element_gene
AT3G29771	66.0222	1.06628	0.282	3.78115	0.000156103	0.00269328	1.3629	0.243402	transposable_element_gene
AT3G30433	58.7655	1.11712	0.298282	3.74518	0.000180265	0.00302504	0.550296	0.367236	transposable_element_gene
AT3G30436	98.97	1.18121	0.285757	4.13361	3.57108e-05	0.000790697	0.944681	0.38046	transposable_element_gene
AT3G30620	59.2336	1.25138	0.297033	4.21292	2.52086e-05	0.000592737	1.06061	0.443094	transposable_element_gene
AT3G30695	421.873	1.10858	0.161788	6.85201	7.28179e-12	1.28021e-09	0.991525	0.421742	transposable_element_gene
AT3G31320	15.3326	1.59019	0.543735	2.92456	0.00344939	0.0297244	0.9	0.418129	transposable_element_gene
AT3G32010	120.425	1.05505	0.223151	4.72796	2.26787e-06	8.03429e-05	0.591045	0.426829	transposable_element_gene
AT3G32275	36.4681	1.51895	0.361201	4.20528	2.60758e-05	0.000611324	1.08235	0.263793	transposable_element_gene
AT3G32917	106.084	1.05981	0.231653	4.575	4.76227e-06	0.000148281	1.01717	0.356072	transposable_element_gene
AT3G32970	40.7058	1.1883	0.360387	3.29729	0.000976225	0.0111803	1.92063	0.357995	transposable_element_gene
AT3G33067	243.416	1.157	0.183571	6.30274	2.92421e-10	3.32984e-08	0.79803	0.376702	transposable_element_gene
AT3G42070	25.031	1.25809	0.449648	2.79796	0.00514272	0.0409108	0.195876	0.428843	transposable_element_gene
AT3G42252	46.5025	1.25659	0.326251	3.85159	0.000117351	0.00214543	0.475862	0.353047	transposable_element_gene
AT3G42256	150.39	1.00526	0.21563	4.66198	3.13179e-06	0.000104015	0.973054	0.386591	transposable_element_gene
AT3G42290	65.0157	1.09711	0.299577	3.66218	0.000250075	0.00399468	1.10145	0.29721	transposable_element_gene
AT3G42445	98.7183	1.46944	0.243672	6.03042	1.63539e-09	1.65009e-07	1.15	0.38998	transposable_element_gene
AT3G42450	62.7297	1.05916	0.281129	3.76752	0.000164876	0.00281002	1.55556	0.199659	transposable_element_gene
AT3G42624	124.376	1.05896	0.220453	4.80356	1.55865e-06	5.91621e-05	1.09195	0.299371	transposable_element_gene
AT3G42716	97.5436	1.04948	0.240492	4.36389	1.27772e-05	0.000331749	0.799163	0.46892	transposable_element_gene
AT3G43000	42.6161	1.12169	0.356578	3.14569	0.00165693	0.0169543	1.23256	0.423985	transposable_element_gene
AT3G43130	81.2477	1.02305	0.264383	3.86956	0.000109032	0.00201178	1.52817	0.394231	transposable_element_gene
AT3G43175	55.9635	1.28889	0.307873	4.18645	2.8335e-05	0.000650934	1.95455	0.320807	transposable_element_gene
AT3G43862	219.251	1.29106	0.182155	7.08772	1.36335e-12	2.85981e-10	1.5375	0.447602	transposable_element_gene
AT3G47230	24.7673	1.29869	0.42922	3.0257	0.00248055	0.0231257	0.686567	0.325503	transposable_element_gene
AT4G03835	44.0306	1.08093	0.322186	3.35498	0.000793706	0.00977841	0.647059	0.495288	transposable_element_gene
AT4G03860	120.032	1.22677	0.226035	5.42732	5.72053e-08	3.73757e-06	1.30126	0.409263	transposable_element_gene
AT4G03880	150.689	1.08264	0.225347	4.80432	1.55282e-06	5.91621e-05	1.09779	0.344241	transposable_element_gene
AT4G05583	347.142	1.28049	0.171619	7.46127	8.56928e-14	2.52984e-11	1.67167	0.327225	transposable_element_gene
AT4G05591	123.595	1.21693	0.224307	5.42526	5.78696e-08	3.75023e-06	1.51556	0.381101	transposable_element_gene
AT4G05610	31.0846	1.07945	0.394814	2.73407	0.0062557	0.0473544	2.36585	0.422658	transposable_element_gene
AT4G06474	114.119	1.17578	0.225836	5.20636	1.92579e-07	1.05865e-05	1.73016	0.268987	transposable_element_gene
AT4G06481	115.256	1.06481	0.242623	4.38873	1.14014e-05	0.00030395	1.17021	0.305593	transposable_element_gene
AT4G06485	207.947	1.01192	0.180021	5.62115	1.8969e-08	1.5916e-06	0.745665	0.40037	transposable_element_gene
AT4G06486	15.565	1.51013	0.545573	2.76797	0.00564074	0.044124	2,04	0.318792	transposable_element_gene
AT4G06506	231.83	1.11942	0.200125	5.59362	2.22382e-08	1.80975e-06	1.10794	0.409677	transposable_element_gene
AT4G06517	391.572	1.26263	0.162163	7.78621	6.90471e-15	2.2015e-12	1.05708	0.350355	transposable_element_gene
AT4G06524	34.0874	1.13762	0.365091	3.11598	0.00183333	0.0183127	0.986842	0.413793	transposable_element_gene
AT4G06531	28.1991	1.27843	0.398262	3.21002	0.00132724	0.0142364	1.78723	0.388889	transposable_element_gene
AT4G06538	30.6871	1.47085	0.410061	3.5869	0.000334634	0.00503277	1.98	0.387205	transposable_element_gene
AT4G06544	148.642	1.00056	0.208036	4.80955	1.51268e-06	5.84301e-05	1.13289	0.297954	transposable_element_gene
AT4G06573	114.705	1.25717	0.22874	5.49606	3.8837e-08	2.78891e-06	0.937729	0.385526	transposable_element_gene
AT4G06623	20.955	1.42243	0.484228	2.93753	0.00330841	0.0287582	1.04167	0.330303	transposable_element_gene
AT4G06704	162.153	1.44384	0.201314	7.17208	7.3866e-13	1.73805e-10	2.01953	0.386308	transposable_element_gene
AT4G06720	122.694	1.22399	0.223348	5.48018	4.24886e-08	3.0239e-06	0.65	0.392765	transposable_element_gene
AT4G06735	21.6286	1.55809	0.485042	3.21228	0.00131688	0.0141658	0.376623	0.380682	transposable_element_gene
AT4G06736	151.853	1.1036	0.201675	5.47217	4.44553e-08	3.08133e-06	0.953757	0.414326	transposable_element_gene
AT4G06742	15.8868	1.62297	0.530656	3.05842	0.00222505	0.0213943	0.19697	0.344928	transposable_element_gene
AT4G06752	139.044	1.09982	0.214143	5.13594	2.80738e-07	1.45309e-05	0.910494	0.327447	transposable_element_gene
AT4G07339	65.9918	1.22623	0.301117	4.07228	4.65552e-05	0.000989577	0.588542	0.299543	transposable_element_gene
AT4G07355	70.0567	1.12552	0.263031	4.27902	1.87721e-05	0.000460407	1.12245	0.357471	transposable_element_gene
AT4G07415	25.1663	1.18403	0.420366	2.81666	0.00485258	0.0390312	0.982759	0.306245	transposable_element_gene
AT4G07490	251.844	1.05089	0.169666	6.19391	5.8688e-10	6.49725e-08	0.973214	0.316005	transposable_element_gene
AT4G07530	104.026	1.05234	0.239125	4.40078	1.07864e-05	0.000292442	1.56425	0.460897	transposable_element_gene
AT4G07560	112.208	1.2238	0.220159	5.55869	2.71804e-08	2.10345e-06	1.71658	0.260038	transposable_element_gene
AT4G07586	66.6736	1.26406	0.292932	4.31521	1.59448e-05	0.000402202	1.28889	0.378556	transposable_element_gene
AT4G07630	272.063	1.01121	0.173262	5.83631	5.33703e-09	5.00628e-07	2.21739	0.304965	transposable_element_gene
AT4G07856	156.065	1.02343	0.208574	4.90682	9.25635e-07	3.88328e-05	0.856369	0.355486	transposable_element_gene
AT4G07934	74.344	1.23376	0.259372	4.75671	1.9677e-06	7.19473e-05	0.959538	0.372973	transposable_element_gene
AT4G07937	34.195	1.08363	0.360512	3.0058	0.00264885	0.0241855	1.06849	0.414013	transposable_element_gene
AT4G07941	46.5619	1.16252	0.325346	3.57319	0.00035266	0.00522501	0.685484	0.407446	transposable_element_gene
AT4G07942	244.352	1.25418	0.185919	6.74582	1.52163e-11	2.47735e-09	0.619048	0.376353	transposable_element_gene
AT4G08030	120.913	1.10427	0.232791	4.74362	2.09931e-06	7.57177e-05	1.28936	0.351579	transposable_element_gene
AT4G08050	192.325	1.02478	0.183208	5.59353	2.225e-08	1.80975e-06	1.0365	0.41118	transposable_element_gene
AT4G08080	255.126	1.44899	0.172797	8.38554	5.0493e-17	2.236e-14	1.24214	0.364568	transposable_element_gene
AT4G08105	113.04	1.04202	0.22471	4.63715	3.5324e-06	0.000114278	1.17031	0.396801	transposable_element_gene
AT4G08138	175.327	1.06958	0.201181	5.31649	1.05787e-07	6.34003e-06	0.483685	0.326586	transposable_element_gene
AT4G12260	13.0114	2.17043	0.60984	3.55901	0.000372255	0.00546454	0.468085	0.211268	transposable_element_gene
AT4G12423	39.5632	1.06964	0.360776	2.96484	0.00302837	0.0268213	0.718447	0.41369	transposable_element_gene
AT5G28890	24.977	1.5641	0.444407	3.51951	0.000432337	0.0062093	1.01695	0.2607	transposable_element_gene
AT5G28894	44.9432	1.01116	0.356952	2.83275	0.00461492	0.037498	0.752212	0.2	transposable_element_gene
AT5G28937	19.6318	1.4811	0.492447	3.00763	0.00263298	0.0240958	1.34146	0.251128	transposable_element_gene
AT5G28940	24.4475	1.38842	0.431991	3.21401	0.00130896	0.0141485	1.54348	0.287062	transposable_element_gene
AT5G29020	58.8311	1.21739	0.318154	3.8264	0.000130029	0.00234494	1.32759	0.411058	transposable_element_gene
AT5G29043	43.1064	1.24625	0.342708	3.63647	0.000276398	0.004278	0.923077	0.414135	transposable_element_gene
AT5G29090	27.4719	1.34137	0.401228	3.34315	0.000828328	0.0099888	1.11475	0.306329	transposable_element_gene
AT5G29337	64.2057	1.04848	0.279649	3.74926	0.000177358	0.00298883	0.535135	0.331707	transposable_element_gene
AT5G29591	45.2089	1.24371	0.335263	3.70967	0.000207533	0.00343205	2.13636	0.362998	transposable_element_gene
AT5G30400	18.4314	1.97053	0.520697	3.78441	0.000154072	0.00268146	0.94	0.203175	transposable_element_gene
AT5G30762	99.9601	1.41558	0.232167	6.09724	1.07914e-09	1.13182e-07	1.82143	0.399679	transposable_element_gene
AT5G31122	30.5906	1.47237	0.39211	3.75498	0.000173353	0.00292754	1.92	0.298387	transposable_element_gene
AT5G31496	25.1219	1.64942	0.457116	3.60831	0.000308199	0.00467934	0.689189	0.431088	transposable_element_gene
AT5G31719	780.132	1.11086	0.162691	6.82805	8.60789e-12	1.45986e-09	0.938299	0.26378	transposable_element_gene
AT5G31778	16.8092	1.41722	0.517014	2.74117	0.00612212	0.0468306	0.76087	0.11898	transposable_element_gene
AT5G31855	151.2	1.01578	0.210466	4.82633	1.39074e-06	5.48793e-05	0.784367	0.359886	transposable_element_gene
AT5G32042	39.8866	1.02714	0.344505	2.98149	0.0028685	0.025662	0.70297	0.343523	transposable_element_gene
AT5G32053	125.273	1.19167	0.213137	5.59113	2.25601e-08	1.81643e-06	1.3102	0.439197	transposable_element_gene
AT5G32107	695.727	1.04849	0.165702	6.32758	2.49036e-10	2.89541e-08	0.899628	0.388571	transposable_element_gene
AT5G32197	366.635	1.09677	0.172919	6.34272	2.25739e-10	2.68562e-08	0.899767	0.357022	transposable_element_gene
AT5G32228	423.839	1.16251	0.172408	6.74277	1.55398e-11	2.47735e-09	0.710833	0.335802	transposable_element_gene
AT5G32241	57.6405	1.05741	0.30214	3.49974	0.000465712	0.0065819	0.888889	0.37426	transposable_element_gene
AT5G32306	509.395	1.17566	0.158356	7.42418	1.13479e-13	3.23052e-11	1.25784	0.403941	transposable_element_gene
AT5G32404	268.771	1.62641	0.18094	8.98865	2.50281e-19	1.24687e-16	1.62574	0.417492	transposable_element_gene
AT5G32475	173.956	1.16356	0.209189	5.56222	2.66357e-08	2.0815e-06	1.98106	0.426036	transposable_element_gene
AT5G32488	30.9138	1.03821	0.377194	2.75246	0.00591485	0.0457297	0.813333	0.314578	transposable_element_gene
AT5G32495	201.854	1.05751	0.197607	5.35158	8.71913e-08	5.30536e-06	1.71341	0.414933	transposable_element_gene
AT5G32511	348.271	1.24121	0.17312	7.16964	7.51959e-13	1.73805e-10	0.826286	0.405099	transposable_element_gene
AT5G32516	169.287	1.04643	0.210169	4.97898	6.39205e-07	2.87859e-05	0.77327	0.389626	transposable_element_gene
AT5G32594	43.4966	1.02921	0.360474	2.85516	0.00430152	0.0355986	0.511811	0.35865	transposable_element_gene
AT5G32624	152.444	1.19141	0.206778	5.7618	8.32192e-09	7.45326e-07	1.15217	0.365489	transposable_element_gene
AT5G32626	21.2774	1.28644	0.452916	2.84034	0.00450651	0.036767	0.462687	0.344241	transposable_element_gene
AT5G33442	81.9147	1.08297	0.268721	4.03008	5.57588e-05	0.00116349	0.951087	0.488057	transposable_element_gene
AT5G35113	230.612	1.05928	0.182297	5.81074	6.2198e-09	5.69863e-07	0.538578	0.428706	transposable_element_gene
AT5G35240	72.3151	1.19697	0.281474	4.25251	2.11383e-05	0.000515271	1.2349	0.268156	transposable_element_gene
AT5G35340	80.0756	1.201	0.268907	4.46624	7.96074e-06	0.000221098	0.983607	0.185622	transposable_element_gene
AT5G36905	32.7355	1.1095	0.367731	3.01713	0.00255177	0.0235419	0.986486	0.372973	transposable_element_gene
AT5G49080	29.2258	1.43395	0.449975	3.18674	0.00143888	0.0152518	0.254717	0.328767	transposable_element_gene	EXTENSIN 11 (EXT11)

## Sheet: ccr4a
Genes from Araport11 annotation up-regulated in small RNA-seq (padj <0.05).
gene	baseMean	log2FoldChange	lfcSE	stat	pvalue	padj	strandedness (fwd/rev reads)	fraction of methylated C	gene model type	primary gene symbol
AT2G04885	36.621	2.68737	0.41627	6.45583	1.07627e-10	1.06156e-07	0.893805	0.475728	long_noncoding_rna
AT3G05945	14.7509	3.18186	0.679776	4.68075	2.85833e-06	0.00102519	0.25	0.214815	long_noncoding_rna
AT5G04435	24.3109	7.93321	1.23118	6.44359	1.16683e-10	1.06236e-07	0.513761	0.333333	long_noncoding_rna
AT1G28480	19.413	4.36034	0.756894	5.76083	8.37001e-09	5.21408e-06	1.40385	0.173228	protein_coding	(GRX480)
AT1G51150	47.3602	8.8948	1.20845	7.36053	1.83181e-13	4.33625e-10	3.65217	0.0652174	protein_coding	DEGRADATION OF PERIPLASMIC PROTEINS 6 (DEG6)
AT1G53875	347.28	1.09445	0.155473	7.03951	1.92923e-12	2.53715e-09	0.97171	NA	protein_coding
AT1G53900	350.48	1.08445	0.154585	7.01524	2.29553e-12	2.71699e-09	0.98524	NA	protein_coding
AT1G65550	63.5955	1.05929	0.275068	3.85101	0.000117631	0.0272996	15.2222	0.0744526	protein_coding
AT1G66490	23.3542	1.72606	0.444383	3.88417	0.000102679	0.0249191	1.68889	0.0280899	protein_coding
AT2G15340	23.5698	3.78688	0.603434	6.27555	3.4839e-10	2.74903e-07	0.8625	0.269608	protein_coding
AT2G24980	45.834	1.35906	0.349999	3.88303	0.000103163	0.0249191	0.325444	0.205742	protein_coding	EXTENSIN 6 (EXT6)
AT3G19880	15.1009	3.05875	0.677605	4.51407	6.35967e-06	0.00215066	0.685185	0.0921788	protein_coding
AT3G23633	12.2602	6.9477	1.28567	5.40393	6.51956e-08	3.50752e-05	20	0.235955	protein_coding
AT4G09850	19.1235	2.85746	0.557899	5.12182	3.02593e-07	0.00013775	0.407407	0.00743494	protein_coding
AT4G10160	22.9106	3.39787	0.570745	5.9534	2.62634e-09	1.94284e-06	0.0930233	0.0119048	protein_coding
AT4G10190	10.181	6.67704	1.29339	5.16242	2.43784e-07	0.000115417	2.28571	0.0643432	protein_coding
AT4G13992	43.75	3.08683	0.3987	7.74225	9.76704e-15	2.89007e-11	5.04545	0.14242	protein_coding
AT5G06630	45.1896	1.47253	0.351048	4.19466	2.73278e-05	0.00808629	0.244444	0.185345	protein_coding
AT5G07430	97.519	1.23024	0.235256	5.22935	1.70106e-07	8.38906e-05	7.4	0.0701439	protein_coding
AT5G35190	39.2856	1.38841	0.340454	4.07812	4.54019e-05	0.0131068	0.882353	0.0559006	protein_coding	EXTENSIN 13 (EXT13)
AT5G36228	64.3844	2.38074	0.301111	7.90651	2.64715e-15	1.04439e-11	5.4386	0.520833	protein_coding
AT5G59420	10.6955	3.1827	0.787096	4.0436	5.26377e-05	0.0148338	Inf	0.0253165	protein_coding	OSBP(OXYSTEROL BINDING PROTEIN)-RELATED PROTEIN 3C (ORP3C)
AT1G19560	33.1753	2.25475	0.39538	5.70273	1.17906e-08	6.97767e-06	4.78125	0.0442308	pseudogene
AT2G19200	10.142	5.68851	1.30145	4.37089	1.23744e-05	0.00395846	0.192982	0.04329	pseudogene
AT3G26775	59.4382	2.79844	0.331879	8.4321	3.39523e-17	2.0093e-13	2.20909	0.0918367	pseudogene
AT3G22955	27.8941	5.67825	0.902144	6.29417	3.09039e-10	2.6127e-07	0.858586	0.38806	transposable_element_gene
AT4G13470	32.2166	1.93639	0.40584	4.77132	1.83026e-06	0.000676966	0.346154	0.0758017	transposable_element_gene
AT5G49080	35.3418	1.72414	0.397842	4.33373	1.46607e-05	0.00456642	0.338129	0.328767	transposable_element_gene	EXTENSIN 11 (EXT11)

## Sheet: fy-2
Genes from Araport11 annotation up-regulated in small RNA-seq (padj <0.05).
gene	baseMean	log2FoldChange	lfcSE	stat	pvalue	padj	strandedness (fwd/rev reads)	fraction of methylated C	gene model type	primary gene symbol
AT2G04885	48.959	3.19375	0.385258	8.2899	1.13348e-16	8.1843e-13	0.909091	0.475728	long_noncoding_rna
AT4G05605	8.128	4.4328	1.17399	3.77583	0.000159473	0.042256	7,5	0.170732	long_noncoding_rna
AT5G04435	19.3074	7.63221	1.24145	6.14781	7.85599e-10	1.33469e-06	0.52381	0.333333	long_noncoding_rna
AT1G51150	23.9577	7.94676	1.23709	6.42375	1.3296e-10	2.56009e-07	4.19355	0.0652174	protein_coding	DEGRADATION OF PERIPLASMIC PROTEINS 6 (DEG6)
AT1G53265	63.6517	1.04026	0.269574	3.8589	0.000113899	0.0349961	0.595506	0.275591	protein_coding
AT1G53875	358.683	1.20837	0.151478	7.97716	1.49741e-15	8.64965e-12	0.970344	NA	protein_coding
AT1G53900	361.38	1.19515	0.150797	7.92554	2.27148e-15	1.09342e-11	0.979834	NA	protein_coding
AT1G75945	12.2684	2.95673	0.696407	4.2457	2.17916e-05	0.0103178	1.25	0.347594	protein_coding
AT2G05100	548.118	1.14542	0.150985	7.58632	3.29114e-14	1.35793e-10	165.2	0.121429	protein_coding	PHOTOSYSTEM II LIGHT HARVESTING COMPLEX GENE 2,1 (LHCB2,1)
AT2G06420	227.235	1.15526	0.177173	6.52054	7.00542e-11	1.55639e-07	0.520408	0.287129	protein_coding
AT2G15340	28.6944	4.12237	0.587351	7.01858	2.24132e-12	5.88488e-09	0.757282	0.269608	protein_coding
AT3G49070	336.356	1.35256	0.179731	7.52548	5.25255e-14	1.8963e-10	1.65124	0.271008	protein_coding
AT3G49230	106.475	1.11213	0.237158	4.6894	2.74014e-06	0.0018843	4.69412	0.354592	protein_coding
AT3G50808	16.1135	2.36436	0.57597	4.105	4.04319e-05	0.0161413	0.5	0.0857143	protein_coding
AT4G10160	19.6567	3.19089	0.583541	5.46815	4.54768e-08	6.25458e-05	0.113208	0.0119048	protein_coding
AT4G10190	4.46942	5.52436	1.43849	3.8404	0.000122836	0.0362016	14	0.0643432	protein_coding
AT4G13992	26.0856	2.26876	0.471894	4.80777	1.52623e-06	0.00116001	3.02778	0.14242	protein_coding
AT4G17620	149.399	4.12752	0.748429	5.51491	3.48955e-08	5.03926e-05	2.04886	0.0322129	protein_coding	DXO1
AT5G13480	17.6388	3.99335	0.744126	5.36649	8.02836e-08	0.000105398	0.594203	0.0307982	protein_coding	FY
AT5G21125	18.6372	7.58219	1.24375	6.09625	1.08583e-09	1.74228e-06	2.35135	0.0465116	protein_coding
AT5G36228	60.8842	2.32272	0.315594	7.35984	1.84126e-13	5.31793e-10	3.82857	0.520833	protein_coding
AT5G59420	9.35267	2.99932	0.802159	3.73906	0.000184709	0.0463533	54	0.0253165	protein_coding	OSBP(OXYSTEROL BINDING PROTEIN)-RELATED PROTEIN 3C (ORP3C)
AT1G19560	25.3092	1.80773	0.424673	4.25675	2.07417e-05	0.00998438	3.48276	0.0442308	pseudogene
AT3G26775	68.5523	3.06715	0.326248	9.40128	5.39034e-21	5.18946e-17	2.67568	0.0918367	pseudogene
AT3G14500	4.46942	5.52436	1.43849	3.8404	0.000122836	0.0362016	0.764706	0.0227273	transposable_element_gene
AT3G22955	29.4898	5.79259	0.898475	6.44714	1.1398e-10	2.35141e-07	1.01053	0.38806	transposable_element_gene
AT3G29612	67.1331	1.10182	0.280973	3.92144	8.80213e-05	0.0279366	0.366071	0.400868	transposable_element_gene
AT4G03824	11.3603	5.88458	1.28073	4.59472	4.33335e-06	0.00245404	2,7	0.0276498	transposable_element_gene

## Sheet: pab2 pab4
Genes from Araport11 annotation up-regulated in small RNA-seq (padj <0.05).
gene	baseMean	log2FoldChange	lfcSE	stat	pvalue	padj	strandedness (fwd/rev reads)	fraction of methylated C	gene model type	primary gene symbol
AT1G07627	32.599	1.03008	0.36577	2.8162	0.00485961	0.0350499	1.96154	0.315315	long_noncoding_rna
AT2G04885	44.5194	2.96233	0.400221	7.40174	1.3441e-13	5.33188e-11	0.647059	0.475728	long_noncoding_rna
AT2G04915	43.3915	1.1195	0.34304	3.26346	0.00110062	0.0126095	0.455172	0.54902	long_noncoding_rna
AT2G05485	107.877	1.12179	0.242438	4.62713	3.70766e-06	0.000206426	0.663968	0.405797	long_noncoding_rna
AT3G01835	8148.63	1.26725	0.120406	10.5248	6.6427e-26	1.05403e-22	1.22906	0.614943	long_noncoding_rna
AT3G01845	5620.04	1.29586	0.128841	10.0578	8.48626e-24	8.97705e-21	0.762284	0.676471	long_noncoding_rna
AT3G07765	125.878	1.04168	0.218711	4.7628	1.90924e-06	0.000128914	0.157895	0.469697	long_noncoding_rna
AT1G35820	132.439	1.25657	0.233812	5.37428	7.6889e-08	9.20783e-06	0.894286	0.273196	protein_coding
AT1G36510	32.3961	2.09857	0.406466	5.16296	2.43073e-07	2.4106e-05	1.96774	0.25731	protein_coding
AT1G43090	54.4116	1.0528	0.296703	3.54833	0.000387688	0.00628733	1.26549	0.169231	protein_coding
AT1G43100	49.9852	1.10822	0.306731	3.613	0.000302669	0.00524874	1.42857	0.0819672	protein_coding
AT1G43720	68.5327	1.14045	0.300582	3.79414	0.000148158	0.00323861	1.22517	0.373656	protein_coding
AT1G43722	53.9556	1.08096	0.305533	3.53795	0.000403246	0.00643067	1.30357	0.405714	protein_coding
AT1G44446	25.1647	1.41317	0.418989	3.3728	0.000744072	0.00971734	Inf	0.0404463	protein_coding	CHLORINA 1 (CH1)
AT1G53875	346.96	1.03281	0.159894	6.45931	1.05179e-10	2.38418e-08	0.824053	NA	protein_coding
AT1G53900	350.738	1.02617	0.159332	6.44042	1.19145e-10	2.60764e-08	0.840757	NA	protein_coding
AT1G76680	22.7754	1.7076	0.48687	3.50731	0.000452655	0.00705897	Inf	0	protein_coding	12-OXOPHYTODIENOATE REDUCTASE 1 (OPR1)
AT2G05100	620.046	1.29651	0.152256	8.51531	1.6615e-17	1.05455e-14	206.067	0.121429	protein_coding	PHOTOSYSTEM II LIGHT HARVESTING COMPLEX GENE 2.1 (LHCB2.1)
AT2G13760	20.8217	1.27534	0.45066	2.82995	0.00465551	0.0341601	1.12245	0.169811	protein_coding
AT2G24980	42.7248	1.15306	0.33882	3.40318	0.000666056	0.0090546	0.426573	0.205742	protein_coding	EXTENSIN 6 (EXT6)
AT2G26080	100.991	1.01	0.225695	4.47505	7.63952e-06	0.000354374	46.4	0.0302623	protein_coding	GLYCINE DECARBOXYLASE P-PROTEIN 2 (GLDP2)
AT2G27380	21.5457	2.10088	0.516959	4.06391	4.82577e-05	0.00152374	0.0973451	0.210619	protein_coding	EXTENSIN PROLINE-RICH 1 (EPR1)
AT2G41920	83.9735	1.25247	0.248765	5.03473	4.78524e-07	4.03933e-05	1.37143	0.28246	protein_coding
AT3G01415	19.2888	1.57127	0.521456	3.01323	0.00258485	0.0229455	2.74074	0.271739	protein_coding
AT3G06435	14342.4	1.29047	0.127753	10.1013	5.45234e-24	6.92121e-21	1.02342	0.558669	protein_coding
AT3G21870	185.009	1.16812	0.189985	6.14849	7.82232e-10	1.46024e-07	1.53955	0.244382	protein_coding	CYCLIN P2;1 (CYCP2;1)
AT3G26570	29.6309	1.66728	0.405131	4.1154	3.865e-05	0.00126449	Inf	0	protein_coding	PHOSPHATE TRANSPORTER 2;1 (PHT2;1)
AT3G27690	67.7206	1.37281	0.270723	5.07089	3.95951e-07	3.49042e-05	177.5	0.003861	protein_coding	PHOTOSYSTEM II LIGHT HARVESTING COMPLEX GENE 2.3 (LHCB2.3)
AT3G28100	26.1412	1.24902	0.415152	3.00858	0.00262473	0.0232346	0.857143	0.235589	protein_coding	USUALLY MULTIPLE ACIDS MOVE IN AND OUT TRANSPORTERS 45 (UMAMIT45)
AT3G42310	129.155	1.11188	0.252577	4.40215	1.07182e-05	0.000462779	1.60833	0.25054	protein_coding
AT3G42870	69.9779	1.30811	0.297648	4.39482	1.10865e-05	0.000462935	0.77	0.316609	protein_coding
AT3G43153	32.0241	1.09116	0.376915	2.89498	0.00379178	0.0292498	2,06	0.363333	protein_coding
AT3G50808	26.1327	3.08164	0.510304	6.03884	1.55229e-09	2.66281e-07	0.771739	0.0857143	protein_coding
AT4G06639	38.0681	1.17799	0.360621	3.26655	0.00108866	0.0125632	0.815534	0.272727	protein_coding
AT4G07868	18.9446	1.93447	0.508501	3.80427	0.000142223	0.00319581	1.07843	0.227273	protein_coding
AT4G08097	28.8105	1.16689	0.406594	2.86991	0.00410595	0.0309507	1.53571	0.32991	protein_coding
AT4G08400	22.5532	1.24051	0.466594	2.65866	0.00784522	0.0483903	0.0582524	0.217822	protein_coding
AT4G13992	46.1183	3.12474	0.400895	7.7944	6.47128e-15	3.15948e-12	3.21739	0.14242	protein_coding
AT4G25050	42.6331	1.14455	0.334728	3.41934	0.000627732	0.00871819	Inf	0	protein_coding	ACYL CARRIER PROTEIN 4 (ACP4)
AT4G30710	21.3736	1.47225	0.486201	3.02807	0.00246121	0.0221893	0.69697	0.0571652	protein_coding	QWRF DOMAIN CONTAINING 8 (QWRF8)
AT4G30740	30.2666	1.55355	0.391611	3.96707	7.2761e-05	0.00202062	0.481481	0.359833	protein_coding
AT5G25200	48.911	1.17281	0.341863	3.43063	0.000602171	0.00847445	0.558442	0.486692	protein_coding
AT5G28910	21.3753	1.91784	0.477052	4.0202	5.8149e-05	0.00173012	1.01695	0.21902	protein_coding
AT5G29624	19.8625	1.24029	0.464282	2.67142	0.0075532	0.0470991	0.633333	0.249071	protein_coding
AT5G35190	34.2223	1.0514	0.362842	2.89768	0.00375932	0.0290981	0.763441	0.0559006	protein_coding	EXTENSIN 13 (EXT13)
AT5G35300	33.8969	1.10214	0.371453	2.9671	0.00300626	0.0251724	1.41176	0.222222	protein_coding
AT5G36228	68.14	2.4302	0.3011	8.07108	6.96794e-16	3.68546e-13	3.46154	0.520833	protein_coding
AT5G36300	53.9965	1.13727	0.301841	3.76776	0.000164718	0.00347331	1.03101	0.263969	protein_coding
AT5G36550	23.7491	1.17421	0.423779	2.7708	0.00559185	0.0384523	11.8889	NA	protein_coding
AT5G44574	68.0056	1.09319	0.292388	3.73883	0.000184876	0.00369391	13.7727	0.142384	protein_coding
AT5G49730	32.6123	1.16771	0.389036	3.00155	0.00268605	0.0234826	78	0.0183727	protein_coding	FERRIC REDUCTION OXIDASE 6 (FRO6)
AT5G52070	69.9434	1.09801	0.281231	3.90429	9.45026e-05	0.00247278	0.635922	0.301821	protein_coding
AT5G55570	22.7847	2.05498	0.516469	3.9789	6.92357e-05	0.00195306	0.466667	0.0880682	protein_coding
AT5G61820	22.0917	1.46977	0.525464	2.79709	0.00515657	0.0365684	Inf	0.0122117	protein_coding
AT1G19560	33.6221	2.23416	0.4047	5.52052	3.37988e-08	4.56428e-06	3.69048	0.0442308	pseudogene
AT1G43050	39.1442	1.01916	0.330959	3.07941	0.00207413	0.0194454	1.16471	0.208481	pseudogene
AT1G43110	50.1178	1.06634	0.307743	3.46505	0.000530141	0.0078801	1.16514	0.158228	pseudogene
AT2G13145	29.8818	1.16128	0.397032	2.92491	0.00344558	0.0276474	0.75	0.187783	pseudogene
AT3G26775	71.0566	3.04531	0.333878	9.12103	7.44161e-20	5.90399e-17	1.89103	0.0918367	pseudogene
AT3G30110	33.7543	2.12219	0.392681	5.40434	6.50457e-08	7.93932e-06	12.7143	0.0938628	pseudogene
AT4G03695	33.6863	1.02443	0.382764	2.67641	0.00744161	0.0466719	1.61667	0.204255	pseudogene
AT5G36530	24.314	1.17601	0.420498	2.79671	0.00516266	0.0365708	12.2222	0.363636	pseudogene
AT1G36480	23.0085	1.52345	0.45695	3.33396	0.000856192	0.0105111	1.30769	0.188825	transposable_element_gene
AT1G37038	39.0109	1.0597	0.332452	3.18753	0.00143492	0.0152099	1.17647	0.301552	transposable_element_gene
AT1G37070	37.8471	1.1775	0.346408	3.39919	0.000675867	0.00912708	0.957447	0.37512	transposable_element_gene
AT1G37210	49.3131	1.01226	0.316881	3.19444	0.001401	0.015046	0.606897	0.397084	transposable_element_gene
AT1G38185	148.127	1.12347	0.21185	5.30315	1.1382e-07	1.22443e-05	0.757353	0.410815	transposable_element_gene
AT1G42530	37.2304	1.04072	0.354963	2.9319	0.0033689	0.0273083	1.93333	0.340426	transposable_element_gene
AT1G42698	33.0007	1.28509	0.390846	3.28797	0.00100911	0.0119641	0.835165	0.292727	transposable_element_gene
AT1G42705	22.5281	1.988	0.478945	4.15078	3.31344e-05	0.00112462	0.811594	0.294798	transposable_element_gene
AT1G43030	74.5062	1.30077	0.26075	4.98856	6.08306e-07	4.88724e-05	1.08989	0.268493	transposable_element_gene
AT1G43724	63.4072	1.29005	0.280393	4.60088	4.20718e-06	0.0002322	1.65	0.361111	transposable_element_gene
AT2G05080	80.0114	1.0558	0.258238	4.08846	4.34246e-05	0.00139907	0.583333	0.394096	transposable_element_gene
AT2G05550	29.7589	1.19176	0.39404	3.02446	0.0024908	0.0223925	1.51724	0.34088	transposable_element_gene
AT2G12345	57.1143	1.07139	0.302384	3.54314	0.000395397	0.00635338	1.86316	0.375	transposable_element_gene
AT2G13170	51.7538	1.20932	0.315909	3.82806	0.000129157	0.00305881	1.78022	0.240698	transposable_element_gene
AT2G13530	30.5884	1.30136	0.387864	3.3552	0.000793084	0.0100205	2.37778	0.646914	transposable_element_gene
AT2G14455	32.9132	1.42264	0.395604	3.59613	0.000322982	0.00549588	2.86364	0.492239	transposable_element_gene
AT3G25815	67.4249	1.06672	0.275559	3.87113	0.00010833	0.00270697	0.715054	0.312112	transposable_element_gene
AT3G25826	52.8422	1.40947	0.310835	4.53444	5.77552e-06	0.000293258	0.60479	0.252632	transposable_element_gene
AT3G29612	68.2782	1.02796	0.279853	3.67321	0.000239526	0.00452461	0.552885	0.400868	transposable_element_gene
AT3G39935	20.2635	1.37393	0.466284	2.94655	0.00321337	0.0263165	0.716667	0.290172	transposable_element_gene
AT3G42432	40.0578	1.22807	0.367304	3.34346	0.000827418	0.0103467	0.867925	0.37408	transposable_element_gene
AT3G42445	86.0094	1.02992	0.256127	4.02111	5.79238e-05	0.00173012	1.36416	0.38998	transposable_element_gene
AT3G43828	91.9794	1.73169	0.267928	6.46328	1.02456e-10	2.38418e-08	5.80556	0.210884	transposable_element_gene
AT3G43862	207.177	1.01018	0.184708	5.46904	4.52492e-08	5.86116e-06	1.51546	0.447602	transposable_element_gene
AT3G52410	30.5056	1.07203	0.392635	2.73034	0.00632693	0.0417433	7.41176	0.739316	transposable_element_gene
AT4G02960	22.5085	1.49642	0.448514	3.33639	0.00084875	0.0104806	0.772727	0.264908	transposable_element_gene	RETRO ELEMENT 2 (RE2)
AT4G03710	54.9554	1.00951	0.298066	3.38686	0.000706981	0.00942691	0.843972	0.233884	transposable_element_gene
AT4G04392	54.9178	1.40188	0.29708	4.71888	2.37149e-06	0.000148698	1.52727	0.362431	transposable_element_gene
AT4G04394	21.5025	1.39706	0.452569	3.08695	0.00202218	0.019185	2.05556	0.157895	transposable_element_gene
AT4G04395	30.3343	1.19662	0.386437	3.09655	0.0019579	0.0188521	0.910256	0.366516	transposable_element_gene
AT4G06553	31.41	1.08113	0.387668	2.78881	0.00529023	0.0371428	0.783133	0.229805	transposable_element_gene
AT4G06570	31.4536	1.17248	0.372159	3.15049	0.00162999	0.0166196	0.974359	0.278976	transposable_element_gene
AT4G06573	114.158	1.08391	0.234075	4.63059	3.6462e-06	0.000205104	0.992727	0.385526	transposable_element_gene
AT4G06635	39.375	1.46395	0.365442	4.00598	6.17609e-05	0.00178625	0.737288	0.249231	transposable_element_gene
AT4G06650	68.4224	1.14864	0.275612	4.16759	3.07831e-05	0.00105043	1.0679	0.309091	transposable_element_gene
AT4G07339	65.5782	1.04315	0.293666	3.55215	0.000382093	0.00624197	0.555	0.299543	transposable_element_gene
AT4G07430	36.8588	1.15087	0.347525	3.31163	0.000927533	0.0111921	0.685714	0.277946	transposable_element_gene
AT4G07560	109.102	1.00417	0.224676	4.46942	7.84313e-06	0.000358132	1.48309	0.260038	transposable_element_gene
AT4G07586	64.4298	1.02888	0.292752	3.51452	0.000440555	0.00690421	0.987097	0.378556	transposable_element_gene
AT4G07713	25.438	1.33874	0.418539	3.1986	0.00138095	0.014932	1.61224	0.296124	transposable_element_gene
AT4G07933	31.5769	1.37145	0.429635	3.19213	0.00141228	0.0150811	0.9875	0.367893	transposable_element_gene
AT4G07937	36.8231	1.07763	0.355692	3.02966	0.00244828	0.0221356	1.03448	0.414013	transposable_element_gene
AT4G07941	47.9821	1.0593	0.323958	3.26986	0.00107599	0.0124748	0.732824	0.407446	transposable_element_gene
AT4G08336	32.0496	1.06162	0.377606	2.81145	0.00493191	0.0354326	1.90566	0.485437	transposable_element_gene
AT4G19790	20.622	1.44615	0.488754	2.95884	0.00308798	0.0256176	0.892857	0.570909	transposable_element_gene
AT5G28225	23.3155	1.1726	0.427314	2.74411	0.00606752	0.0405801	0.506667	0.33121	transposable_element_gene
AT5G29020	61.9323	1.15778	0.312902	3.70014	0.000215483	0.00411949	1.07534	0.411058	transposable_element_gene
AT5G29035	57.2873	1.13187	0.300852	3.76224	0.000168402	0.00349296	0.637427	0.376676	transposable_element_gene
AT5G29090	30.063	1.36599	0.397543	3.43607	0.000590211	0.00838105	1.68421	0.306329	transposable_element_gene
AT5G29100	83.0393	1.00463	0.269014	3.7345	0.000188089	0.00372414	1.50318	0.302646	transposable_element_gene
AT5G31122	29.2674	1.22576	0.392251	3.12495	0.00177837	0.0176154	1,4	0.298387	transposable_element_gene
AT5G32404	226.826	1.13296	0.186804	6.06494	1.32005e-09	2.32731e-07	1.80867	0.417492	transposable_element_gene
AT5G33415	44.2446	1.15742	0.335061	3.45435	0.000551613	0.00804847	0.77686	0.283149	transposable_element_gene
AT5G35240	82.1931	1.29472	0.259844	4.98269	6.2707e-07	4.95729e-05	1.53086	0.268156	transposable_element_gene
AT5G36015	21.6423	1.82525	0.466194	3.91522	9.03202e-05	0.00240866	1.05172	0.305389	transposable_element_gene
AT5G36060	23.8491	1.34548	0.429448	3.13304	0.00173008	0.0173473	0.47561	0.336207	transposable_element_gene
AT5G44925	59.14	1.36495	0.292253	4.67045	3.00546e-06	0.000173805	0.808383	0.443051	transposable_element_gene
AT5G49080	30.8801	1.40979	0.394663	3.57213	0.000354089	0.00585261	0.234375	0.328767	transposable_element_gene	EXTENSIN 11 (EXT11)

## Sheet: rsr2-1
Genes from Araport11 annotation up-regulated in small RNA-seq (padj <0.05).
gene	baseMean	log2FoldChange	lfcSE	stat	pvalue	padj	strandedness (fwd/rev reads)	fraction of methylated C	gene model type	primary gene symbol
AT2G04885	52.0081	3.24509	0.384807	8.43303	3.36819e-17	1.48706e-14	1.01887	0.475728	long_noncoding_rna
AT3G07765	121.489	1.01658	0.223352	4.55147	5.32724e-06	0.000303481	0.168067	0.469697	long_noncoding_rna
AT1G07250	59.6954	2.14278	0.308972	6.93519	4.05675e-12	1.02346e-09	2.83908	0	protein_coding	UDP-GLUCOSYL TRANSFERASE 71C4 (UGT71C4)
AT1G23720	58.2103	1.31792	0.288692	4.56512	4.9921e-06	0.000289051	0.292237	0.256614	protein_coding
AT1G60720	219.65	1.18574	0.195507	6.06496	1.31985e-09	2.33086e-07	1.58065	0.222222	protein_coding
AT1G74090	66.9864	1.864	0.293198	6.3575	2.05069e-10	4.02391e-08	2.58416	0.0303738	protein_coding	DESULFO-GLUCOSINOLATE SULFOTRANSFERASE 18 (SOT18)
AT2G24980	47.2104	1.40754	0.347561	4.04976	5.12697e-05	0.00147223	0.474684	0.205742	protein_coding	EXTENSIN 6 (EXT6)
AT3G08943	84.1722	3.27203	0.312854	10.4587	1.33738e-25	1.57455e-22	0.768707	0.0554493	protein_coding
AT3G08947	84.8765	3.93548	0.343716	11.4498	2.3572e-30	8.32563e-27	1.61538	0.0271691	protein_coding
AT3G09162	58.898	1.54584	0.290503	5.32125	1.03056e-07	1.25523e-05	3.13889	0	protein_coding
AT3G17190	58.7181	1.00691	0.295868	3.40323	0.000665943	0.0084004	0.299517	0.367893	protein_coding
AT3G20690	999.428	1.30227	0.163787	7.95101	1.85e-15	7.26021e-13	51.4301	0.243827	protein_coding
AT3G49070	449.744	1.85636	0.181059	10.2528	1.14987e-24	8.12269e-22	1.43769	0.271008	protein_coding
AT3G49230	118.809	1.28173	0.215854	5.93797	2.88565e-09	4.85339e-07	2.69677	0.354592	protein_coding
AT3G55254	100.159	1.25687	0.254942	4.93003	8.22158e-07	6.55993e-05	0.97166	0.557576	protein_coding
AT3G57587	57.1716	1.12764	0.292449	3.85585	0.000115326	0.00257806	5.25581	0.608541	protein_coding
AT3G57720	67.3634	1.05934	0.283823	3.73238	0.000189678	0.00350755	0.259259	0.00656045	protein_coding	(ZRK3)
AT4G08370	65.6139	1.05122	0.29931	3.51213	0.000444526	0.0064347	0.454106	0.324468	protein_coding
AT4G10613	103.372	1.18179	0.223364	5.29088	1.21732e-07	1.38696e-05	1.68132	0.303347	protein_coding
AT4G14365	64.8767	1.08878	0.270503	4.02503	5.69677e-05	0.00162266	0.852761	0.00807537	protein_coding	XB3 ORTHOLOG 4 IN ARABIDOPSIS THALIANA (XBAT34)
AT4G29090	86.4132	1.01692	0.240347	4.23105	2.32608e-05	0.000846979	1.86232	0.449235	protein_coding
AT5G06630	51.0788	1.70288	0.32619	5.22051	1.7843e-07	1.90974e-05	0.122881	0.185345	protein_coding
AT5G36200	45.3166	1.14479	0.330285	3.46606	0.000528146	0.00725841	70.3333	0.0695489	protein_coding
AT5G36228	65.8703	2.41315	0.315563	7.64713	2.05509e-14	6.5987e-12	3.34091	0.520833	protein_coding
AT5G41490	73.0086	1.04258	0.278663	3.74138	0.000183013	0.00343832	41.25	0.151365	protein_coding
AT5G57890	47.4245	1.0842	0.338928	3.1989	0.00137951	0.0141641	2.82759	0.00676819	protein_coding
AT3G26775	55.6222	2.67943	0.342701	7.81854	5.34387e-15	1.88745e-12	2.52688	0.0918367	pseudogene
AT3G55258	48.1907	1.03637	0.342631	3.02474	0.00248848	0.0204879	0.973684	0.468966	pseudogene
AT1G22560	189.804	1.25427	0.202735	6.18677	6.14084e-10	1.14155e-07	2.03311	0.493159	transposable_element_gene
AT1G36530	78.4314	1.224	0.259294	4.72051	2.35252e-06	0.000145774	0.418251	0.395911	transposable_element_gene
AT1G58020	446.417	1.00522	0.158106	6.35787	2.04572e-10	4.02391e-08	1.42584	0.462933	transposable_element_gene
AT1G67626	348.225	1.28159	0.171916	7.45476	9.00288e-14	2.64985e-11	1.66932	0.507772	transposable_element_gene
AT2G10320	47.0814	1.38853	0.337029	4.11992	3.79005e-05	0.00118	0.366864	0.350126	transposable_element_gene
AT2G13170	47.9528	1.09818	0.316687	3.46772	0.000524887	0.00725841	1.6747	0.240698	transposable_element_gene
AT3G25826	44.6193	1.1165	0.328973	3.3939	0.000689042	0.00856936	0.627907	0.252632	transposable_element_gene
AT3G43828	62.8749	1.02615	0.31949	3.21183	0.00131892	0.0139057	4.61538	0.210884	transposable_element_gene
AT4G07339	69.4545	1.21143	0.289219	4.18865	2.80622e-05	0.000944765	0.553991	0.299543	transposable_element_gene
AT4G07850	54.0454	1.06584	0.292425	3.64484	0.000267556	0.00443666	1.22321	0.173267	transposable_element_gene
AT4G08103	70.4573	1.04801	0.268412	3.90447	9.44322e-05	0.00234883	0.461538	0.409091	transposable_element_gene
AT4G20725	390.169	1.16163	0.165927	7.00085	2.54416e-12	6.91228e-10	1.57003	0.256757	transposable_element_gene
AT5G28845	55.3552	1.00912	0.303382	3.32622	0.000880311	0.0103298	0.653595	0.17623	transposable_element_gene
AT5G32594	47.7033	1.10061	0.353236	3.11581	0.00183442	0.0167854	0.48	0.35865	transposable_element_gene
AT5G37175	46.9822	1.12418	0.315661	3.56135	0.000368959	0.00560785	0.601449	0.289617	transposable_element_gene

## Sheet: cstf64-2
Genes from Araport11 annotation up-regulated in small RNA-seq (padj <0.05).
gene	baseMean	log2FoldChange	lfcSE	stat	pvalue	padj	strandedness (fwd/rev reads)	fraction of methylated C	gene model type	primary gene symbol
AT5G65575	4.08849	5.35224	1.51409	3.53495	0.000407859	0.00451499	0.5	0	antisense_long_noncoding_rna
AT1G09863	6.3034	3.39371	1.11083	3.0551	0.00224984	0.0177777	0.55	0.00143266	antisense_long_noncoding_rna
AT1G33415	8.76277	2.13341	0.780655	2.73285	0.00627895	0.0397544	0.633094	0.010214	antisense_long_noncoding_rna
AT2G31751	14.0015	3.56177	0.758724	4.69443	2.67357e-06	6.07202e-05	0.827586	0.00244898	antisense_long_noncoding_rna
AT4G05155	5.33865	4.72183	1.43524	3.28993	0.00100213	0.00929576	1.2381	0	antisense_long_noncoding_rna
AT2G14115	11.8495	3.58884	0.846974	4.23724	2.2628e-05	0.000398281	2.45455	0.00409836	antisense_long_noncoding_rna
AT3G59068	33.0114	2.06764	0.414573	4.9874	6.11982e-07	1.64139e-05	27	0	antisense_long_noncoding_rna
AT5G03405	15.0565	4.29644	0.860572	4.99254	5.95912e-07	1.60748e-05	0.371429	0.148148	long_noncoding_rna
AT2G05445	19.1804	1.84887	0.521084	3.54811	0.000387999	0.00432575	0.422535	0.225225	long_noncoding_rna
AT3G05955	30.5809	1.53997	0.410924	3.74757	0.000178557	0.00229823	1.2	0.223529	long_noncoding_rna
AT2G06995	73.6773	5.82854	0.593674	9.81775	9.44278e-23	2.37435e-20	1.97561	0.350211	long_noncoding_rna
AT5G07695	4.92406	3.64542	1.31078	2.78111	0.00541728	0.0354135	3	0.0377358	long_noncoding_rna
AT4G23635	6.53057	2.63927	0.972225	2.71467	0.00663418	0.0415366	4.52174	0	pre_trna
AT5G14495	27.9001	1.35665	0.419886	3.23101	0.00123356	0.0109796	134	0	pre_trna
AT5G59055	31.6558	1.22716	0.381364	3.21783	0.00129165	0.0113886	148	0	pre_trna
AT1G20420	62.4789	1.01168	0.308474	3.27962	0.00103946	0.00954773	279	0	pre_trna
AT5G18755	60.051	1.22116	0.306497	3.98426	6.76917e-05	0.00102381	282	0	pre_trna
AT1G60840	114.934	3.07882	0.27511	11.1912	4.50242e-29	2.34809e-26	689	0	pre_trna
AT1G03515	33.0987	1.09897	0.376765	2.91685	0.00353587	0.025299	Inf	0	pre_trna
AT1G08950	55.4182	1.07635	0.322013	3.34255	0.000830132	0.00800998	Inf	0	pre_trna
AT1G20210	29.5767	1.5678	0.412763	3.7983	0.000145692	0.00192735	Inf	0	pre_trna
AT1G73900	31.3515	1.0493	0.380566	2.75722	0.0058296	0.0374312	Inf	0	pre_trna
AT1G76000	33.7658	1.13851	0.379615	2.99911	0.00270769	0.0206926	Inf	0	pre_trna
AT2G21360	158.244	1.07937	0.203148	5.31323	1.077e-07	3.52679e-06	Inf	0	pre_trna
AT2G33650	36.5471	1.3774	0.383858	3.5883	0.000332841	0.00383216	Inf	0	pre_trna
AT3G02335	36.9493	1.12837	0.360893	3.12662	0.0017683	0.014664	Inf	0	pre_trna
AT3G13335	32.5309	1.24662	0.376568	3.31048	0.000931366	0.00875471	Inf	0	pre_trna
AT3G27825	51.6398	1.04063	0.310055	3.35627	0.00079001	0.00770903	Inf	0	pre_trna
AT3G27845	51.6326	1.19375	0.338699	3.52452	0.000424253	0.00467077	Inf	0	pre_trna
AT4G29415	57.1704	1.27265	0.311494	4.08565	4.39531e-05	0.0007033	Inf	0	pre_trna
AT4G36245	154.625	1.18268	0.244361	4.83987	1.29924e-06	3.19836e-05	Inf	0	pre_trna
AT5G05945	30.1905	1.4724	0.39895	3.69069	0.000223648	0.00275279	Inf	0	pre_trna
AT5G15815	36.8624	1.5826	0.383907	4.12235	3.75032e-05	0.000615481	Inf	0	pre_trna
AT1G17990	9.60467	4.0521	1.02525	3.95232	7.73979e-05	0.00114119	0	NA	protein_coding
AT3G26660	8.45139	2.7521	0.908558	3.02908	0.00245298	0.0191042	0	0	protein_coding	LOB DOMAIN-CONTAINING PROTEIN 24 (LBD24)
AT1G29830	71.3481	4.07463	0.384016	10.6106	2.66073e-26	1.07045e-23	0.00220751	0.0552677	protein_coding
AT3G55220	44.2303	4.87958	0.590154	8.26832	1.35865e-16	1.80482e-14	0.0034965	0.0168776	protein_coding	SPLICEOSOME-ASSOCIATED PROTEIN 130 B (SAP130b)
AT4G39490	40.9488	8.67291	1.21593	7.13272	9.84029e-13	8.15065e-11	0.010989	0.0110092	protein_coding	CYTOCHROME P450, FAMILY 96, SUBFAMILY A, POLYPEPTIDE 10 (CYP96A10)
AT4G00232	12.5825	4.03726	0.900003	4.48583	7.26316e-06	0.000147367	0.025641	0.0208333	protein_coding
AT3G06440	10.4935	4.7982	1.17411	4.08666	4.37624e-05	0.000701843	0.030303	0.0280475	protein_coding	(GALT3)
AT4G08410	136.945	1.23112	0.205121	6.00191	1.95008e-09	9.18364e-08	0.030303	0.221429	protein_coding
AT4G39480	11.4512	5.85037	1.29691	4.51101	6.45203e-06	0.000132823	0.0410959	0.0018018	protein_coding	CYTOCHROME P450, FAMILY 96, SUBFAMILY A, POLYPEPTIDE 9 (CYP96A9)
AT5G39460	7.79308	4.34206	1.20895	3.5916	0.000328651	0.00379946	0.0416667	0.00389864	protein_coding
AT4G08400	89.796	1.21086	0.281648	4.2992	1.71414e-05	0.000310642	0.0419753	0.217822	protein_coding
AT5G06640	131.598	1.92353	0.211852	9.07958	1.08999e-19	2.07407e-17	0.0463822	0.234375	protein_coding	EXTENSIN 10 (EXT10)
AT3G54580	217.593	1.07188	0.176021	6.08952	1.13252e-09	5.5759e-08	0.0599572	0.194581	protein_coding
AT5G41765	1060.18	2.40953	0.121556	19.8224	1.90764e-87	1.34307e-83	0.0619031	0.254753	protein_coding
AT4G20953	75.1122	1.4747	0.279906	5.26854	1.37512e-07	4.34149e-06	0.074928	0.319422	protein_coding
AT5G23370	7.77969	5.27887	1.34237	3.9325	8.40672e-05	0.0012191	0.0851064	0	protein_coding
AT5G06630	314.708	1.81351	0.16704	10.8567	1.85261e-27	8.69553e-25	0.0865829	0.185345	protein_coding
AT1G71890	90.0628	1.74515	0.26234	6.65224	2.88666e-11	1.8476e-09	0.0960187	0	protein_coding	(SUC5)
AT1G75290	6.13162	4.9262	1.38174	3.56521	0.000363566	0.0041252	0.102564	0	protein_coding
AT3G28550	291.699	1.07401	0.169494	6.3366	2.34894e-10	1.29708e-08	0.104738	0.2	protein_coding
AT1G54510	10.5092	4.80901	1.17228	4.10228	4.09092e-05	0.0006606	0.131148	0.0458015	protein_coding	NIMA-RELATED SERINE/THREONINE KINASE 1 (NEK1)
AT5G45573	81.3842	1.42392	0.267905	5.31502	1.06644e-07	3.50035e-06	0.133903	0.416867	protein_coding
AT5G38865	9.28962	2.43257	0.802856	3.02989	0.00244643	0.0190638	0.177419	0.0655738	protein_coding
AT5G42360	29.3607	4.46434	0.641936	6.95451	3.538e-12	2.6929e-10	0.196203	0.0307692	protein_coding	COP9 SIGNALOSOME INTERACTING F-BOX KELCH 2 (CFK2)
AT2G15530	50.2132	1.16903	0.326125	3.58459	0.000337603	0.00387387	0.223958	0.0413476	protein_coding	MED25 BINDING RING-H2 PROTEIN 1 (MBR1)
AT3G58910	4.05108	5.33292	1.5004	3.55433	0.000378946	0.00425853	0.227273	0	protein_coding
AT2G45930	21.5143	1.76012	0.480505	3.66307	0.000249214	0.00300959	0.230769	0.0078329	protein_coding
AT4G34131	4.5751	3.52811	1.32893	2.65484	0.00793451	0.0475834	0.24	0.0146138	protein_coding	UDP-GLUCOSYL TRANSFERASE 73B3 (UGT73B3)
AT2G02840	484.587	1.70269	0.135555	12.5609	3.46376e-36	3.04833e-33	0.240796	0.414201	protein_coding
AT4G13390	62.1667	1.86471	0.32578	5.72384	1.04142e-08	4.17784e-07	0.248092	0.220779	protein_coding	EXTENSIN 12 (EXT12)
AT5G14820	29.245	2.57356	0.494397	5.20545	1.93525e-07	5.87291e-06	0.272727	0	protein_coding
AT3G11680	66.9439	2.45209	0.325741	7.52772	5.16335e-14	4.94593e-12	0.281879	0.0814717	protein_coding
AT3G48080	9.62604	3.26485	0.879301	3.71301	0.000204809	0.00254763	0.297872	0.014574	protein_coding
AT3G53065	20.9134	2.17776	0.551756	3.94696	7.91509e-05	0.00115855	0.306818	0.166038	protein_coding
AT5G07310	53.5254	4.83341	0.533799	9.05474	1.3689e-19	2.50331e-17	0.318182	0.0861423	protein_coding	ETHYLENE RESPONSE FACTOR 115 (ERF115)
AT4G13830	15.5394	1.80212	0.5604	3.21578	0.0013009	0.0114487	0.327869	0	protein_coding	DNAJ-LIKE 20 (J20)
AT3G57720	314.507	1.85283	0.173763	10.663	1.51615e-26	6.27908e-24	0.370472	0.00656045	protein_coding	(ZRK3)
AT1G75110	8.32904	3.39603	0.965433	3.51762	0.000435434	0.00475992	0.378378	0	protein_coding	REDUCED RESIDUAL ARABINOSE 2 (RRA2)
AT4G10070	9.37079	2.06025	0.73623	2.79838	0.00513596	0.0339665	0.378378	0.0472698	protein_coding
AT3G54590	66.5028	1.59754	0.298073	5.35955	8.3431e-08	2.77729e-06	0.382716	0.2	protein_coding	HYDROXYPROLINE-RICH GLYCOPROTEIN (HRGP1)
AT1G73880	15.8605	2.2661	0.590975	3.83451	0.000125815	0.00172334	0.396825	0	protein_coding	UDP-GLUCOSYL TRANSFERASE 89B1 (UGT89B1)
AT2G35480	7.01495	4.20025	1.23233	3.40837	0.000653511	0.00660121	0.40625	0	protein_coding
AT1G62730	3.55952	5.14896	1.52028	3.38686	0.000706973	0.00704521	0.411765	0.0238569	protein_coding
AT3G25090	36.0259	1.0446	0.366994	2.84638	0.004422	0.0302263	0.413793	0.257971	protein_coding
AT1G24265	10.9636	4.86323	1.16398	4.17812	2.93935e-05	0.000500471	0.42	0.0184783	protein_coding
AT1G11475	7.62705	2.3126	0.875282	2.64212	0.00823879	0.0488877	0.4375	0	protein_coding	(NRPB10)
AT3G11760	14.697	3.93719	0.846103	4.65332	3.26631e-06	7.20893e-05	0.446154	0.0665281	protein_coding
AT5G42750	28.6213	1.8593	0.418067	4.44737	8.69276e-06	0.000171673	0.451923	0	protein_coding	BRI1 KINASE INHIBITOR 1 (BKI1)
AT2G17450	20.7408	2.95789	0.588444	5.02663	4.99179e-07	1.37284e-05	0.464286	0	protein_coding	RING-H2 FINGER A3A (RHA3A)
AT3G48860	10.0048	3.32057	0.854563	3.8857	0.000102036	0.00143885	0.470588	0.0569579	protein_coding	STOMATAL CYTOKINESIS DEFECTIVE 2 (SCD2)
AT1G07660	29.8313	1.41077	0.407327	3.46347	0.000533262	0.00559111	0.474747	0	protein_coding
AT3G14640	7.35981	2.80553	0.951328	2.94906	0.00318739	0.0234002	0.482759	0.035868	protein_coding	CYTOCHROME P450, FAMILY 72, SUBFAMILY A, POLYPEPTIDE 10 (CYP72A10)
AT2G37100	22.6636	1.59179	0.474787	3.35264	0.000800433	0.00779454	0.493506	0	protein_coding
AT1G07260	41.3751	1.81956	0.368124	4.9428	7.70089e-07	2.00437e-05	0.5	0	protein_coding	UDP-GLUCOSYL TRANSFERASE 71C3 (UGT71C3)
AT3G32940	38.6178	3.52409	0.464642	7.58452	3.33711e-14	3.33261e-12	0.5	0.0276382	protein_coding
AT2G40770	9.03814	1.99845	0.750271	2.66363	0.0077302	0.0466507	0.515152	0.046179	protein_coding
AT1G01730	9.46073	2.44904	0.786303	3.11463	0.00184174	0.0151304	0.526316	0.00215983	protein_coding
AT1G06750	4.48396	4.46183	1.44684	3.08385	0.00204343	0.0164139	0.526316	0.0148741	protein_coding
AT5G41070	9.46969	2.68094	0.795681	3.36937	0.000753405	0.00741348	0.527778	0	protein_coding	DSRNA-BINDING PROTEIN 5 (DRB5)
AT1G29940	10.07	1.8506	0.702769	2.6333	0.0084559	0.0499168	0.528302	0.0573622	protein_coding	NUCLEAR RNA POLYMERASE A2 (NRPA2)
AT2G03770	3.5443	4.10928	1.5327	2.68108	0.00733846	0.0449078	0.533333	0.0802676	protein_coding	SULFOTRANSFERASE 202E1 (SULT202E1)
AT3G14660	57.4193	1.58341	0.295017	5.36718	7.99792e-08	2.67503e-06	0.534392	0.0300752	protein_coding	CYTOCHROME P450, FAMILY 72, SUBFAMILY A, POLYPEPTIDE 13 (CYP72A13)
AT3G10810	6.52886	3.00877	1.01609	2.96112	0.00306522	0.0228367	0.538462	0.02574	protein_coding
AT1G01810	7.50679	4.30087	1.21055	3.55283	0.000381105	0.00427639	0.548387	0	protein_coding
AT5G02760	11.2186	2.9632	0.758428	3.90703	9.3439e-05	0.00133304	0.54902	0	protein_coding	ARABIDOPSIS PP2C CLADE D 7 (APD7)
AT4G14900	10.2107	2.8178	0.781889	3.60384	0.000313555	0.0036489	0.552632	0.00768386	protein_coding
AT5G24470	26.1609	5.13	0.813402	6.30685	2.84778e-10	1.54825e-08	0.554545	0.00891266	protein_coding	PSEUDO-RESPONSE REGULATOR 5 (PRR5)
AT2G30790	8.77103	3.45461	0.949416	3.63867	0.000274053	0.00326752	0.555556	0	protein_coding	PHOTOSYSTEM II SUBUNIT P-2 (PSBP-2)
AT2G23130	25.2166	1.92117	0.448216	4.28625	1.81714e-05	0.00032804	0.55814	0	protein_coding	ARABINOGALACTAN PROTEIN 17 (AGP17)
AT1G50280	12.6888	1.86617	0.642561	2.90428	0.00368102	0.0261483	0.561404	0.00966851	protein_coding
AT3G53940	5.8278	3.28433	1.15508	2.84338	0.00446385	0.0304385	0.565217	0.0186246	protein_coding
AT3G46440	16.2824	1.62215	0.553832	2.92895	0.00340107	0.0246097	0.566038	0.0272109	protein_coding	UDP-XYL SYNTHASE 5 (UXS5)
AT2G21080	3.43941	4.05723	1.5226	2.66467	0.00770633	0.046592	0.571429	0.0274443	protein_coding
AT2G24980	71.5615	1.64463	0.290238	5.66648	1.45757e-08	5.73297e-07	0.575758	0.205742	protein_coding	EXTENSIN 6 (EXT6)
AT4G37190	8.18625	3.82201	1.07476	3.55615	0.000376336	0.00423258	0.578947	0.0661041	protein_coding
AT5G56660	10.8232	2.68726	0.745978	3.60233	0.000315381	0.00366712	0.58	0	protein_coding	IAA-LEUCINE RESISTANT (ILR)-LIKE 2 (ILL2)
AT1G08000	10.777	3.14055	0.814528	3.85568	0.00011541	0.00159636	0.585366	0.0013947	protein_coding	GATA TRANSCRIPTION FACTOR 10 (GATA10)
AT1G71730	12.3697	1.71819	0.647745	2.65257	0.00798813	0.0478032	0.6	0	protein_coding
AT2G34670	5.2676	3.12432	1.14182	2.73627	0.00621405	0.0393612	0.6	0.0388655	protein_coding
AT4G32605	3.75624	4.19371	1.49391	2.80721	0.00499724	0.0332386	0.6	0	protein_coding
AT3G24065	47.2437	1.4164	0.339256	4.17501	2.97974e-05	0.000506188	0.611111	0.0166667	protein_coding
AT2G36080	8.94189	2.34736	0.804078	2.91932	0.00350792	0.0252016	0.612903	0	protein_coding	ABNORMAL SHOOT 2 (ABS2)
AT1G78310	23.506	5.99104	1.08759	5.50855	3.61802e-08	1.28326e-06	0.625	0	protein_coding	VQ MOTIF-CONTAINING PROTEIN 9 (VQ9)
AT1G03440	29.6652	2.76039	0.45922	6.01104	1.84336e-09	8.73951e-08	0.626168	0	protein_coding
AT2G38823	4.94656	3.64091	1.31141	2.77633	0.00549764	0.0357728	0.631579	0.0252101	protein_coding
AT3G52160	4.22517	4.36651	1.46663	2.97723	0.00290866	0.0219255	0.631579	0.0686275	protein_coding	3-KETOACYL-COA SYNTHASE 15 (KCS15)
AT3G24870	20.037	1.48143	0.508583	2.91286	0.0035813	0.0255462	0.638889	0.0515203	protein_coding	(ATEAF1B)
AT1G71180	16.9262	3.41665	0.677454	5.04337	4.57408e-07	1.26787e-05	0.642857	0	protein_coding
AT2G28200	4.36309	4.41839	1.48169	2.982	0.00286376	0.0216102	0.647059	0	protein_coding
AT5G63520	4.14514	5.36915	1.47716	3.63479	0.000278206	0.00331143	0.647059	0.0389908	protein_coding
AT2G15230	24.6797	3.12272	0.541299	5.76893	7.97747e-09	3.33325e-07	0.652174	0.0523338	protein_coding	LIPASE 1 (LIP1)
AT1G69060	7.787	2.62097	0.885455	2.96003	0.00307609	0.0228573	0.65625	0.0338785	protein_coding
AT2G01080	9.67192	2.11363	0.758255	2.7875	0.0053117	0.0348366	0.65625	0	protein_coding
AT3G13065	6.23162	2.90635	1.026	2.83272	0.00461543	0.0312646	0.65625	0.0506438	protein_coding	STRUBBELIG-RECEPTOR FAMILY 4 (SRF4)
AT5G20080	12.19	1.93088	0.649009	2.97512	0.00292871	0.0219942	0.659091	0.0139459	protein_coding
AT3G48790	5.73833	3.25928	1.11676	2.91852	0.00351699	0.0252024	0.666667	0.002	protein_coding
AT5G05190	7.91116	4.37507	1.20191	3.6401	0.000272536	0.00325895	0.666667	0.00435256	protein_coding	ENHANCED DISEASE RESISTANCE4 (EDR4)
AT5G20090	7.15008	2.78582	0.926025	3.00836	0.00262659	0.0201994	0.666667	0.00165017	protein_coding	MITOCHONDRIAL PYRUVATE CARRIER 1 (MPC1)
AT2G01710	18.0007	2.47191	0.594816	4.15576	3.24211e-05	0.000541544	0.672131	0	protein_coding
AT3G27530	24.682	2.22337	0.477604	4.65524	3.23597e-06	7.1757e-05	0.674699	0.0595041	protein_coding	GOLGIN CANDIDATE 6 (GC6)
AT4G17010	6.04876	3.33984	1.13005	2.95549	0.00312174	0.0231111	0.675676	0.0110585	protein_coding
AT4G28190	9.00352	3.95702	1.02574	3.85772	0.00011445	0.00158776	0.676471	0	protein_coding	ULTRAPETALA1 (ULT1)
AT3G26730	23.635	1.45002	0.465931	3.11208	0.00185771	0.015235	0.681159	0.0380952	protein_coding
AT1G10270	6.38695	2.5971	0.954648	2.72048	0.00651867	0.041014	0.681818	0.0196891	protein_coding	GLUTAMINE-RICH PROTEIN 23 (GRP23)
AT1G71850	17.7452	3.69309	0.696918	5.29917	1.1633e-07	3.7484e-06	0.681818	0.0578313	protein_coding
AT4G08455	22.0153	3.1795	0.577358	5.50699	3.65024e-08	1.29143e-06	0.683544	0.0397727	protein_coding
AT1G66540	36.8435	1.69878	0.430362	3.94732	7.90303e-05	0.00115799	0.6875	0.0555556	protein_coding
AT1G61860	7.88546	3.75475	1.06577	3.52305	0.000426608	0.00469302	0.689655	0.0675241	protein_coding
AT1G15260	37.7554	3.78735	0.490248	7.72537	1.11529e-14	1.20804e-12	0.692857	0	protein_coding
AT3G06340	8.29711	3.39129	0.973303	3.48431	0.00049341	0.00525148	0.7	0.0204082	protein_coding
AT1G33240	132.636	1.03085	0.211374	4.87688	1.07778e-06	2.71243e-05	0.701705	0	protein_coding	GT-2-LIKE 1 (GTL1)
AT4G09810	10.2234	2.19659	0.757552	2.8996	0.00373645	0.0264387	0.703704	0.00660066	protein_coding	UDP-RHA/UDP-GAL TRANSPORTER 5 (URGT5)
AT5G11760	9.83226	5.62645	1.31672	4.27308	1.92793e-05	0.000344508	0.710526	0	protein_coding
AT2G15910	14.6883	3.18665	0.694727	4.58691	4.49862e-06	9.62692e-05	0.711864	0.0612813	protein_coding
AT1G06710	3.62956	4.13927	1.54611	2.67722	0.00742356	0.0452908	0.714286	0.0219298	protein_coding	MITOCHONDRIAL STABILITY FACTOR 1 (MTSF1)
AT1G33340	3.5398	5.14227	1.52802	3.36531	0.000764575	0.00750242	0.714286	0.0755008	protein_coding
AT5G07590	4.93858	4.60611	1.42587	3.23039	0.00123623	0.0109964	0.714286	0.0465328	protein_coding
AT5G55150	3.76416	4.19537	1.50057	2.79586	0.00517624	0.034123	0.714286	0	protein_coding
AT1G10240	4.59615	5.51778	1.45245	3.79895	0.000145311	0.00192486	0.722222	0.012987	protein_coding	FAR1-RELATED SEQUENCE 11 (FRS11)
AT5G22860	41.3484	1.32253	0.349292	3.78633	0.000152891	0.00200639	0.724138	0.0294118	protein_coding
AT3G44160	11.4494	3.01033	0.780327	3.85778	0.000114422	0.00158776	0.72549	0.0413318	protein_coding	(P39)
AT4G25515	6.20004	3.38376	1.10994	3.04861	0.00229906	0.018126	0.727273	0.0356839	protein_coding	SEUSS-LIKE 3 (SLK3)
AT2G46170	18.9717	1.89975	0.534832	3.55205	0.000382247	0.00428429	0.728814	0	protein_coding
AT1G22620	8.06319	2.40327	0.864992	2.77837	0.00546322	0.0356107	0.729323	0.0329068	protein_coding	SUPPRESSOR OF ACTIN 1 (SAC1)
AT4G12640	19.9289	3.31614	0.614855	5.39337	6.91476e-08	2.34055e-06	0.732394	0.0387794	protein_coding
AT5G07940	20.0761	1.68806	0.501712	3.36459	0.000766565	0.00751149	0.733333	0.0396894	protein_coding
AT5G18670	8.70507	3.08137	0.910549	3.38407	0.000714188	0.00709202	0.733333	0	protein_coding	BETA-AMYLASE 3 (BMY3)
AT5G08330	54.713	2.75159	0.354403	7.764	8.2291e-15	8.98248e-13	0.735135	0	protein_coding	TCP DOMAIN PROTEIN 21 (TCP21)
AT2G01750	21.6043	1.56115	0.487859	3.20001	0.00137423	0.0119596	0.737052	0.0347759	protein_coding	MICROTUBULE-ASSOCIATED PROTEINS 70-3 (MAP70-3)
AT3G22700	8.09784	2.68205	0.855876	3.13369	0.00172623	0.0143829	0.740741	0.0115942	protein_coding
AT5G52430	23.4143	3.42324	0.578131	5.92123	3.1955e-09	1.42844e-07	0.741176	0.0138889	protein_coding
AT3G62200	27.1642	2.18738	0.452344	4.83564	1.32716e-06	3.25571e-05	0.744186	0.0170316	protein_coding
AT2G40070	8.24438	2.22658	0.834377	2.66855	0.00761784	0.0462556	0.75	0.0332594	protein_coding	BASIC PROLINE-RICH PROTEIN 1 (BPP1)
AT4G19650	8.02692	3.32964	0.954591	3.48803	0.000486597	0.00519074	0.75	0.0213723	protein_coding
AT5G23080	12.2527	3.35824	0.779708	4.30704	1.65454e-05	0.000301391	0.75	0.0582909	protein_coding	TOUGH (TGH)
AT1G28310	47.7856	1.78417	0.337349	5.2888	1.23119e-07	3.9401e-06	0.753521	0	protein_coding
AT1G59720	10.3082	2.21782	0.715541	3.0995	0.00193851	0.0157599	0.753846	0.0131291	protein_coding	CHLORORESPIRATORY REDUCTION28 (CRR28)
AT1G43850	13.1593	2.62776	0.6845	3.83895	0.000123559	0.00169575	0.754386	0.0502513	protein_coding	SEUSS (SEU)
AT3G33520	15.6408	2.13711	0.579757	3.68621	0.000227616	0.00278944	0.755102	0.00451467	protein_coding	ACTIN-RELATED PROTEIN 6 (ARP6)
AT5G43440	7.4071	3.65424	1.06929	3.41746	0.000632093	0.00641709	0.757576	0.00704225	protein_coding
AT1G25390	30.5997	3.35674	0.526994	6.3696	1.89518e-10	1.06744e-08	0.761538	0.0348837	protein_coding	LEAF RUST 10 DISEASE-RESISTANCE LOCUS RECEPTOR- LIKE PROTEIN KINASE-LIKE 4 (LRK10L4)
AT1G29770	5.92195	3.28889	1.11598	2.94709	0.00320775	0.0235252	0.761905	0.0813187	protein_coding
AT2G33320	8.09721	2.42063	0.838802	2.88581	0.00390404	0.0273334	0.769231	0.00117096	protein_coding
AT5G28300	102.461	1.31566	0.23469	5.60595	2.07113e-08	7.77695e-07	0.772563	0	protein_coding	GT-2LIKE PROTEIN (GT2L)
AT2G30105	6.33464	3.41791	1.09484	3.12184	0.00179724	0.0148515	0.772727	0.0530547	protein_coding
AT1G33050	23.54	2.28493	0.484974	4.71144	2.45968e-06	5.6965e-05	0.779221	0.0362319	protein_coding
AT2G41010	9.8909	2.54317	0.77208	3.29392	0.000988002	0.00919501	0.78125	0	protein_coding	CALMODULIN (CAM)-BINDING PROTEIN OF 25 KDA (CAMBP25)
AT1G17110	33.9062	2.27838	0.415073	5.4891	4.0398e-08	1.42211e-06	0.783019	0.0600801	protein_coding	UBIQUITIN-SPECIFIC PROTEASE 15 (UBP15)
AT5G61400	8.13988	3.34726	0.963035	3.47574	0.00050944	0.0053895	0.785714	0.0211268	protein_coding
AT5G60250	7.09793	6.14539	1.36618	4.49824	6.85187e-06	0.000140031	0.786885	0.0123457	protein_coding
AT5G09450	10.9121	2.00979	0.680933	2.95152	0.00316215	0.0232999	0.787879	0	protein_coding
AT1G60650	4.74075	5.56264	1.44992	3.8365	0.000124799	0.00171109	0.789474	0.0547588	protein_coding	RNA-BINDING GLYCINE-RICH PROTEIN B1 (RBGB1)
AT4G13540	6.73284	4.14006	1.24209	3.33313	0.000858739	0.00821513	0.791667	0	protein_coding
AT5G04910	10.1179	3.04653	0.825738	3.68946	0.000224726	0.00276082	0.794118	0.00668151	protein_coding
AT3G51160	31.751	4.20168	0.586043	7.16957	7.52316e-13	6.45937e-11	0.79646	0	protein_coding	MURUS 1 (MUR1)
AT1G47260	10.6772	1.81027	0.676807	2.67472	0.00747908	0.0455703	0.797468	0.0346232	protein_coding	GAMMA CARBONIC ANHYDRASE 2 (GAMMA CA2)
AT1G31790	10.0834	3.68646	0.911067	4.04631	5.20316e-05	0.000819527	0.8	0	protein_coding
AT3G50910	9.11865	2.8791	0.83009	3.46841	0.000523541	0.0055097	0.8	0.031653	protein_coding
AT3G61360	9.86843	3.30944	0.922901	3.5859	0.000335912	0.00386034	0.804348	0	protein_coding	SLOW GROWTH3 (SLO3)
AT5G15080	13.8603	2.90891	0.694561	4.18812	2.81277e-05	0.000480662	0.804348	0.0385093	protein_coding
AT3G03570	10.2959	2.07286	0.746507	2.77674	0.00549068	0.035744	0.806452	0.044955	protein_coding
AT2G46180	13.6824	3.28759	0.738137	4.4539	8.4323e-06	0.000167705	0.808511	0.0427764	protein_coding	GOLGIN CANDIDATE 4 (GC4)
AT1G47550	10.2164	2.39552	0.732334	3.27107	0.00107141	0.00975891	0.8125	0.0356357	protein_coding	EXOCYST COMPLEX COMPONENT SEC3A (SEC3A)
AT3G22104	10.0395	2.56694	0.783556	3.27601	0.00105285	0.00965177	0.8125	0.0184502	protein_coding
AT4G18760	10.0773	2.56624	0.753114	3.40751	0.000655588	0.00661359	0.8125	0	protein_coding	RECEPTOR LIKE PROTEIN 51 (RLP51)
AT1G49590	9.62224	3.62513	0.94932	3.81866	0.000134178	0.00181669	0.818182	0.0271186	protein_coding	ZINC-FINGER AND OCRE DOMAIN-CONTAINING PROTEIN 1 (ZOP1)
AT2G47700	10.6634	2.1032	0.706474	2.97704	0.00291043	0.0219255	0.818182	0.0267516	protein_coding	RED AND FAR-RED INSENSITIVE 2 (RFI2)
AT5G44500	7.04469	2.4553	0.889495	2.76033	0.00577422	0.0372113	0.821429	0.0162749	protein_coding
AT1G54500	57.3329	2.7783	0.343086	8.09797	5.58825e-16	7.15347e-14	0.821622	0	protein_coding
AT1G59820	16.8093	1.85384	0.561253	3.30304	0.000956411	0.00893645	0.823529	0.0511408	protein_coding	AMINOPHOSPHOLIPID ATPASE 3 (ALA3)
AT5G43950	9.35488	4.61626	1.19416	3.86569	0.000110775	0.00154591	0.828571	0.0422078	protein_coding
AT1G44920	30.6045	1.5377	0.396656	3.87667	0.000105895	0.00148813	0.829545	0.0037037	protein_coding
AT4G29950	26.307	2.81893	0.490687	5.74485	9.19999e-09	3.76584e-07	0.829545	0.0434783	protein_coding
AT5G58070	31.1204	3.4879	0.514869	6.77435	1.24971e-11	8.75478e-10	0.830409	0	protein_coding	TEMPERATURE-INDUCED LIPOCALIN (TIL)
AT1G72020	8.96275	3.14664	0.889798	3.53635	0.000405696	0.00449457	0.833333	0	protein_coding
AT5G07730	3.44413	4.06215	1.51655	2.67855	0.00739407	0.0451892	0.833333	0	protein_coding
AT3G19120	17.9364	3.71287	0.699327	5.30921	1.10103e-07	3.58879e-06	0.836066	0	protein_coding
AT3G10380	12.6386	1.9928	0.629569	3.16533	0.00154905	0.0132035	0.837838	0.0519986	protein_coding	SUBUNIT OF EXOCYST COMPLEX 8 (SEC8)
AT3G12250	23.7964	2.23303	0.479552	4.65649	3.21644e-06	7.15493e-05	0.840426	0.027179	protein_coding	TGACG MOTIF-BINDING FACTOR 6 (TGA6)
AT5G61390	5.93103	2.85333	1.05097	2.71494	0.00662872	0.0415209	0.842105	0	protein_coding	NAC45/86-DEPENDENT EXONUCLEASE-DOMAIN PROTEIN 2 (NEN2)
AT5G19130	10.3024	2.57727	0.848578	3.03716	0.00238817	0.0186925	0.84375	0.0458453	protein_coding
AT2G04040	3.42511	4.0563	1.53117	2.64915	0.00806949	0.0481061	0.846154	0.0305556	protein_coding	DETOXIFICATION 1 (DTX1)
AT3G08943	22.8946	3.00395	0.549211	5.46957	4.51123e-08	1.56846e-06	0.851852	0.0554493	protein_coding
AT3G56640	9.08321	2.2028	0.800588	2.75148	0.00593261	0.0379197	0.851852	0.0538922	protein_coding	EXOCYST COMPLEX COMPONENT SEC15A (SEC15A)
AT2G46710	12.3605	1.68558	0.638376	2.64042	0.00828039	0.0490931	0.852941	0	protein_coding	ROP GUANOSINE TRIPHOSPHATASE (GTPASE)-ACTIVATING PROTEIN 3 (ROPGAP3)
AT5G13230	14.8562	3.00832	0.696578	4.31871	1.56943e-05	0.000287375	0.854167	0.0544994	protein_coding
AT3G22520	31.5003	4.80078	0.674994	7.11233	1.14104e-12	9.34127e-11	0.855263	0.0502058	protein_coding
AT3G12020	12.0711	2.49479	0.69601	3.58441	0.000337839	0.00387387	0.85567	0.0188528	protein_coding	KINESIN 7.3 (KIN7.3)
AT4G01290	35.8828	2.59929	0.419329	6.19869	5.69334e-10	3.00254e-08	0.855895	0.0445726	protein_coding
AT4G14510	13.8931	2.90652	0.689226	4.21708	2.47482e-05	0.000429161	0.858586	0.030541	protein_coding	CRM FAMILY MEMBER 3B (CFM3B)
AT4G24910	8.35148	4.45488	1.19474	3.72876	0.000192422	0.0024344	0.862069	0.0272277	protein_coding
AT3G01430	6.62814	3.47952	1.07313	3.24242	0.00118521	0.0106415	0.863636	0	protein_coding
AT5G61370	6.05987	3.34226	1.13108	2.95492	0.00312754	0.0231297	0.863636	0.0204082	protein_coding
AT1G30600	12.0448	2.47621	0.721675	3.4312	0.000600917	0.00615831	0.864865	0.0558659	protein_coding
AT5G57960	17.3166	5.5421	1.11248	4.98174	6.30139e-07	1.67731e-05	0.868852	0.0239787	protein_coding	(HFLX)
AT5G16300	7.23484	2.81686	0.951424	2.96068	0.00306965	0.0228482	0.869565	0.0159074	protein_coding	CONSERVED OLIGOMERIC GOLGI COMPLEX 1 (COG1)
AT3G09190	9.14853	3.97978	1.0165	3.91517	9.03423e-05	0.00129807	0.870968	0	protein_coding
AT4G01280	29.9885	3.80117	0.552102	6.8849	5.78274e-12	4.24097e-10	0.870968	0.0180505	protein_coding	REVEILLE 5 (RVE5)
AT3G61580	64.3448	1.75635	0.286963	6.12049	9.32891e-10	4.65817e-08	0.871508	0	protein_coding	SPHINGOID LCB DESATURASE 1 (SLD1)
AT5G13860	13.4761	5.16939	1.13218	4.56588	4.97405e-06	0.00010564	0.87234	0	protein_coding	ELCH-LIKE (ELC-Like)
AT1G66250	9.85678	3.02112	0.847598	3.56433	0.000364791	0.00413576	0.875	0.0686406	protein_coding
AT5G22690	7.12492	5.15086	1.3637	3.77711	0.000158658	0.00207049	0.88	0.0349206	protein_coding
AT5G11890	30.791	1.16394	0.398045	2.92414	0.00345411	0.0248912	0.881579	0	protein_coding	EMBRYO DEFECTIVE 3135 (EMB3135)
AT5G06400	19.4452	6.62361	1.24923	5.30216	1.1444e-07	3.69593e-06	0.884058	0.0119565	protein_coding
AT2G47090	7.42204	5.21327	1.3515	3.85739	0.000114605	0.00158834	0.884615	0.0368969	protein_coding
AT5G14480	7.30168	6.18439	1.3594	4.54936	5.38104e-06	0.000113259	0.884615	0.052459	protein_coding
AT3G51120	9.67458	2.114	0.724278	2.91876	0.00351426	0.0252024	0.892857	0.0585242	protein_coding
AT5G01260	9.76718	2.13058	0.75396	2.82586	0.00471546	0.0317089	0.892857	0.0118343	protein_coding
AT3G62630	17.2268	1.71471	0.539248	3.17981	0.00147371	0.0126687	0.893617	0	protein_coding
AT2G44470	95.1557	1.88768	0.259962	7.26137	3.83177e-13	3.37863e-11	0.894737	0.0483701	protein_coding	BETA GLUCOSIDASE 29 (BGLU29)
AT3G14790	12.5301	2.5645	0.683415	3.75248	0.000175091	0.00226507	0.894737	0.0474453	protein_coding	RHAMNOSE BIOSYNTHESIS 3 (RHM3)
AT3G16750	8.87801	3.49194	0.950297	3.67458	0.000238244	0.00289449	0.896552	0	protein_coding
AT5G49100	25.1647	1.6724	0.441935	3.78426	0.000154169	0.0020194	0.897059	0	protein_coding
AT1G16800	8.45658	2.28257	0.840532	2.71562	0.0066152	0.0414547	0.9	0.0446509	protein_coding
AT3G44150	10.8202	1.84226	0.669102	2.75333	0.00589918	0.0377746	0.9	0	protein_coding
AT2G34390	3.97221	5.30914	1.49825	3.54356	0.00039477	0.00438734	0.903226	0.015625	protein_coding	NOD26-LIKE INTRINSIC PROTEIN 2;1 (NIP2;1)
AT3G04460	9.60521	3.26541	0.871428	3.74719	0.000178827	0.0022996	0.903226	0.0278746	protein_coding	PEROXIN-12 (PEX12)
AT4G34270	6.0937	4.92094	1.39901	3.51744	0.000435732	0.00475992	0.904762	0.0217984	protein_coding
AT3G59950	16.9687	2.26617	0.588061	3.85363	0.000116377	0.00160685	0.907407	0.0159681	protein_coding
AT4G23640	52.5163	5.13418	0.57505	8.92823	4.32878e-19	7.3438e-17	0.911504	0.0507505	protein_coding	TINY ROOT HAIR 1 (TRH1)
AT5G57970	13.752	5.20694	1.13986	4.56805	4.92287e-06	0.00010487	0.914894	0.0146843	protein_coding
AT4G10470	7.38308	3.64778	1.05424	3.46009	0.000539985	0.0056343	0.916667	0.0087108	protein_coding
AT3G29270	16.7126	2.59701	0.617025	4.20892	2.56593e-05	0.000444414	0.92	0.0809917	protein_coding
AT5G02850	8.21482	2.70903	0.858326	3.15618	0.0015985	0.013499	0.92	0	protein_coding	MEDIATOR 4 (MED4)
AT1G13350	7.98521	3.76717	1.04856	3.59271	0.000327257	0.00378645	0.923077	0.0270027	protein_coding
AT1G33040	7.64211	2.58534	0.861791	2.99997	0.0027001	0.0206631	0.923077	0	protein_coding	NASCENT POLYPEPTIDE-ASSOCIATED COMPLEX SUBUNIT ALPHA-LIKE PROTEIN 5 (NACA5)
AT1G75310	8.24662	2.71615	0.875368	3.10287	0.00191656	0.0156085	0.923077	0.0267624	protein_coding	AUXILIN-LIKE 1 (AUL1)
AT2G32100	19.2649	1.75341	0.547715	3.20131	0.00136804	0.0119278	0.923077	0	protein_coding	OVATE FAMILY PROTEIN 16 (OFP16)
AT4G16580	16.1541	3.54049	0.71047	4.9833	6.25077e-07	1.67015e-05	0.923077	0.0537459	protein_coding
AT2G38970	9.74309	1.94817	0.735658	2.64819	0.00809233	0.0482218	0.925926	0.0296703	protein_coding
AT3G02070	7.94831	5.31177	1.34472	3.9501	7.81198e-05	0.00114943	0.925926	0.00481928	protein_coding
AT1G70590	12.3639	4.44055	0.995379	4.46117	8.15151e-06	0.000163274	0.926829	0.0224359	protein_coding
AT4G07390	13.3639	2.83691	0.689289	4.1157	3.86011e-05	0.000631292	0.926829	0.0493359	protein_coding
AT2G45260	4.01642	4.29386	1.4863	2.88895	0.00386532	0.0272002	0.928571	0.0168067	protein_coding
AT3G54280	15.6891	1.72729	0.559695	3.08613	0.00202781	0.0163631	0.928571	0.0544182	protein_coding	ROOT GROWTH DEFECTIVE 3 (RGD3)
AT5G24840	4.16783	4.35302	1.47817	2.94487	0.00323094	0.0236494	0.928571	0.0579345	protein_coding
AT1G51100	37.7382	2.67641	0.409934	6.52889	6.62602e-11	4.05656e-09	0.929825	0	protein_coding	CHLORORESPIRATORY REDUCTION 41 (CRR41)
AT2G34400	8.52032	5.41498	1.32985	4.07187	4.66371e-05	0.000740358	0.931034	0.023511	protein_coding
AT1G11380	9.25195	3.18935	0.873038	3.65317	0.000259025	0.00311206	0.933333	0.00835073	protein_coding
AT3G53360	4.49576	4.46183	1.4463	3.08499	0.00203562	0.0163909	0.933333	0.0348964	protein_coding
AT4G13810	10.6493	2.65673	0.759819	3.49653	0.00047136	0.00504731	0.9375	0	protein_coding	RECEPTOR LIKE PROTEIN 47 (RLP47)
AT5G66130	4.50937	4.46555	1.44718	3.08568	0.00203088	0.0163785	0.9375	0.019	protein_coding	RADIATION SENSITIVE 17 (ATRAD17)
AT3G56010	38.908	4.68709	0.591122	7.92914	2.2067e-15	2.65577e-13	0.938462	0	protein_coding
AT1G16260	10.2866	3.36815	0.854512	3.9416	8.09394e-05	0.00118104	0.939394	0.0374532	protein_coding
AT4G16120	11.6457	2.42145	0.718117	3.37194	0.000746404	0.00734973	0.941176	0.0876106	protein_coding	COBRA-LIKE PROTEIN-7 PRECURSOR (COBL7)
AT2G44880	5.00931	3.66746	1.30005	2.82102	0.00478715	0.0320837	0.944444	0.0291375	protein_coding	ABA HYPERSENSITIVE GERMINATION 11 (AHG11)
AT3G27540	5.76361	3.2487	1.12399	2.89034	0.00384822	0.0271207	0.944444	0.0518962	protein_coding
AT3G47060	13.4575	2.85913	0.709396	4.03037	5.56885e-05	0.000868383	0.948454	0.0671316	protein_coding	FTSH PROTEASE 7 (ftsh7)
AT5G06100	14.5192	1.77431	0.592856	2.99281	0.00276418	0.0209874	0.948718	0.0243572	protein_coding	MYB DOMAIN PROTEIN 33 (MYB33)
AT1G53190	12.1248	3.34436	0.803612	4.16166	3.15948e-05	0.000529627	0.95	0.0606742	protein_coding	TIE1-ASSOCIATED 33 RING-TYPE E3 LIGASE 1 (TEAR1)
AT4G01000	14.6337	1.60406	0.571448	2.80702	0.00500029	0.0332432	0.95	0.0120898	protein_coding
AT1G55830	5.42998	3.1551	1.13233	2.78638	0.00533002	0.0349242	0.952381	0.00283688	protein_coding
AT5G42960	7.33452	2.814	0.932837	3.0166	0.00255625	0.0197664	0.954545	0.0280172	protein_coding
AT5G46690	7.62439	2.32187	0.837735	2.7716	0.00557811	0.036212	0.954545	0	protein_coding	BETA HLH PROTEIN 71 (bHLH071)
AT5G23070	13.6416	3.8068	0.808238	4.71	2.47717e-06	5.71821e-05	0.955556	0	protein_coding	THYMIDINE KINASE 1B (TK1B)
AT3G51500	7.05286	4.19715	1.21886	3.44351	0.000574217	0.00592471	0.956522	0	protein_coding
AT5G22050	14.3224	3.60015	0.75379	4.77606	1.78761e-06	4.23547e-05	0.958333	0	protein_coding
AT5G66052	13.0227	1.79952	0.61108	2.94482	0.00323141	0.0236494	0.9625	0	protein_coding
AT1G80780	20.5388	1.97185	0.503971	3.91262	9.12997e-05	0.00130782	0.964286	0	protein_coding
AT1G01720	19.0063	2.08654	0.546599	3.81731	0.000134916	0.00182318	0.965517	0	protein_coding	(ATAF1)
AT2G29740	31.615	2.09751	0.446742	4.69514	2.66426e-06	6.06066e-05	0.965517	0	protein_coding	UDP-GLUCOSYL TRANSFERASE 71C2 (UGT71C2)
AT4G03270	9.2591	2.03868	0.738421	2.76087	0.00576478	0.0371675	0.967742	0	protein_coding	CYCLIN D6;1 (CYCD6;1)
AT1G29760	9.96898	3.67539	0.948058	3.87676	0.000105857	0.00148813	0.96875	0.0165837	protein_coding	SEIPIN2 (SEIPIN2)
AT3G17920	10.9183	1.86562	0.689426	2.70606	0.00680877	0.042254	0.96875	0.0333124	protein_coding
AT4G27310	13.1147	2.81038	0.696763	4.03349	5.49552e-05	0.000859805	0.974359	0	protein_coding	B-BOX DOMAIN PROTEIN 28 (BBX28)
AT5G18610	13.5953	2.39538	0.682185	3.51133	0.000445871	0.00484167	0.97561	0.0728617	protein_coding	(PBL27)
AT4G25660	27.5782	3.40952	0.53649	6.35524	2.08098e-10	1.1582e-08	0.977273	0.00525394	protein_coding
AT5G56590	48.4018	2.63774	0.36862	7.1557	8.32458e-13	7.01907e-11	0.978873	0.018598	protein_coding
AT1G55325	99.6955	3.02204	0.279119	10.8271	2.56188e-27	1.16367e-24	0.980066	0.0603622	protein_coding	GRAND CENTRAL (GCT)
AT2G26920	17.0697	3.07347	0.640334	4.79979	1.5883e-06	3.83616e-05	0.980769	0.0597403	protein_coding
AT1G79060	18.1035	2.86678	0.590021	4.85877	1.18116e-06	2.9385e-05	0.981481	0	protein_coding
AT5G42310	42.5625	2.24255	0.379831	5.90408	3.54614e-09	1.57023e-07	0.98374	0.0844063	protein_coding	CHLOROPLAST RNA PROCESSING 1 (CRP1)
AT1G34270	6.90937	4.16556	1.22525	3.39977	0.000674426	0.0067736	1	0.0444874	protein_coding
AT1G48310	9.43311	2.93884	0.834842	3.52024	0.000431156	0.00473341	1	0.027881	protein_coding	CHROMATIN REMODELING FACTOR18 (CHR18)
AT1G55870	6.28593	4.96296	1.37873	3.59965	0.000318645	0.00369483	1	0.0475755	protein_coding	ABA-HYPERSENSITIVE GERMINATION 2 (AHG2)
AT1G61870	6.42898	2.95476	1.03874	2.84455	0.00444736	0.0303812	1	0.0514905	protein_coding	PENTATRICOPEPTIDE REPEAT 336 (PPR336)
AT1G64500	14.5187	3.15205	0.719911	4.37839	1.19559e-05	0.000227195	1	0.00224719	protein_coding
AT1G69350	3.4154	4.05269	1.53541	2.63948	0.00830329	0.0492082	1	0.027417	protein_coding
AT1G74170	16.1949	3.15825	0.672586	4.69568	2.65725e-06	6.05449e-05	1	0.0291545	protein_coding	RECEPTOR LIKE PROTEIN 13 (RLP13)
AT1G79110	32.3368	1.48107	0.402829	3.67667	0.000236299	0.00287609	1	0	protein_coding	BOI-RELATED GENE 2 (BRG2)
AT1G79870	13.8701	1.9298	0.625672	3.08436	0.00203987	0.0164065	1	0	protein_coding
AT2G27610	3.45663	4.06347	1.52461	2.66525	0.00769311	0.0465882	1	0.0733813	protein_coding
AT2G33360	11.2902	3.52305	0.846051	4.16411	3.1257e-05	0.000525843	1	0.0545455	protein_coding
AT2G39560	6.49674	3.44968	1.08953	3.1662	0.00154447	0.0131724	1	0	protein_coding
AT2G47830	3.56202	5.14979	1.52323	3.38083	0.000722661	0.0071409	1	0.00563698	protein_coding
AT3G06480	16.8929	3.61235	0.727856	4.96301	6.94092e-07	1.83025e-05	1	0.0592959	protein_coding
AT3G11090	4.53858	3.51433	1.31246	2.67768	0.00741345	0.0452725	1	0	protein_coding	LOB DOMAIN-CONTAINING PROTEIN 21 (LBD21)
AT3G17310	5.00501	3.66975	1.29689	2.82966	0.00465981	0.0314548	1	0.0335616	protein_coding	DOMAINS REARRANGED METHYLTRANSFERASE 3 (DRM3)
AT3G50420	5.89641	3.29679	1.12612	2.92757	0.00341626	0.0247069	1	0.0157195	protein_coding
AT3G62540	9.59099	3.23844	0.885426	3.65749	0.000254695	0.00306265	1	0.0869565	protein_coding
AT4G02880	17.3553	3.45863	0.685993	5.04179	4.61193e-07	1.27585e-05	1	0.0411919	protein_coding
AT4G31990	18.4771	2.42309	0.556226	4.3563	1.32282e-05	0.000248023	1	0.0321888	protein_coding	ASPARTATE AMINOTRANSFERASE 5 (ASP5)
AT4G38180	6.10487	3.33568	1.11465	2.99258	0.00276632	0.0209874	1	0.0265018	protein_coding	FAR1-RELATED SEQUENCE 5 (FRS5)
AT5G01980	6.77299	2.37055	0.898916	2.63713	0.00836118	0.049468	1	0.0261593	protein_coding
AT5G02040	6.88879	2.71421	0.933399	2.90788	0.00363891	0.0258785	1	0.00928793	protein_coding	PRENYLATED RAB ACCEPTOR 1.A1 (PRA1.A1)
AT5G05480	7.79592	2.34976	0.866093	2.71306	0.00666654	0.0416837	1	0.0312076	protein_coding
AT5G22080	11.9658	2.30664	0.71092	3.24458	0.00117624	0.0105764	1	0.0206897	protein_coding
AT5G27430	4.32616	4.40772	1.47164	2.99511	0.00274347	0.0208589	1	0.00713267	protein_coding
AT1G54490	38.2772	2.31547	0.409806	5.65017	1.60291e-08	6.2178e-07	1.00935	0.0535621	protein_coding	EXORIBONUCLEASE 4 (XRN4)
AT3G18930	22.7887	1.26848	0.47352	2.67882	0.00738816	0.0451727	1.01064	0	protein_coding
AT5G07900	14.387	2.78904	0.659867	4.22667	2.37175e-05	0.000413325	1.01724	0	protein_coding
AT2G44730	54.9986	3.41556	0.3845	8.8831	6.50207e-19	1.05236e-16	1.01786	0	protein_coding
AT3G63540	41.5024	1.39465	0.360528	3.86835	0.000109576	0.00153221	1.02	0	protein_coding
AT1G56290	3.63636	4.1425	1.52204	2.72167	0.00649521	0.0409197	1.02041	0.0811359	protein_coding
AT1G01725	10.9803	2.52282	0.724547	3.48193	0.00049782	0.00529042	1.02174	0	protein_coding
AT1G59885	52.8747	1.19919	0.322489	3.71853	0.000200382	0.00250585	1.02459	0.148148	protein_coding
AT3G56020	14.0805	1.94925	0.607997	3.20602	0.00134585	0.0117753	1.02703	0	protein_coding
AT5G67540	11.2211	2.96741	0.768854	3.85953	0.000113608	0.00157918	1.02778	0.0543881	protein_coding
AT5G55710	21.6531	2.05924	0.495249	4.15798	3.21072e-05	0.000536938	1.0339	0	protein_coding	TRANSLOCON AT THE INNER ENVELOPE MEMBRANE OF CHLOROPLASTS 20-V (Tic20-V)
AT5G22070	15.4765	1.61101	0.576566	2.79415	0.00520358	0.0342231	1.03636	0.015299	protein_coding
AT5G24460	66.0741	5.14667	0.519168	9.9133	3.64409e-23	9.32954e-21	1.03774	0	protein_coding
AT1G07670	25.3418	3.54554	0.573205	6.18547	6.19166e-10	3.19358e-08	1.03896	0.0369811	protein_coding	ENDOMEMBRANE-TYPE CA-ATPASE 4 (ECA4)
AT5G65570	22.9075	4.32293	0.701158	6.16542	7.02973e-10	3.54787e-08	1.04	0.0537482	protein_coding
AT3G51870	8.12196	2.98367	0.920159	3.24256	0.00118461	0.0106415	1.04167	0.00979021	protein_coding
AT3G56840	13.7214	2.87552	0.688999	4.17348	2.99981e-05	0.000508307	1.04255	0.020654	protein_coding
AT3G04750	7.51518	3.67607	1.05068	3.49876	0.000467432	0.00502436	1.04348	0.0352609	protein_coding
AT3G63380	20.7424	4.78735	0.831305	5.75884	8.46956e-09	3.49736e-07	1.04545	0.0281065	protein_coding	AUTO-INHIBITED CA2+ ATPASE 12 (ACA12)
AT4G00110	28.274	3.85706	0.576	6.69628	2.1379e-11	1.40017e-09	1.04598	0.0066778	protein_coding	UDP-D-GLUCURONATE 4-EPIMERASE 3 (GAE3)
AT4G14180	4.25641	5.40934	1.48503	3.64257	0.000269932	0.00323481	1.04762	0.0132626	protein_coding	PUTATIVE RECOMBINATION INITIATION DEFECT 1 (PRD1)
AT2G41950	19.2529	3.6022	0.678817	5.30658	1.11701e-07	3.62765e-06	1.05172	0	protein_coding
AT1G71720	6.50456	2.98962	1.01457	2.9467	0.00321188	0.0235421	1.05263	0.00660066	protein_coding	PIGMENT DEFECTIVE 338 (PDE338)
AT1G75850	6.40426	2.95745	1.00115	2.95407	0.00313617	0.0231813	1.05263	0.0344828	protein_coding	VPS35 HOMOLOG B (VPS35B)
AT2G28380	18.4959	2.64906	0.570464	4.6437	3.42231e-06	7.52963e-05	1.05556	0.0462131	protein_coding	DSRNA-BINDING PROTEIN 2 (DRB2)
AT1G07970	5.77213	2.79864	1.03133	2.71363	0.00665506	0.0416304	1.05882	0.0500879	protein_coding
AT4G15550	8.31685	2.46711	0.858247	2.8746	0.00404542	0.0280747	1.05882	0.00829876	protein_coding	INDOLE-3-ACETATE BETA-D-GLUCOSYLTRANSFERASE (IAGLU)
AT5G58380	10.062	4.11954	1.01001	4.0787	4.5288e-05	0.00072138	1.05882	0	protein_coding	SOS3-INTERACTING PROTEIN 1 (SIP1)
AT3G03220	34.1782	3.23819	0.466802	6.93697	4.00592e-12	2.98452e-10	1.05941	0	protein_coding	EXPANSIN A13 (EXPA13)
AT5G20730	14.7969	3.00299	0.696165	4.31362	1.60602e-05	0.000292933	1.06522	0.0607477	protein_coding	NON-PHOTOTROPHIC HYPOCOTYL (NPH4)
AT4G31440	4.33277	5.43085	1.47398	3.68449	0.000229165	0.00280597	1.07143	0.0831169	protein_coding
AT5G02280	4.20476	4.36397	1.46602	2.97674	0.00291333	0.0219255	1.07143	0	protein_coding
AT1G24490	14.2162	2.46226	0.645753	3.813	0.000137289	0.00184639	1.07317	0.0136126	protein_coding	ALBINA 4 (ALB4)
AT1G72030	12.359	3.37291	0.778	4.33536	1.4552e-05	0.000268554	1.07317	0	protein_coding
AT2G38310	15.9416	1.94969	0.56459	3.45329	0.0005538	0.00575927	1.07317	0	protein_coding	PYR1-LIKE 4 (PYL4)
AT1G69210	4.16935	4.35268	1.47086	2.95928	0.0030836	0.0228789	1.07692	0	protein_coding
AT3G16740	21.1699	3.57719	0.62429	5.73002	1.00421e-08	4.07501e-07	1.07937	0.00330579	protein_coding	(FOA2)
AT2G22650	28.2447	4.40725	0.652123	6.75831	1.39608e-11	9.63638e-10	1.08046	0.0267516	protein_coding
AT4G39230	7.27851	3.17841	0.990474	3.20898	0.00133205	0.0116937	1.08333	0	protein_coding	PHENYLCOUMARAN BENZYLIC ETHER REDUCTASE 1 (PCBER1)
AT2G39710	17.6763	2.24015	0.549894	4.07379	4.62535e-05	0.000735096	1.08511	0	protein_coding
AT3G19780	9.54106	2.95393	0.81795	3.61138	0.000304571	0.00356795	1.08571	0.0520347	protein_coding	(DUF179)
AT4G17180	8.47468	2.06571	0.777537	2.65673	0.00789017	0.0473983	1.09091	0.0281065	protein_coding
AT5G67510	14.3053	3.35647	0.727386	4.61443	3.94184e-06	8.5e-05	1.09524	0	protein_coding
AT3G56850	9.04339	2.61084	0.805245	3.24229	0.00118574	0.0106415	1.1	0.00545703	protein_coding	ABA-RESPONSIVE ELEMENT BINDING PROTEIN 3 (AREB3)
AT4G19220	6.41762	4.99671	1.37611	3.63103	0.000282287	0.00335434	1.1	0.03125	protein_coding
AT5G05540	11.408	2.22129	0.701266	3.16754	0.00153733	0.0131195	1.1	0.0548148	protein_coding	SMALL RNA DEGRADING NUCLEASE 2 (SDN2)
AT2G24230	19.7249	1.81005	0.510651	3.54459	0.000393228	0.00437491	1.10204	0.0335707	protein_coding
AT1G53570	12.2387	6.92918	1.29203	5.36303	8.18388e-08	2.73074e-06	1.10256	0.0215889	protein_coding	MITOGEN-ACTIVATED PROTEIN KINASE KINASE KINASE 3 (MAP3KA)
AT3G51110	14.7838	2.26314	0.603489	3.75009	0.000176772	0.0022836	1.10256	0.0189274	protein_coding
AT5G63300	5.22978	3.75143	1.28356	2.92268	0.00347031	0.0249951	1.10526	0	protein_coding
AT5G64030	26.3266	1.23576	0.42982	2.87507	0.00403942	0.0280607	1.10938	0.0338753	protein_coding
AT1G34420	10.2282	2.06355	0.758667	2.71997	0.00652884	0.0410472	1.11111	0.0399637	protein_coding
AT2G02955	5.87302	3.91589	1.26262	3.1014	0.00192605	0.0156677	1.11111	0.0209497	protein_coding	MATERNAL EFFECT EMBRYO ARREST 12 (MEE12)
AT2G03330	9.33573	3.21098	0.86893	3.69532	0.000219607	0.00271016	1.11111	0.302381	protein_coding
AT3G01780	23.3167	3.28008	0.569102	5.76361	8.23346e-09	3.42434e-07	1.11111	0.0322384	protein_coding	(TPLATE)
AT5G11550	10.7186	1.95365	0.722237	2.70499	0.00683054	0.0423331	1.11111	0	protein_coding
AT2G01100	40.5964	6.19876	0.886122	6.99538	2.6455e-12	2.03559e-10	1.11348	0.0172745	protein_coding
AT4G01026	4.21697	4.36763	1.47246	2.96622	0.00301485	0.0224852	1.11538	0	protein_coding	PYR1-LIKE 7 (PYL7)
AT2G45810	16.2281	2.30677	0.58353	3.95313	7.71367e-05	0.00113853	1.11628	0.00539957	protein_coding
AT1G15290	21.3741	1.60322	0.475186	3.37388	0.000741155	0.00730826	1.11765	0.0144928	protein_coding	REDUCED CHLOROPLAST COVERAGE 3 (REC3)
AT1G17100	40.0152	1.88202	0.357349	5.26662	1.38958e-07	4.37733e-06	1.12	0	protein_coding	HAEM-BINDING PROTEIN 1 (HBP1)
AT5G53160	52.5128	1.95927	0.322846	6.06874	1.28914e-09	6.25943e-08	1.1203	0	protein_coding	REGULATORY COMPONENTS OF ABA RECEPTOR 3 (RCAR3)
AT5G17600	28.5705	1.36554	0.415132	3.2894	0.001004	0.00930373	1.12308	0.0638723	protein_coding
AT3G18030	17.3457	2.79753	0.598582	4.67359	2.95977e-06	6.63639e-05	1.125	0	protein_coding	HAL3-LIKE PROTEIN A (HAL3A)
AT5G64640	5.40201	3.79711	1.28718	2.94996	0.00317818	0.0233687	1.125	0.0475436	protein_coding
AT1G21640	14.6409	1.80328	0.585342	3.08073	0.00206497	0.0165397	1.12821	0.0509194	protein_coding	NAD KINASE 2 (NADK2)
AT5G35750	8.77119	2.34099	0.810113	2.88971	0.00385599	0.0271481	1.13043	0.0530638	protein_coding	HISTIDINE KINASE 2 (HK2)
AT3G09580	32.035	2.96194	0.470862	6.29046	3.16519e-10	1.70763e-08	1.13187	0	protein_coding
AT3G59420	11.3047	2.37443	0.711307	3.33812	0.000843461	0.00809596	1.13333	0.0510295	protein_coding	CRINKLY4 (CR4)
AT3G01290	11.9173	1.89136	0.66494	2.8444	0.00444947	0.0303812	1.13514	0	protein_coding	HYPERSENSITIVE INDUCED REACTION 2 (HIR2)
AT3G46430	7.55502	3.69195	1.0754	3.43308	0.000596762	0.00612464	1.13636	0	protein_coding
AT2G41960	24.4935	2.61049	0.50627	5.15632	2.51852e-07	7.43464e-06	1.13699	0.0393401	protein_coding
AT2G30160	10.9463	2.16031	0.694997	3.10837	0.00188121	0.0153918	1.13793	0	protein_coding
AT3G17100	26.7691	1.74396	0.44342	3.93297	8.39013e-05	0.00121795	1.13846	0.00234192	protein_coding	ATBS1 INTERACTING FACTOR 3 (AIF3)
AT2G05940	11.0787	2.02789	0.720869	2.81312	0.00490629	0.0327264	1.14286	0.00598802	protein_coding	RPM1-INDUCED PROTEIN KINASE (RIPK)
AT2G38570	4.51519	4.46962	1.4522	3.07782	0.00208519	0.0166827	1.14286	0.0194805	protein_coding
AT3G48690	15.4887	2.61542	0.62979	4.15284	3.28368e-05	0.000546543	1.14286	0	protein_coding	(CXE12)
AT5G25220	9.88213	3.30501	0.866074	3.81608	0.00013559	0.00183053	1.14286	0	protein_coding	KNOTTED1-LIKE HOMEOBOX GENE 3 (KNAT3)
AT3G10405	9.96511	2.35784	0.793172	2.97268	0.00295216	0.0221114	1.14516	0	protein_coding
AT4G36140	57.0189	4.21641	0.444608	9.48344	2.46041e-21	5.29172e-19	1.14525	0.0495643	protein_coding
AT5G55540	56.6229	3.78456	0.416978	9.07615	1.12486e-19	2.11188e-17	1.14545	0.0446304	protein_coding	TORNADO 1 (TRN1)
AT5G40820	20.5647	1.41832	0.516615	2.74542	0.00604343	0.0384883	1.14583	0.0449625	protein_coding	ATAXIA TELANGIECTASIA-MUTATED AND RAD3-RELATED (ATR)
AT1G06670	16.3601	2.00228	0.573573	3.49088	0.000481432	0.00513953	1.14634	0.0625255	protein_coding	NUCLEAR DEIH-BOXHELICASE (NIH)
AT3G07210	9.3944	3.57281	0.94372	3.78588	0.000153165	0.00200812	1.14815	0.0374332	protein_coding
AT1G49405	6.79781	4.14707	1.25173	3.31307	0.000922773	0.00869943	1.15	0	protein_coding	CASP-LIKE PROTEIN 5C3 (CASPL5C3)
AT3G12110	6.90124	3.54392	1.06815	3.31782	0.000907215	0.00859657	1.15	0	protein_coding	ACTIN-11 (ACT11)
AT3G18420	19.4267	2.72797	0.574647	4.74721	2.06242e-06	4.84824e-05	1.15094	0	protein_coding	SLOW GREEN 1 (SG1)
AT1G62400	4.32394	4.40449	1.48012	2.97577	0.00292257	0.0219598	1.15385	0.0416667	protein_coding	HIGH LEAF TEMPERATURE 1 (HT1)
AT1G32470	16.3011	1.46168	0.546565	2.67431	0.00748839	0.0456073	1.15789	0.00359712	protein_coding
AT2G46900	6.78945	3.06196	0.99362	3.08162	0.00205879	0.0165184	1.15789	0.0203562	protein_coding
AT3G11440	36.48	4.41543	0.572514	7.71234	1.23527e-14	1.32778e-12	1.15789	0.0357143	protein_coding	MYB DOMAIN PROTEIN 65 (MYB65)
AT5G54650	7.21553	2.50063	0.948233	2.63714	0.00836078	0.049468	1.15789	0.0541353	protein_coding	FORMIN HOMOLOGY5 (Fh5)
AT3G58580	11.4956	2.24302	0.682977	3.28419	0.00102277	0.00943754	1.16279	0.0116279	protein_coding	(ATCCR4B)
AT1G05870	16.1822	5.43637	1.11926	4.85713	1.19101e-06	2.95779e-05	1.16327	0	protein_coding
AT1G60960	16.8001	3.19725	0.676898	4.72338	2.31953e-06	5.39855e-05	1.16327	0.00143678	protein_coding	IRON REGULATED TRANSPORTER 3 (IRT3)
AT1G59710	18.4287	2.11293	0.538139	3.92637	8.62361e-05	0.00124339	1.16438	0.00406504	protein_coding
AT1G31800	10.747	1.97932	0.689681	2.8699	0.00410598	0.0284389	1.16667	0.0341686	protein_coding	CYTOCHROME P450, FAMILY 97, SUBFAMILY A, POLYPEPTIDE 3 (CYP97A3)
AT3G48195	12.1794	3.11013	0.777484	4.00025	6.32758e-05	0.000964272	1.16667	0.0444258	protein_coding
AT5G66055	24.782	3.82996	0.619628	6.18106	6.36725e-10	3.25551e-08	1.16667	0	protein_coding	ANKYRIN REPEAT PROTEIN (AKRP)
AT2G06510	81.505	1.45941	0.267326	5.45931	4.77988e-08	1.6537e-06	1.17297	0.0565517	protein_coding	REPLICATION PROTEIN A 1A (RPA1A)
AT5G18390	9.06058	2.18747	0.756821	2.89034	0.00384825	0.0271207	1.17391	0.00222222	protein_coding
AT1G59910	46.3956	3.26672	0.411617	7.9363	2.08301e-15	2.53617e-13	1.17557	0.0340909	protein_coding
AT2G47820	24.5763	5.45791	0.915304	5.96295	2.47719e-09	1.14365e-07	1.17568	0.0234192	protein_coding
AT3G03970	17.521	3.91659	0.731167	5.35662	8.47918e-08	2.81362e-06	1.17647	0.0284414	protein_coding	(SINE2)
AT1G25055	22.41	3.08677	0.553208	5.57976	2.40846e-08	8.85469e-07	1.17742	NA	protein_coding
AT2G45720	5.42678	3.1657	1.13177	2.79712	0.00515609	0.0340379	1.17857	0.0147392	protein_coding
AT4G32400	9.94216	3.02258	0.839378	3.60097	0.000317028	0.00368019	1.17857	0.00605144	protein_coding	SODIUM HYPERSENSITIVE 1 (SHS1)
AT1G17680	3.77026	4.19739	1.49745	2.80302	0.00506262	0.0335941	1.18182	0.0605417	protein_coding
AT1G60230	3.7064	4.17308	1.51379	2.75671	0.00583855	0.0374716	1.18182	0.0227273	protein_coding
AT3G45860	8.00019	2.96739	0.942708	3.14773	0.00164545	0.0137914	1.18182	0.00592417	protein_coding	CYSTEINE-RICH RLK (RECEPTOR-LIKE PROTEIN KINASE) 4 (CRK4)
AT3G49750	3.80609	4.20962	1.53238	2.74711	0.00601228	0.0383573	1.18182	0	protein_coding	RECEPTOR LIKE PROTEIN 44 (RLP44)
AT5G61930	6.0054	3.94241	1.25925	3.13076	0.00174355	0.01451	1.18182	0.0257117	protein_coding	ACCUMULATION OF PHOTOSYSTEM ONE 3 (APO3)
AT3G61630	80.9981	5.77192	0.562914	10.2536	1.13964e-24	3.41432e-22	1.18443	0	protein_coding	CYTOKININ RESPONSE FACTOR 6 (CRF6)
AT3G06620	37.1877	2.98414	0.429575	6.94673	3.73851e-12	2.81508e-10	1.18519	0.025	protein_coding
AT1G75960	15.4934	3.27505	0.699464	4.68224	2.83763e-06	6.4239e-05	1.18605	0	protein_coding
AT1G34020	27.0119	3.15462	0.519901	6.06774	1.29725e-09	6.27719e-08	1.18667	0.0320513	protein_coding	UDP-RHA/UDP-GAL TRANSPORTER 6 (URGT6)
AT1G59700	5.76902	3.23792	1.1436	2.83133	0.0046355	0.0313358	1.1875	0	protein_coding	GLUTATHIONE S-TRANSFERASE TAU 16 (GSTU16)
AT1G74250	12.7206	2.01951	0.731786	2.7597	0.00578538	0.0372508	1.1875	0.0321101	protein_coding
AT1G74580	5.37099	4.73222	1.4105	3.35499	0.000793689	0.00773956	1.1875	0.0519159	protein_coding
AT5G24830	4.73984	4.54736	1.44284	3.15168	0.00162334	0.0136549	1.1875	0.0433255	protein_coding
AT3G01490	11.7807	4.3562	0.99358	4.38434	1.16337e-05	0.000222192	1.18919	0	protein_coding
AT3G59540	14.3985	2.35732	0.625768	3.76708	0.000165167	0.00214352	1.18919	0	protein_coding
AT4G09800	15.009	1.76333	0.631358	2.79292	0.00522353	0.0343383	1.18919	0.0080429	protein_coding	S18 RIBOSOMAL PROTEIN (RPS18C)
AT1G54140	21.9064	4.25309	0.705246	6.03064	1.63309e-09	7.8483e-08	1.19118	0.0209581	protein_coding	TATA BINDING PROTEIN ASSOCIATED FACTOR 21KDA SUBUNIT (TAFII21)
AT5G07970	29.3012	3.18553	0.499437	6.37825	1.79122e-10	1.01702e-08	1.19753	0.0330688	protein_coding
AT2G01650	5.20256	3.74517	1.31316	2.85203	0.00434406	0.0297948	1.2	0.0311927	protein_coding	PLANT UBX DOMAIN-CONTAINING PROTEIN 2 (PUX2)
AT2G41000	3.47454	4.07416	1.52502	2.67155	0.00755015	0.0459436	1.2	0	protein_coding
AT2G44630	8.15539	6.34509	1.34788	4.70746	2.5082e-06	5.7615e-05	1.2	0	protein_coding
AT5G12120	12.5676	2.93221	0.716398	4.09299	4.25854e-05	0.000684314	1.20253	0.0333333	protein_coding
AT3G57340	20.2719	1.37687	0.501152	2.74742	0.00600664	0.0383407	1.20312	0	protein_coding
AT1G15125	12.2252	1.8077	0.65035	2.77959	0.00544283	0.035531	1.2069	0.0123457	protein_coding
AT5G44780	4.75094	4.55027	1.43888	3.16237	0.00156493	0.0132986	1.21053	0.00893997	protein_coding	MULTIPLE ORGANELLAR RNA EDITING FACTOR 4 (MORF4)
AT3G08950	21.4078	2.66441	0.537139	4.96038	7.0356e-07	1.84866e-05	1.21429	0.0232221	protein_coding	HOMOLOGUE OF THE COPPER CHAPERONE SCO1 (HCC1)
AT5G11250	11.1967	2.19686	0.68759	3.19501	0.00139826	0.0121354	1.21429	0.0152068	protein_coding	BNT1 (BURNOUT1)
AT5G08510	13.9267	4.18856	0.886741	4.72355	2.31766e-06	5.39855e-05	1.21569	0.0219355	protein_coding
AT1G59830	18.3849	1.9334	0.533337	3.62509	0.000288857	0.00340368	1.21739	0	protein_coding	PROTEIN PHOSPHATASE 2A-1 (PP2A-1)
AT2G36240	24.2896	3.78979	0.613066	6.18169	6.34174e-10	3.25551e-08	1.21739	0.0263158	protein_coding
AT3G14090	8.87309	2.58296	0.814561	3.17098	0.00151927	0.0129811	1.21739	0.0505837	protein_coding	EXOCYST SUBUNIT EXO70 FAMILY PROTEIN D3 (EXO70D3)
AT4G00990	8.43714	2.26026	0.787755	2.86925	0.00411449	0.0284838	1.21739	0.0253879	protein_coding	JMJC DOMAIN-CONTAINING PROTEIN 27 (JMJ27)
AT3G23680	28.7058	2.27466	0.437602	5.19801	2.01432e-07	6.08504e-06	1.22222	0.302326	protein_coding
AT4G04370	9.86089	3.29102	0.860984	3.82239	0.000132163	0.00179113	1.22222	0.0606557	protein_coding
AT4G23530	13.2164	1.60596	0.592854	2.70885	0.00675159	0.0420288	1.22222	0.0136986	protein_coding
AT5G08200	12.0448	2.48694	0.698352	3.56116	0.000369224	0.00417259	1.22581	0.0299252	protein_coding
AT1G33350	8.19602	3.00675	0.906477	3.31696	0.000910017	0.00861731	1.22727	0.0282862	protein_coding
AT4G04885	8.51392	2.51916	0.828894	3.03919	0.00237219	0.0185984	1.22727	0.0530063	protein_coding	PCF11P-SIMILAR PROTEIN 4 (PCFS4)
AT3G06470	17.0533	3.42871	0.673273	5.0926	3.53186e-07	1.00266e-05	1.22917	0	protein_coding
AT1G65032	4.32917	5.42979	1.46779	3.6993	0.000216198	0.00267277	1.23077	0	protein_coding
AT1G77290	3.59535	5.16104	1.53271	3.36726	0.00075918	0.0074651	1.23077	0	protein_coding
AT1G06400	8.9233	5.48427	1.32591	4.13622	3.53068e-05	0.000584202	1.23529	0	protein_coding	(ARA-2)
AT4G34265	6.46299	2.95	1.08165	2.7273	0.00638545	0.0403562	1.23529	0.00488998	protein_coding
AT5G47670	5.18788	5.69258	1.42184	4.00368	6.23642e-05	0.000954511	1.23529	0	protein_coding	NUCLEAR FACTOR Y, SUBUNIT B6 (NF-YB6)
AT3G60310	11.5072	2.41597	0.7086	3.40949	0.000650833	0.00657888	1.24138	0.0250404	protein_coding
AT5G22060	9.83017	2.76276	0.806342	3.42629	0.000611889	0.00626163	1.2449	0.0220386	protein_coding	DNAJ HOMOLOGUE 2 (J2)
AT3G18750	23.1561	4.33735	0.701755	6.18072	6.38109e-10	3.25551e-08	1.24638	0.041621	protein_coding	WITH NO LYSINE (K) KINASE 6 (WNK6)
AT4G05410	14.8525	3.00739	0.678107	4.43498	9.2081e-06	0.000181088	1.25	0.0529412	protein_coding	YAOZHE (YAO)
AT5G05160	5.5591	3.83204	1.26364	3.03254	0.00242502	0.0189283	1.25	0.0385233	protein_coding	REDUCED IN LATERAL GROWTH1 (RUL1)
AT5G40140	9.92013	2.14505	0.750625	2.85768	0.00426746	0.0293409	1.25	0	protein_coding
AT5G44730	5.90423	2.84419	1.02992	2.76156	0.00575256	0.0371397	1.25	0.0200501	protein_coding
AT4G30940	14.884	2.84058	0.667009	4.25868	2.05637e-05	0.000364788	1.25641	0.00550459	protein_coding
AT3G12940	11.1974	3.84851	0.909185	4.23292	2.30673e-05	0.000403993	1.25714	0.0166994	protein_coding
AT5G50860	10.7729	4.2172	1.01282	4.16381	3.12976e-05	0.000525896	1.25806	0.0337972	protein_coding
AT3G06410	9.23762	5.53319	1.31834	4.1971	2.70357e-05	0.000464256	1.25926	0.0111524	protein_coding
AT3G11770	14.6435	4.69354	0.959746	4.8904	1.00632e-06	2.55777e-05	1.2619	0.0230947	protein_coding	RISC-INTERACTING CLEARING 3?- 5? EXORIBONUCLEASE 1 (RICE1)
AT3G57140	29.7224	5.74213	0.899889	6.38093	1.76012e-10	1.00341e-08	1.26437	0.0201465	protein_coding	SUGAR-DEPENDENT 1-LIKE (SDP1-LIKE)
AT4G37470	21.3564	1.75213	0.541639	3.23487	0.00121698	0.0108664	1.26531	0	protein_coding	KARRIKIN INSENSITIVE 2 (KAI2)
AT4G38860	16.6014	3.38078	0.682651	4.95242	7.3295e-07	1.91478e-05	1.26667	0	protein_coding	SMALL AUXIN UPREGULATED RNA 16 (SAUR16)
AT5G18520	18.4409	1.61255	0.522821	3.08432	0.00204019	0.0164065	1.26829	0	protein_coding	CANDIDATE G-PROTEIN COUPLED RECEPTOR 7 (CAND7)
AT4G05400	11.3102	3.85872	0.904291	4.26713	1.98006e-05	0.000352927	1.27027	0.00221239	protein_coding
AT2G01110	71.2865	5.41467	0.540136	10.0246	1.18805e-23	3.1564e-21	1.27083	0.00765697	protein_coding	ALBINO AND PALE GREEN 2 (APG2)
AT3G27230	33.4612	2.87416	0.453324	6.34019	2.29484e-10	1.27219e-08	1.27174	0.0333333	protein_coding
AT1G59750	8.85734	2.35879	0.827142	2.85174	0.00434808	0.0298079	1.27273	0.0412655	protein_coding	AUXIN RESPONSE FACTOR 1 (ARF1)
AT2G47990	6.83459	3.07969	1.00375	3.06817	0.00215371	0.0171529	1.27273	0	protein_coding	SLOW WALKER1 (SWA1)
AT3G22220	15.9535	3.7733	0.747249	5.04959	4.42768e-07	1.22971e-05	1.27273	0.065032	protein_coding
AT5G64270	21.8618	1.78421	0.483949	3.68678	0.000227107	0.00278562	1.27586	0.0491018	protein_coding
AT2G30800	13.194	3.75886	0.832747	4.51381	6.36732e-06	0.000131464	1.27778	0.0562898	protein_coding	HELICASE IN VASCULAR TISSUE AND TAPETUM (HVT1)
AT5G66270	7.0295	2.75432	0.928321	2.96699	0.00300734	0.0224411	1.27778	0	protein_coding
AT3G01400	19.815	2.52617	0.566396	4.46007	8.19321e-06	0.000163785	1.28	0	protein_coding
AT2G31560	13.0924	2.04987	0.622218	3.29446	0.000986121	0.00918358	1.28125	0	protein_coding
AT4G16330	15.632	3.29194	0.693231	4.74869	2.04739e-06	4.82096e-05	1.28261	0	protein_coding
AT5G13770	20.8598	2.74469	0.564257	4.86426	1.14884e-06	2.86316e-05	1.28333	0.0155039	protein_coding
AT3G20280	7.13376	6.15145	1.35956	4.52459	6.05124e-06	0.000126047	1.28571	0.0185349	protein_coding
AT5G66950	26.4674	3.11721	0.54212	5.75004	8.92214e-09	3.66276e-07	1.28571	0.0448522	protein_coding
AT1G30240	18.5043	2.90756	0.596361	4.8755	1.08534e-06	2.7145e-05	1.29167	0.0557444	protein_coding
AT1G34260	18.8818	2.7993	0.606288	4.61712	3.89105e-06	8.41627e-05	1.29167	0.0662869	protein_coding	FORMS APLOID AND BINUCLEATE CELLS 1A (FAB1D)
AT3G07790	27.8355	2.82199	0.486483	5.80079	6.60033e-09	2.78261e-07	1.29167	0.0491803	protein_coding
AT3G51150	17.3377	4.16933	0.794196	5.24976	1.52299e-07	4.71324e-06	1.29167	0.0278638	protein_coding
AT1G10340	3.47907	5.11184	1.58377	3.22764	0.00124815	0.0110738	1.3	0.002574	protein_coding
AT3G54200	3.5611	4.11636	1.51671	2.71401	0.00664747	0.0416014	1.3	0	protein_coding
AT4G01030	15.1809	3.97059	0.791482	5.01665	5.25805e-07	1.43764e-05	1.30189	0.0632754	protein_coding
AT2G03690	6.058	2.85763	1.05515	2.70827	0.00676343	0.0420467	1.30435	0.0273349	protein_coding
AT3G54610	9.81326	1.97241	0.71681	2.75165	0.00592955	0.0379173	1.30435	0.00258398	protein_coding	HISTONE ACETYLTRANSFERASE OF THE GNAT FAMILY 1 (HAG1)
AT3G01790	9.6117	2.49421	0.781699	3.19076	0.00141901	0.0122871	1.30556	0.0360481	protein_coding
AT3G10800	13.6533	3.07134	0.704398	4.36023	1.29928e-05	0.000243936	1.30556	0.00803674	protein_coding	(BZIP28)
AT3G11450	42.8486	3.77293	0.471063	8.00941	1.15263e-15	1.46218e-13	1.30579	0.042735	protein_coding	GONIDIALESS A/ZUOTIN RELATED FACTOR A1 (ATGLSA1)
AT3G46600	63.252	2.26613	0.305183	7.42548	1.12375e-13	1.04792e-11	1.30719	0.00793651	protein_coding
AT1G06570	10.2895	2.60707	0.792816	3.28837	0.00100768	0.00932271	1.30769	0	protein_coding	PHYTOENE DESATURATION 1 (PDS1)
AT1G06690	30.8981	3.08524	0.49452	6.23886	4.40764e-10	2.33323e-08	1.31183	0.0190703	protein_coding
AT5G15090	12.5718	2.75337	0.742266	3.70941	0.000207742	0.00257501	1.3125	0.00724638	protein_coding	VOLTAGE DEPENDENT ANION CHANNEL 3 (VDAC3)
AT5G58260	9.96818	2.34456	0.755748	3.10231	0.0019202	0.0156291	1.3125	0	protein_coding	NADH DEHYDROGENASE-LIKE COMPLEX N (NdhN)
AT5G66960	5.62326	4.80263	1.40743	3.41235	0.000644046	0.00652902	1.3125	0.0217865	protein_coding
AT2G06040	16.1197	2.40737	0.610294	3.94461	7.99312e-05	0.00116876	1.31707	0.0645812	protein_coding
AT5G19850	7.931	4.38251	1.2071	3.6306	0.000282761	0.00335713	1.31818	0.0224138	protein_coding
AT4G29380	23.4698	3.16094	0.55821	5.66263	1.49067e-08	5.84684e-07	1.32099	0.0622694	protein_coding	VACUOLAR PROTEIN SORTING 15 (VPS15)
AT5G67420	31.7705	1.75335	0.403576	4.34453	1.39577e-05	0.000259286	1.32394	0	protein_coding	LOB DOMAIN-CONTAINING PROTEIN 37 (LBD37)
AT5G27850	25.1614	1.97833	0.454524	4.35254	1.34572e-05	0.000251315	1.325	0	protein_coding
AT3G59530	35.3109	6.58728	1.0682	6.1667	6.97304e-10	3.53192e-08	1.32673	0.0200401	protein_coding	LESS ADHERENT POLLEN 3 (LAP3)
AT2G13610	22.0005	3.0579	0.562888	5.43251	5.55655e-08	1.90369e-06	1.33333	0.00416089	protein_coding	ATP-BINDING CASSETTE G5 (ABCG5)
AT3G06250	5.75472	3.25492	1.11213	2.92673	0.00342543	0.0247351	1.33333	0.0818841	protein_coding	FAR1-RELATED SEQUENCE 7 (FRS7)
AT3G08020	14.5957	2.11706	0.599319	3.53244	0.000411741	0.00455081	1.33333	0.0345794	protein_coding
AT3G14730	11.1368	3.84146	0.896754	4.28373	1.83784e-05	0.000331352	1.33333	0.0463768	protein_coding
AT4G32600	7.49799	2.28428	0.861314	2.65209	0.00799961	0.0478515	1.33333	0.0550996	protein_coding
AT5G02050	7.49562	2.3066	0.870556	2.64957	0.00805932	0.0480903	1.33333	0	protein_coding
AT5G47460	7.60655	4.32515	1.21857	3.54936	0.000386164	0.00431553	1.33333	0.0421394	protein_coding
AT2G38820	17.0577	4.49099	0.853406	5.26243	1.42163e-07	4.45836e-06	1.34043	0	protein_coding
AT5G09460	23.6607	1.16573	0.440478	2.64651	0.00813269	0.0484135	1.34043	0	protein_coding	(SACL1)
AT1G53200	10.5949	3.12302	0.798846	3.90942	9.25186e-05	0.0013216	1.34483	0.043943	protein_coding
AT1G73730	11.8053	2.62075	0.72647	3.60752	0.000309142	0.0036035	1.34483	0.0404463	protein_coding	ETHYLENE-INSENSITIVE3-LIKE 3 (EIL3)
AT5G55530	22.5259	2.55703	0.520385	4.91372	8.93657e-07	2.28792e-05	1.34545	0.025393	protein_coding
AT1G78600	10.2357	3.06335	0.825616	3.71038	0.000206947	0.00257195	1.34615	0	protein_coding	LIGHT-REGULATED ZINC FINGER PROTEIN 1 (LZF1)
AT3G06920	29.2032	2.64893	0.462436	5.7282	1.01504e-08	4.09536e-07	1.34722	0.0715532	protein_coding
AT5G19090	30.9208	1.10055	0.398031	2.76499	0.00569242	0.0367852	1.35	0	protein_coding
AT4G16110	6.63542	3.02984	1.01314	2.99054	0.00278485	0.0210825	1.35294	0.0490296	protein_coding	RESPONSE REGULATOR 2 (RR2)
AT3G62890	17.0742	5.52722	1.11542	4.9553	7.222e-07	1.8902e-05	1.35417	0.005	protein_coding
AT3G62420	40.3964	1.84949	0.37303	4.958	7.12212e-07	1.86753e-05	1.35556	0	protein_coding	BASIC REGION/LEUCINE ZIPPER MOTIF 53 (BZIP53)
AT1G70480	10.7048	1.82242	0.678251	2.68694	0.00721107	0.0443208	1.35714	0.00147275	protein_coding
AT5G17880	11.6052	2.43802	0.702697	3.46951	0.000521405	0.00549525	1.35714	0	protein_coding	CONSTITUTIVE SHADE-AVOIDANCE1 (CSA1)
AT4G25670	21.1861	3.58836	0.634699	5.65364	1.57082e-08	6.12706e-07	1.35789	0	protein_coding
AT1G21170	11.8909	2.63745	0.713673	3.6956	0.000219369	0.00270959	1.36111	0.0493763	protein_coding	(SEC5B)
AT3G51880	18.0148	3.3163	0.644512	5.14545	2.66885e-07	7.78054e-06	1.3617	0	protein_coding	HIGH MOBILITY GROUP B1 (HMGB1)
AT1G61850	13.7891	2.4189	0.642073	3.76732	0.000165007	0.00214342	1.36364	0.0448065	protein_coding
AT5G47680	7.79007	3.74106	1.05299	3.55281	0.000381143	0.00427639	1.36364	0	protein_coding	TRNA MODIFICATION 10 (TRM10)
AT3G07800	17.9542	4.22881	0.772886	5.47145	4.4636e-08	1.5596e-06	1.36735	0.00224215	protein_coding	THYMIDINE KINASE 1A (TK1A)
AT4G34135	17.9006	2.4794	0.571297	4.33995	1.42514e-05	0.000263352	1.37209	0.0019305	protein_coding	UDP-GLUCOSYLTRANSFERASE 73B2 (UGT73B2)
AT1G67730	13.7632	2.15168	0.627028	3.43155	0.000600146	0.00615488	1.375	0.00548446	protein_coding	BETA-KETOACYL REDUCTASE 1 (KCR1)
AT1G80080	23.3875	2.44269	0.510489	4.785	1.70986e-06	4.0877e-05	1.375	0	protein_coding	TOO MANY MOUTHS (TMM)
AT2G01860	8.16219	2.70395	0.862033	3.13672	0.00170851	0.0142521	1.375	0.046371	protein_coding	EMBRYO DEFECTIVE 975 (EMB975)
AT2G46380	6.42486	2.58923	0.967034	2.6775	0.00741735	0.0452725	1.375	0	protein_coding
AT3G48150	74.1167	5.31257	0.510533	10.4059	2.32938e-25	8.41025e-23	1.37619	0.0550936	protein_coding	ANAPHASE-PROMOTING COMPLEX SUBUNIT 8 (APC8)
AT5G07340	21.0643	3.10801	0.590293	5.26519	1.40041e-07	4.4016e-06	1.37736	0.00698324	protein_coding
AT5G51350	15.8101	2.26343	0.594729	3.80581	0.00014134	0.00188439	1.37838	0.0116156	protein_coding	MORE LATERAL GROWTH1 (MOL1)
AT5G63830	23.7599	6.00655	1.0885	5.5182	3.42498e-08	1.22122e-06	1.37879	0.00257732	protein_coding
AT3G13230	17.2665	3.89856	0.739086	5.27484	1.32871e-07	4.20441e-06	1.37931	0.0297297	protein_coding
AT5G65910	12.5911	2.11869	0.645167	3.28393	0.00102369	0.00943792	1.37931	0.00172712	protein_coding
AT1G36990	47.6297	4.65245	0.547584	8.49632	1.95704e-17	2.78354e-15	1.38415	0.0336037	protein_coding
AT5G52420	15.8745	2.37906	0.605932	3.92627	8.62717e-05	0.00124339	1.38462	0	protein_coding	PSI-INTERACTING ROOT-CELL ENRICHED 3 (PRCE3)
AT1G24267	11.1509	5.81152	1.29691	4.48105	7.42764e-06	0.000150271	1.3871	0.0197905	protein_coding
AT5G65560	26.6401	3.13394	0.531493	5.89649	3.71305e-09	1.63386e-07	1.38806	0.0299335	protein_coding
AT2G14080	39.5983	2.16002	0.387776	5.57028	2.5433e-08	9.27779e-07	1.39	0.000783699	protein_coding
AT5G28740	63.7323	3.31777	0.34947	9.49374	2.22897e-21	4.90408e-19	1.39053	0.0755124	protein_coding
AT3G17800	6.03661	2.88168	1.04753	2.75093	0.00594263	0.0379665	1.3913	0.0590015	protein_coding
AT5G35737	135.697	2.07852	0.22936	9.06225	1.27787e-19	2.3676e-17	1.39159	0.337748	protein_coding
AT2G05210	22.0703	2.43005	0.505297	4.80916	1.51568e-06	3.67337e-05	1.39437	0.0533333	protein_coding	PROTECTION OF TELOMERES 1A (AtPOT1a)
AT2G14850	17.1339	3.87219	0.741355	5.22312	1.75931e-07	5.38541e-06	1.4	0.0722892	protein_coding
AT3G19980	6.03272	2.8805	1.02914	2.79893	0.00512724	0.033927	1.4	0.0337909	protein_coding	FLOWER-SPECIFIC, PHYTOCHROME-ASSOCIATED PROTEIN PHOSPHATASE 3 (FYPP3)
AT5G02950	31.6654	3.89175	0.548028	7.10137	1.23527e-12	1.00542e-10	1.4	0.004	protein_coding
AT5G13010	20.5822	1.82237	0.509362	3.57776	0.000346555	0.00396412	1.4	0.0589784	protein_coding	EMBRYO DEFECTIVE 3011 (EMB3011)
AT5G15440	7.35193	2.51769	0.902469	2.78978	0.00527433	0.0346076	1.4	0.0560472	protein_coding	EID1-LIKE 1 (EDL1)
AT5G56760	8.20121	2.712	0.854192	3.17493	0.00149871	0.0128366	1.4	0	protein_coding	SERINE ACETYLTRANSFERASE 1;1 (SERAT1;1)
AT5G62910	4.18254	4.35744	1.46431	2.97577	0.00292256	0.0219598	1.4	0	protein_coding
AT1G27180	14.5237	3.38242	0.724333	4.6697	3.01634e-06	6.75247e-05	1.40541	0.0274443	protein_coding
AT2G42270	15.6718	2.14416	0.611343	3.5073	0.000452682	0.00489424	1.40541	0.0449331	protein_coding	(BRR2B)
AT5G06110	25.2318	2.33436	0.474394	4.92073	8.62237e-07	2.22774e-05	1.40678	0.0333717	protein_coding	GONIDIALESS A/ZUOTIN RELATED FACTOR A2 (ATGLSA2)
AT1G11480	36.5217	3.10298	0.452659	6.85502	7.13045e-12	5.14892e-10	1.4086	0.0286561	protein_coding
AT2G36400	8.41638	2.49262	0.839697	2.96847	0.00299285	0.0223448	1.40909	0	protein_coding	GROWTH-REGULATING FACTOR 3 (GRF3)
AT3G13310	8.5527	3.43998	0.956412	3.59675	0.000322215	0.00373117	1.40909	0	protein_coding	DNA J PROTEIN C66 (DJC66)
AT1G20100	23.7732	3.3136	0.577922	5.73365	9.82915e-09	4.00012e-07	1.40984	0.00321027	protein_coding
AT3G53700	122.444	5.66733	0.443436	12.7805	2.10725e-37	2.11944e-34	1.41071	0.034626	protein_coding	MATERNAL EFFECT EMBRYO ARREST 40 (MEE40)
AT3G59520	22.8924	5.95235	1.09281	5.44685	5.12705e-08	1.76513e-06	1.4127	0.0326087	protein_coding	RHOMBOID-LIKE PROTEIN 13 (RBL13)
AT1G30570	24.5493	2.79591	0.50737	5.51059	3.57638e-08	1.27169e-06	1.41667	0.0517413	protein_coding	HERCULES RECEPTOR KINASE 2 (HERK2)
AT1G32127	4.70581	3.58374	1.31594	2.72333	0.00646271	0.040753	1.41667	0.0221239	protein_coding
AT2G31670	10.5722	2.10768	0.708576	2.97453	0.00293437	0.0220132	1.41667	0	protein_coding	UP3 (UP3)
AT3G09180	4.64027	3.56642	1.34944	2.64289	0.0082201	0.0487973	1.41667	0.02133	protein_coding
AT5G45050	4.49937	4.46284	1.45384	3.0697	0.00214276	0.0170754	1.41667	0.0318471	protein_coding	(WRKY16)
AT4G31160	45.1334	2.56278	0.376361	6.80937	9.80242e-12	6.93608e-10	1.42056	0.0593397	protein_coding	DDB1-CUL4 ASSOCIATED FACTOR 1 (DCAF1)
AT1G08370	7.57271	3.2463	0.990853	3.27627	0.00105189	0.00964927	1.42105	0.0227618	protein_coding	DECAPPING 1 (DCP1)
AT1G43700	31.7009	2.44883	0.428508	5.71479	1.0984e-08	4.38147e-07	1.42157	0.0509554	protein_coding	VIRE2-INTERACTING PROTEIN 1 (VIP1)
AT1G80940	13.6444	1.77988	0.601409	2.95951	0.00308131	0.0228789	1.42424	0	protein_coding
AT1G15810	15.3565	2.09821	0.581116	3.61066	0.000305421	0.00357195	1.425	0.002574	protein_coding
AT5G23680	16.4879	1.91265	0.573091	3.33743	0.000845577	0.00810654	1.42857	0	protein_coding
AT5G45820	13.1997	1.69801	0.62622	2.71153	0.00669745	0.0417841	1.42857	0.00183824	protein_coding	CBL-INTERACTING PROTEIN KINASE 20 (CIPK20)
AT1G80280	13.6023	1.99734	0.626241	3.18942	0.0014256	0.0123304	1.43333	0.0122631	protein_coding
AT3G63400	11.7134	1.85011	0.649786	2.84726	0.00440973	0.0301571	1.43333	0.051444	protein_coding
AT2G35490	20.8605	2.33751	0.51953	4.49928	6.81839e-06	0.000139549	1.4375	0.00796813	protein_coding
AT5G27460	14.7588	1.71265	0.571644	2.99601	0.0027354	0.0208201	1.4375	0.0248619	protein_coding
AT5G39350	12.4901	3.67181	0.832729	4.40937	1.0367e-05	0.000201863	1.4375	0.0789474	protein_coding
AT3G50920	9.56331	4.05038	1.01809	3.9784	6.93794e-05	0.00104485	1.44	0	protein_coding	LIPID PHOSPHATE PHOSPHATASE EPSILON 1 (LPPEPSILON1)
AT3G54290	19.3606	3.8256	0.690917	5.53699	3.07711e-08	1.10815e-06	1.44	0	protein_coding
AT1G72040	16.7724	2.48879	0.609323	4.08452	4.41671e-05	0.000705922	1.44186	0.0275974	protein_coding	DEOXYRIBONUCLEOSIDE KINASE (DNK)
AT1G64960	10.8345	2.9199	0.781952	3.73411	0.000188378	0.00239256	1.44444	0.0829187	protein_coding	HYPERSENSITIVE TO EXCESS BORON 1 (HEB1)
AT5G64280	8.82248	2.12907	0.786606	2.70665	0.00679659	0.042197	1.44444	0.00791557	protein_coding	DICARBOXYLATE TRANSPORTER 2.2 (DiT2.2)
AT5G65850	9.50594	6.56576	1.31686	4.98594	6.16619e-07	1.65069e-05	1.44444	0	protein_coding
AT5G60400	17.5511	3.46381	0.670653	5.16483	2.40662e-07	7.16439e-06	1.44681	0	protein_coding
AT3G62300	11.3717	2.99183	0.777125	3.84987	0.00011818	0.00162827	1.44828	0.0432373	protein_coding	DOMAIN OF UNKNOWN FUNCTION 724 7 (DUF7)
AT5G54280	15.4398	1.79258	0.594681	3.01435	0.00257533	0.0198811	1.45	0.0550459	protein_coding	MYOSIN 2 (ATM2)
AT3G04470	35.1133	2.50824	0.42574	5.89148	3.82744e-09	1.67895e-07	1.45122	0.0774059	protein_coding
AT2G39010	54.1558	1.67688	0.315787	5.31017	1.09524e-07	3.5782e-06	1.45133	0	protein_coding	PLASMA MEMBRANE INTRINSIC PROTEIN 2E (PIP2E)
AT1G25150	24.4905	2.69687	0.496012	5.43711	5.41528e-08	1.85982e-06	1.45312	NA	protein_coding
AT1G77080	4.19185	4.35671	1.4637	2.9765	0.00291559	0.0219308	1.45455	0	protein_coding	MADS AFFECTING FLOWERING 1 (MAF1)
AT1G77250	4.00914	5.32031	1.48904	3.57297	0.000352957	0.00402755	1.45455	0.0332512	protein_coding
AT2G21090	4.03247	5.32739	1.50983	3.52846	0.000417978	0.00460888	1.45455	0.0495979	protein_coding
AT4G12980	15.4165	1.88145	0.605426	3.10765	0.00188581	0.0154205	1.45455	0	protein_coding
AT3G52240	33.4959	4.89857	0.680178	7.20189	5.93825e-13	5.16151e-11	1.45652	0.0381166	protein_coding
AT2G28330	8.94342	5.48544	1.32879	4.12816	3.65685e-05	0.000602951	1.45833	0	protein_coding	(SMR11)
AT3G49590	19.3709	3.27639	0.623846	5.25193	1.50516e-07	4.6683e-06	1.45833	0.0255591	protein_coding	AUTOPHAGY-RELATED 13 (ATG13)
AT1G22190	24.6745	1.7666	0.480491	3.67665	0.000236321	0.00287609	1.46154	0	protein_coding	RELATED TO AP2 4 (RAP2.4)
AT4G16710	4.80718	4.56172	1.43602	3.17663	0.00148995	0.0127693	1.46154	0	protein_coding
AT3G15095	42.6417	2.1495	0.365371	5.88306	4.02754e-09	1.76124e-07	1.46316	0	protein_coding	HIGH CHLOROPHYLL FLUORESCENCE 243 (HCF243)
AT5G52530	24.6955	2.29772	0.488338	4.70519	2.53635e-06	5.8072e-05	1.46429	0.0339768	protein_coding
AT3G05850	29.5251	3.65608	0.548102	6.67043	2.5505e-11	1.64741e-09	1.46667	0.102165	protein_coding	MUSTANG 7 (MUG7)
AT3G46610	13.6534	2.54557	0.701911	3.62662	0.000287152	0.00339131	1.46875	0.0418006	protein_coding	LOW PHOTOSYNTHETIC EFFICIENCY 1 (LPE1)
AT2G34380	17.9604	6.5054	1.26133	5.15756	2.50194e-07	7.40122e-06	1.46939	0.0392157	protein_coding	SEIPIN3 (SEIPIN3)
AT2G15290	15.5439	1.71328	0.593335	2.88754	0.00388264	0.027254	1.47059	0.0526316	protein_coding	TRANSLOCON AT INNER MEMBRANE OF CHLOROPLASTS 21 (TIC21)
AT5G55700	6.86164	2.39811	0.897856	2.67092	0.00756426	0.0460096	1.47059	0.0131004	protein_coding	BETA-AMYLASE 4 (BAM4)
AT3G62310	7.96862	2.16596	0.804924	2.69089	0.00712618	0.0439189	1.47368	0.0265638	protein_coding
AT2G01680	15.1359	3.44827	0.721335	4.7804	1.74944e-06	4.17523e-05	1.47826	0.0777262	protein_coding
AT5G35980	19.6799	2.64068	0.552932	4.77578	1.79015e-06	4.23547e-05	1.47826	0.0379189	protein_coding	YEAST YAK1-RELATED GENE 1 (YAK1)
AT5G27860	7.6838	3.71828	1.05615	3.52059	0.000430588	0.00473311	1.48	0.012959	protein_coding
AT5G52640	23.6471	4.97984	0.817459	6.09185	1.1161e-09	5.51431e-08	1.48387	0.00292826	protein_coding	HEAT SHOCK PROTEIN 90.1 (HSP90.1)
AT2G02560	31.0814	2.06133	0.413955	4.97961	6.37135e-07	1.68955e-05	1.48529	0.0588235	protein_coding	CULLIN-ASSOCIATED AND NEDDYLATION DISSOCIATED (CAND1)
AT1G43860	33.4679	4.28638	0.59606	7.19119	6.42295e-13	5.54857e-11	1.48638	0.0327409	protein_coding
AT2G41940	19.8896	1.4042	0.484631	2.89746	0.00376202	0.0265932	1.48718	0	protein_coding	ZINC FINGER PROTEIN 8 (ZFP8)
AT4G20740	15.6528	4.78884	0.95649	5.00668	5.53775e-07	1.50245e-05	1.4878	0.00780031	protein_coding	EMBRYO DEFECTIVE 3131 (EMB3131)
AT3G12360	18.3213	3.35184	0.645689	5.1911	2.09052e-07	6.26312e-06	1.48889	0.0823096	protein_coding	INCREASED TOLERANCE TO NACL (ITN1)
AT2G32910	31.2466	3.38471	0.502679	6.73335	1.65803e-11	1.11707e-09	1.49351	0.0529412	protein_coding
AT1G06740	6.0926	4.92076	1.38579	3.55088	0.000383943	0.00429753	1.5	0.0353319	protein_coding	MUSTANG 3 (MUG3)
AT1G62740	10.6412	3.43369	0.866033	3.96485	7.34432e-05	0.00108858	1.5	0.0244253	protein_coding	HOP2 (Hop2)
AT1G70060	8.87885	2.35058	0.781427	3.00806	0.00262924	0.0202087	1.5	0.0667011	protein_coding	SIN3-LIKE 4 (SNL4)
AT2G18400	4.13653	5.36665	1.47986	3.62647	0.000287325	0.00339131	1.5	0	protein_coding
AT2G25740	7.23848	3.61677	1.05661	3.42299	0.000619362	0.00631516	1.5	0.0458333	protein_coding
AT2G43770	12.0553	3.62315	0.832363	4.35285	1.34378e-05	0.000251285	1.5	0.0232198	protein_coding
AT3G26240	10.1366	3.35142	0.866792	3.86646	0.000110427	0.00154258	1.5	0.00695134	protein_coding
AT4G26620	5.95033	2.82676	1.03725	2.72525	0.00642522	0.0405348	1.5	0.0144628	protein_coding
AT5G02290	6.71356	2.37476	0.897368	2.64637	0.00813619	0.0484135	1.5	0.0320197	protein_coding	(NAK)
AT5G27830	13.3389	3.47835	0.788058	4.41382	1.0156e-05	0.000198071	1.5	0.0762332	protein_coding
AT5G65860	5.09359	4.64919	1.43191	3.24685	0.00116689	0.0105058	1.5	0	protein_coding
AT1G31750	19.9563	1.4081	0.498751	2.82324	0.00475408	0.0319381	1.51282	0.0753623	protein_coding
AT1G43710	53.6388	3.20077	0.390671	8.19302	2.54757e-16	3.32152e-14	1.51282	0.0828924	protein_coding	EMBRYO DEFECTIVE 1075 (emb1075)
AT2G22140	15.3188	2.46275	0.619616	3.97464	7.04868e-05	0.00105588	1.51429	0.0034965	protein_coding	ESSENTIAL MEIOTIC ENDONUCLEASE 1B (EME1B)
AT1G16480	52.7877	3.9191	0.433539	9.0398	1.56956e-19	2.83347e-17	1.51471	0.0553936	protein_coding
AT2G30780	12.2348	2.68624	0.72185	3.72133	0.000198173	0.00248566	1.51724	0.0117474	protein_coding
AT1G05140	12.5105	2.09998	0.651968	3.22098	0.00127752	0.0112849	1.51852	0	protein_coding
AT4G08460	29.4484	4.46088	0.649644	6.86665	6.57271e-12	4.77063e-10	1.52	0.0623722	protein_coding
AT1G75190	7.85761	3.30866	1.01634	3.25547	0.00113204	0.010251	1.52632	0	protein_coding
AT2G46320	7.20151	2.49977	0.937668	2.66594	0.00767737	0.0465168	1.53333	0.00445434	protein_coding
AT4G25880	13.6042	1.8815	0.607617	3.09653	0.00195802	0.0159001	1.53333	0.0527541	protein_coding	PUMILIO 6 (PUM6)
AT3G02170	20.1504	2.01387	0.523574	3.8464	0.000119865	0.00164665	1.53488	0.0327358	protein_coding	LONGIFOLIA2 (LNG2)
AT1G68720	34.1489	3.53201	0.500257	7.06039	1.66034e-12	1.33596e-10	1.53571	0.0549961	protein_coding	TRNA ARGININE ADENOSINE DEAMINASE (TADA)
AT1G74160	13.8643	1.69626	0.588632	2.8817	0.00395534	0.0275726	1.53571	0.0383912	protein_coding	TON1 RECRUITING MOTIF 4 (TRM4)
AT1G31320	5.28851	3.76912	1.29805	2.90368	0.00368805	0.0261619	1.53846	0	protein_coding	LOB DOMAIN-CONTAINING PROTEIN 4 (LBD4)
AT5G12220	5.48524	3.17667	1.12261	2.82971	0.00465895	0.0314548	1.53846	0.0188014	protein_coding
AT4G02890	17.7821	1.40592	0.527252	2.6665	0.00766463	0.0464799	1.54167	0	protein_coding	(UBQ14)
AT5G02320	9.95834	3.01806	0.822443	3.66963	0.000242902	0.00294346	1.54167	0.0246407	protein_coding	MYB DOMAIN PROTEIN 3R-5 (MYB3R-5)
AT2G05220	11.1946	2.96566	0.758607	3.90935	9.25433e-05	0.0013216	1.54545	0.0361011	protein_coding
AT4G31170	28.6744	2.71234	0.481402	5.63426	1.75811e-08	6.78246e-07	1.54545	0.0173053	protein_coding
AT4G36970	9.70502	1.95212	0.724226	2.69545	0.00702926	0.0433928	1.54545	0	protein_coding
AT5G23360	4.38338	4.4215	1.4677	3.01253	0.00259078	0.0199785	1.54545	0.00274725	protein_coding
AT5G49220	12.4199	3.37414	0.788165	4.28101	1.86044e-05	0.000334571	1.54839	0.0322108	protein_coding
AT1G52620	7.85353	4.3632	1.2205	3.57492	0.000350338	0.00400414	1.55	0.0319865	protein_coding	PENTATRICOPEPTIDE REPEAT PROTEIN 19 (PPR19)
AT3G53710	35.4593	4.37054	0.585198	7.46848	8.1126e-14	7.66668e-12	1.55056	0	protein_coding	ARF-GAP DOMAIN 6 (AGD6)
AT3G03140	13.4717	1.96537	0.620965	3.16503	0.00155067	0.0132093	1.55172	0.0541216	protein_coding
AT1G76090	28.1419	1.43173	0.41809	3.42445	0.000616037	0.00629392	1.55556	0	protein_coding	STEROL METHYLTRANSFERASE 3 (SMT3)
AT2G22640	19.6504	5.12642	0.932306	5.49865	3.82711e-08	1.35061e-06	1.56	0.027972	protein_coding	BRICK1 (BRK1)
AT5G44080	11.3042	2.38319	0.724523	3.28932	0.00100431	0.00930373	1.56	0.0017762	protein_coding
AT1G79570	14.3968	2.21793	0.615859	3.60135	0.000316564	0.00367784	1.5625	0.0556156	protein_coding
AT1G62960	6.01579	2.8694	1.02613	2.79635	0.00516838	0.0341031	1.57143	0.0426136	protein_coding	ACC SYNTHASE 10 (ACS10)
AT1G73930	11.6034	3.56294	0.857626	4.15443	3.26105e-05	0.000544063	1.57143	0.0193939	protein_coding
AT5G41020	4.66416	3.5622	1.30398	2.73179	0.00629913	0.0398464	1.57143	0	protein_coding
AT4G00900	22.302	2.10403	0.506746	4.15204	3.29524e-05	0.000547818	1.57447	0.0632411	protein_coding	ER-TYPE CA2+-ATPASE 2 (ECA2)
AT3G01380	8.58447	2.53041	0.82978	3.04949	0.00229228	0.0180827	1.57895	0.0330296	protein_coding
AT3G07760	9.05536	2.0011	0.743138	2.69277	0.00708609	0.0437053	1.57895	0	protein_coding
AT2G29900	6.9645	4.18616	1.25433	3.33738	0.000845715	0.00810654	1.58824	0	protein_coding	PRESENILIN-2 (PS2)
AT4G23080	28.1389	1.20492	0.411224	2.93007	0.00338884	0.0245717	1.58824	0.0239617	protein_coding
AT5G05550	9.85495	4.71279	1.17601	4.00744	6.13804e-05	0.00094562	1.58824	0	protein_coding	VFP5 (VFP5)
AT5G08490	10.5325	3.74432	0.916326	4.08623	4.38443e-05	0.000702356	1.58824	0.0208167	protein_coding	SLOW GROWTH 1 (SLG1)
AT5G27650	27.5241	4.36121	0.651805	6.69097	2.2169e-11	1.43853e-09	1.58824	0.0644884	protein_coding
AT5G40660	6.16941	2.92031	1.03716	2.81568	0.00486746	0.0324982	1.58824	0.00582242	protein_coding
AT2G25180	11.322	3.50881	0.852126	4.11771	3.82659e-05	0.000627267	1.59259	0.0520548	protein_coding	RESPONSE REGULATOR 12 (RR12)
AT3G58670	9.94793	5.63947	1.32556	4.25439	2.0962e-05	0.000370811	1.6	0.0119225	protein_coding	PLANT CYSTEINE OXIDASE 5 (PCO5)
AT4G00850	5.43112	4.7433	1.42308	3.33312	0.000858793	0.00821513	1.6	0.0044843	protein_coding	GRF1-INTERACTING FACTOR 3 (GIF3)
AT5G18750	10.0492	3.67725	0.919217	4.00041	6.32329e-05	0.000964272	1.6	0.0411877	protein_coding
AT3G06610	20.2088	3.33773	0.608726	5.48314	4.17853e-08	1.46728e-06	1.60377	0.0021692	protein_coding
AT1G79200	14.2195	2.61467	0.658199	3.97246	7.11339e-05	0.00106331	1.60606	0.0626398	protein_coding	STIGMA/STYLE CELL-CYCLE INHIBITOR 1 (SCI1)
AT3G18020	13.2546	4.54919	0.975704	4.66247	3.12431e-06	6.96098e-05	1.60606	0.0237226	protein_coding
AT5G24710	16.589	1.74318	0.548051	3.18069	0.00146927	0.0126537	1.60606	0.0517241	protein_coding	TRANSDUCIN/WD40-2 PROTIEN (TWD40-2)
AT5G42760	7.96242	2.63183	0.897302	2.93305	0.00335647	0.0244373	1.60606	0.095064	protein_coding
AT4G02920	10.5761	2.45536	0.734649	3.34222	0.00083111	0.00801017	1.6087	0.0456919	protein_coding
AT4G20770	15.8807	2.80244	0.629869	4.44924	8.61732e-06	0.000170902	1.61111	0.047081	protein_coding
AT5G55210	8.09119	2.65149	0.933449	2.84052	0.00450394	0.0306525	1.61111	0	protein_coding
AT2G41820	13.1933	3.23309	0.751444	4.3025	1.68883e-05	0.000306845	1.6129	0.0340206	protein_coding	PXY/TDR-CORRELATED 3 (PXC3)
AT1G67440	11.2085	2.19944	0.698457	3.149	0.00163832	0.013748	1.61538	0.010352	protein_coding	EMBRYO DEFECTIVE 1688 (emb1688)
AT1G79080	5.72839	2.78599	1.04048	2.67759	0.00741529	0.0452725	1.61538	0.0370995	protein_coding
AT3G58570	21.1692	1.58569	0.48359	3.279	0.00104175	0.00956254	1.61538	0.0367047	protein_coding
AT3G09850	85.3923	4.82662	0.419374	11.5091	1.18697e-30	6.96406e-28	1.61792	0.0522788	protein_coding
AT1G34370	15.9606	2.96924	0.68057	4.36287	1.28368e-05	0.000241328	1.62162	0.0453125	protein_coding	SENSITIVE TO PROTON RHIZOTOXICITY 1 (STOP1)
AT1G27520	16.54	4.10157	0.785509	5.22154	1.77437e-07	5.41973e-06	1.625	0.0379427	protein_coding	MANNOSIDASE 5 (MNS5)
AT2G46030	22.3787	2.21011	0.557108	3.96711	7.27493e-05	0.00108057	1.625	0.00921659	protein_coding	UBIQUITIN-CONJUGATING ENZYME 6 (UBC6)
AT5G42820	4.61903	3.54589	1.32673	2.67264	0.00752562	0.0458142	1.625	0.0296774	protein_coding	(U2AF35B)
AT5G49230	6.36214	3.41616	1.10579	3.08934	0.00200602	0.0162058	1.625	0.00902935	protein_coding	HYPERSENSITIVE TO RED AND BLUE (HRB1)
AT1G54130	41.0178	2.40476	0.390491	6.15829	7.3534e-10	3.69797e-08	1.63043	0.0286278	protein_coding	RELA/SPOT HOMOLOG 3 (RSH3)
AT4G34460	21.8162	1.9258	0.480918	4.00443	6.21679e-05	0.000952542	1.63043	0.0250737	protein_coding	GTP BINDING PROTEIN BETA 1 (AGB1)
AT3G26640	36.8666	3.54581	0.470703	7.53302	4.95805e-14	4.84822e-12	1.63218	0.0196078	protein_coding	LIGHT-REGULATED WD 2 (LWD2)
AT4G11090	12.2691	4.42764	0.981443	4.51135	6.44161e-06	0.000132803	1.63333	0.00377358	protein_coding	TRICHOME BIREFRINGENCE-LIKE 23 (TBL23)
AT5G20610	30.855	3.16785	0.481725	6.57606	4.8307e-11	3.02316e-09	1.6338	0.047619	protein_coding	PLASTID MOVEMENT IMPAIRED1-RELATED1 (PMIR1)
AT1G65030	4.29974	5.42154	1.49478	3.62697	0.000286761	0.00339033	1.63636	0.0254237	protein_coding
AT1G27530	13.1367	3.75035	0.822775	4.55818	5.15991e-06	0.00010893	1.64516	0.0220441	protein_coding
AT3G22690	19.5155	4.69774	0.835527	5.62249	1.88221e-08	7.14377e-07	1.64583	0.0264901	protein_coding
AT1G48110	15.2443	2.58385	0.657442	3.93015	8.48927e-05	0.00122728	1.64706	0.0421156	protein_coding	EVOLUTIONARILY CONSERVED C-TERMINAL REGION 7 (ECT7)
AT3G06190	11.7432	1.73381	0.640898	2.70528	0.00682475	0.0423158	1.65217	0.0298851	protein_coding	BTB-POZ AND MATH DOMAIN 2 (BPM2)
AT3G07360	57.2924	3.53595	0.394369	8.96608	3.0725e-19	5.34123e-17	1.65672	0.00146199	protein_coding	PLANT U-BOX 9 (PUB9)
AT5G12860	48.9214	1.38268	0.361577	3.82402	0.000131291	0.00178103	1.65934	0.0173333	protein_coding	DICARBOXYLATE TRANSPORTER 1 (DiT1)
AT1G08400	7.73889	2.90814	0.902183	3.22345	0.00126656	0.0112129	1.66667	0.0287611	protein_coding
AT1G24800	27.1375	3.05512	0.515733	5.92385	3.14485e-09	1.41027e-07	1.66667	NA	protein_coding
AT2G23140	14.2173	1.63228	0.583872	2.79561	0.00518021	0.0341332	1.66667	0.0432862	protein_coding	PLANT U-BOX 4 (PUB4)
AT2G38050	8.11734	2.43611	0.832716	2.9255	0.00343902	0.0248206	1.66667	0	protein_coding	DE-ETIOLATED 2 (DET2)
AT3G17490	18.9995	2.09583	0.623829	3.35962	0.000780499	0.00763209	1.66667	0.025641	protein_coding
AT5G12100	15.0139	4.30413	0.87504	4.91878	8.70847e-07	2.24175e-05	1.66667	0.0485133	protein_coding
AT5G44290	8.1801	2.70864	0.85673	3.1616	0.00156905	0.0132987	1.66667	0.0436364	protein_coding
AT3G63410	35.9357	1.93324	0.382033	5.0604	4.18386e-07	1.16429e-05	1.67105	0	protein_coding	ALBINO OR PALE GREEN MUTANT 1 (APG1)
AT1G74100	203.045	3.12328	0.207565	15.0472	3.60203e-51	1.0144e-47	1.67249	0.00597015	protein_coding	SULFOTRANSFERASE 16 (SOT16)
AT3G25910	10.5435	3.11218	0.812761	3.82915	0.000128588	0.00175281	1.68	0.0218818	protein_coding
AT2G42690	9.77637	2.33808	0.822234	2.84357	0.00446114	0.0304347	1.68182	0	protein_coding
AT3G27520	18.9318	3.3918	0.648757	5.22816	1.71204e-07	5.25211e-06	1.68182	0	protein_coding
AT1G28260	8.33989	2.4852	0.830416	2.99272	0.00276501	0.0209874	1.68421	0.0164788	protein_coding
AT5G14790	23.8168	3.18636	0.565692	5.63267	1.77444e-08	6.80816e-07	1.68519	0.0284302	protein_coding
AT5G19630	16.2518	2.55121	0.607737	4.19788	2.69429e-05	0.000463227	1.68571	0.00310559	protein_coding
AT3G04250	30.435	2.02237	0.43346	4.66564	3.07665e-06	6.86566e-05	1.68852	0.121951	protein_coding
AT1G64770	15.1728	1.67689	0.616352	2.72067	0.00651494	0.0410089	1.68966	0.00177936	protein_coding	PHOTOSYNTHETIC NDH SUBCOMPLEX B 2 (PnsB2)
AT5G20620	23.0289	1.39417	0.45471	3.06605	0.00216904	0.0172376	1.69048	0.0178571	protein_coding	UBIQUITIN 4 (UBQ4)
AT4G33690	3.76735	4.19739	1.49763	2.80268	0.00506792	0.0336135	1.7	0	protein_coding
AT1G64185	6.79477	4.13076	1.23586	3.34242	0.000830522	0.00800998	1.70588	0	protein_coding
AT3G09060	22.2868	2.11618	0.483916	4.37304	1.22529e-05	0.000231587	1.71739	0.0265096	protein_coding
AT2G04050	7.88947	3.75375	1.09017	3.44326	0.000574757	0.00592471	1.72222	0.00768049	protein_coding
AT2G27520	4.46516	5.47512	1.4604	3.74906	0.000177498	0.00228878	1.72727	0.0381232	protein_coding
AT1G10580	6.83595	2.40712	0.898255	2.67977	0.00736731	0.0450648	1.73333	0	protein_coding
AT3G21100	9.03184	2.16446	0.786288	2.75276	0.00590957	0.0378239	1.73684	0.0175439	protein_coding
AT5G49810	13.7618	1.89381	0.598723	3.16308	0.00156111	0.0132742	1.74074	0.0415683	protein_coding	METHIONINE S-METHYLTRANSFERASE (MMT)
AT5G61010	13.1567	2.34162	0.657739	3.56011	0.000370706	0.00417927	1.74074	0.00429646	protein_coding	EXOCYST SUBUNIT EXO70 FAMILY PROTEIN E2 (EXO70E2)
AT3G03680	21.3539	1.54654	0.486042	3.1819	0.00146314	0.0126163	1.74359	0	protein_coding
AT1G15440	8.16045	5.35152	1.34008	3.99343	6.51252e-05	0.000987114	1.75	0.0643739	protein_coding	PERIODIC TRYPTOPHAN PROTEIN 2 (PWP2)
AT2G42530	8.36961	2.485	0.836317	2.97136	0.00296484	0.0221945	1.75	0.00252525	protein_coding	COLD REGULATED 15B (COR15B)
AT4G27030	25.5439	1.38071	0.435085	3.17343	0.00150652	0.0128799	1.75	0.0555556	protein_coding	FATTY ACID DESATURASE A (FADA)
AT5G67570	7.01001	3.58238	1.10991	3.22763	0.0012482	0.0110738	1.75	0.038687	protein_coding	DELAYED GREENING 1 (DG1)
AT2G25710	9.88099	2.77299	0.809794	3.42431	0.000616362	0.00629392	1.7619	0.0157274	protein_coding	HOLOCARBOXYLASE SYNTHASE 1 (HCS1)
AT1G63855	7.36289	4.27418	1.2257	3.48715	0.000488205	0.00520395	1.76471	0	protein_coding
AT4G38160	7.74203	3.28055	0.984905	3.33083	0.000865864	0.00826592	1.76471	0.00290276	protein_coding	PIGMENT DEFECTIVE 191 (pde191)
AT5G55660	16.8557	2.27164	0.59576	3.81301	0.000137282	0.00184639	1.76471	0.030303	protein_coding
AT3G03990	83.9584	1.33916	0.280424	4.77549	1.79273e-06	4.23547e-05	1.76712	0	protein_coding	DWARF 14 (D14)
AT5G56350	16.1201	3.14351	0.679906	4.62345	3.77414e-06	8.21383e-05	1.77143	0.0621762	protein_coding
AT3G10370	23.2669	3.90709	0.64109	6.09445	1.09815e-09	5.44475e-08	1.77358	0.0600775	protein_coding	SUGAR-DEPENDENT 6 (SDP6)
AT5G06660	8.07184	3.35329	1.00125	3.3491	0.000810739	0.00787311	1.77778	0	protein_coding
AT1G29900	45.0474	3.21563	0.42069	7.64371	2.11049e-14	2.16919e-12	1.78571	0.0641711	protein_coding	CARBAMOYL PHOSPHATE SYNTHETASE B (CARB)
AT1G68330	6.70296	2.66819	0.945239	2.82277	0.00476103	0.0319695	1.78571	0	protein_coding
AT3G12260	25.6352	1.64273	0.457788	3.58841	0.000332696	0.00383216	1.78571	0.00952381	protein_coding
AT3G03210	61.6635	2.56752	0.330597	7.76632	8.07972e-15	8.88833e-13	1.7874	0	protein_coding	ALTERED XYLOGLUCAN 9 (AXY9)
AT1G71100	9.67388	2.11251	0.732989	2.88204	0.00395106	0.0275726	1.78947	0	protein_coding	RADIAL SWELLING 10 (RSW10)
AT2G42330	8.40477	3.03976	0.898838	3.38188	0.00071991	0.00713877	1.78947	0.0281543	protein_coding
AT3G63500	18.1305	2.50068	0.565135	4.42491	9.64812e-06	0.00018895	1.7907	0.0419118	protein_coding	TITANIA 2 (TTA2)
AT3G24070	42.218	6.84836	1.06172	6.45027	1.11651e-10	6.60573e-09	1.79208	0.00900901	protein_coding
AT3G12400	19.7342	2.87966	0.574524	5.01225	5.37983e-07	1.46809e-05	1.79545	0	protein_coding	(ELC)
AT1G11905	8.94528	3.93455	1.03741	3.79268	0.000149032	0.00196307	1.8	0.0323326	protein_coding
AT1G79540	4.14852	4.34635	1.48375	2.9293	0.00339732	0.0245999	1.8	0.0499469	protein_coding
AT2G43760	16.9525	2.62639	0.589155	4.45789	8.27713e-06	0.000164852	1.8	0.0114679	protein_coding
AT5G06590	13.0442	4.51785	0.970349	4.6559	3.22572e-06	7.16425e-05	1.8	0.00150602	protein_coding
AT5G14450	6.28252	4.02396	1.25716	3.20084	0.00137029	0.01194	1.8	0.029595	protein_coding
AT2G18700	24.1835	1.90532	0.510257	3.73404	0.000188435	0.00239256	1.80435	0.020595	protein_coding	TREHALOSE PHOSPHATASE/SYNTHASE 11 (TPS11)
AT5G20360	16.8304	2.13984	0.571907	3.74158	0.000182865	0.00233871	1.80556	0.00456621	protein_coding	PHOX3 (Phox3)
AT1G25380	9.16765	2.42056	0.815106	2.96963	0.00298157	0.0222842	1.81818	0.0258342	protein_coding	NAD+ TRANSPORTER 2 (NDT2)
AT3G47840	4.77996	4.55475	1.4329	3.1787	0.00147937	0.0126941	1.81818	0.00810373	protein_coding
AT1G24881	20.1337	3.89006	0.678328	5.73478	9.76407e-09	3.98515e-07	1.82222	NA	protein_coding
AT3G26400	9.0501	2.39182	0.786174	3.04236	0.00234731	0.0184444	1.83333	0.0407643	protein_coding	EUKARYOTIC TRANSLATION INITIATION FACTOR 4B1 (EIF4B1)
AT4G00500	9.03109	2.39595	0.812257	2.94975	0.00318033	0.0233687	1.83333	0.0358166	protein_coding
AT4G13530	8.68276	2.805	0.848338	3.30647	0.00094479	0.00885639	1.83333	0.00528169	protein_coding
AT1G60000	12.0029	2.86131	0.749953	3.81532	0.000136005	0.00183438	1.84	0	protein_coding
AT1G30200	40.0385	2.03678	0.378806	5.37685	7.58018e-08	2.54134e-06	1.84211	0.0108499	protein_coding
AT4G13420	84.4808	1.79335	0.265936	6.74353	1.54584e-11	1.05155e-09	1.84516	0.0769231	protein_coding	HIGH AFFINITY K+ TRANSPORTER 5 (HAK5)
AT1G47240	6.43917	2.60136	0.947156	2.74649	0.00602367	0.0383971	1.84615	0.0536278	protein_coding	NRAMP METAL ION TRANSPORTER 2 (NRAMP2)
AT3G04740	12.6922	2.74854	0.706182	3.89211	9.93753e-05	0.00140492	1.84615	0.0639606	protein_coding	STRUWWELPETER (SWP)
AT4G02440	42.2345	2.858	0.418402	6.83075	8.44722e-12	6.03783e-10	1.84783	0	protein_coding	EMPFINDLICHER IM DUNKELROTEN LICHT 1 (EID1)
AT4G16310	12.1344	2.34727	0.676883	3.46776	0.000524814	0.00551898	1.85185	0.0479787	protein_coding	LSD1-LIKE 3 (LDL3)
AT3G23400	18.9873	1.66709	0.504214	3.30631	0.000945328	0.00885639	1.85294	0	protein_coding	FIBRILLIN 4 (FIB4)
AT2G14860	6.85465	2.70105	0.947481	2.85077	0.00436134	0.0298842	1.85714	0.0280992	protein_coding
AT4G29830	10.252	4.15597	1.01373	4.09968	4.13729e-05	0.000667321	1.85714	0.0211382	protein_coding	VERNALIZATION INDEPENDENCE 3 (VIP3)
AT5G28750	12.2804	1.9374	0.647817	2.99065	0.00278382	0.0210825	1.85714	0.0060423	protein_coding
AT3G62900	15.9715	2.04073	0.624971	3.26532	0.0010934	0.00993387	1.86667	0.0707115	protein_coding
AT3G08010	11.1287	2.20199	0.719574	3.06013	0.00221238	0.0175408	1.86957	0	protein_coding	(ATAB2)
AT4G19700	16.5557	2.02358	0.574989	3.51934	0.000432629	0.00474443	1.87097	0	protein_coding	(RING)
AT4G16295	126.05	1.03977	0.266174	3.90635	9.37022e-05	0.0013341	1.87437	0.212121	protein_coding	S-PROTEIN HOMOLOGUE 1 (SPH1)
AT1G51700	7.93353	2.65813	0.890937	2.98352	0.00284955	0.021526	1.875	0	protein_coding	DOF ZINC FINGER PROTEIN 1 (DOF1)
AT3G03890	7.65094	2.87672	0.92947	3.09501	0.00196807	0.0159358	1.875	0.0140306	protein_coding
AT3G59810	3.44574	5.09971	1.54021	3.31104	0.000929494	0.00874296	1.875	0.00689655	protein_coding	SM-LIKE 6A (LSM6A)
AT3G48140	22.3325	2.73358	0.539964	5.06253	4.13738e-07	1.15363e-05	1.88	0	protein_coding
AT5G07960	15.8752	3.52224	0.720517	4.88849	1.01611e-06	2.578e-05	1.88235	0	protein_coding
AT3G56140	8.83834	2.81307	0.861504	3.2653	0.00109349	0.00993387	1.88889	0.0228346	protein_coding	RETICULATA-RELATED 6 (RER6)
AT5G52630	7.91679	5.30645	1.34705	3.93932	8.17142e-05	0.00119112	1.88889	0	protein_coding	MITOCHONDRIAL RNA EDITING FACTOR 1 (MEF1)
AT3G48050	40.6344	1.10625	0.335244	3.29983	0.000967427	0.0090274	1.89231	0.0422741	protein_coding	SHUTTLE' IN CHINESE (SUO)
AT5G56340	20.6087	5.20659	0.932178	5.5854	2.33161e-08	8.63983e-07	1.89362	0	protein_coding	(ATCRT1)
AT2G39300	8.15928	6.34567	1.33809	4.74232	2.11282e-06	4.95844e-05	1.89474	0.0232342	protein_coding
AT3G32930	16.9453	2.76643	0.629918	4.39173	1.1245e-05	0.000216018	1.89474	0.0144578	protein_coding
AT1G72010	22.8261	3.11891	0.55466	5.6231	1.87563e-08	7.13803e-07	1.89583	0	protein_coding	TCP DOMAIN PROTEIN 22 (TCP22)
AT4G09340	35.1022	4.35223	0.577852	7.53173	5.00722e-14	4.86252e-12	1.89744	0.0453461	protein_coding
AT4G37820	9.34083	3.56369	0.940557	3.78892	0.000151306	0.0019886	1.9	0.0343249	protein_coding
AT5G08780	8.44414	3.85525	1.03414	3.72798	0.000193022	0.00243981	1.9	0.0192308	protein_coding
AT2G25760	10.1618	3.05861	0.85188	3.59042	0.000330143	0.00381357	1.90476	0.0202096	protein_coding	PHOTOREGULATORY PROTEIN KINASE 4 (PPK4)
AT3G48810	16.9857	2.06798	0.551921	3.74688	0.000179049	0.00230035	1.90625	0.0436137	protein_coding	ORGANELLE TRANSCRIPT PROCESSING 439 (OTP439)
AT5G24890	31.3091	1.77792	0.427212	4.16168	3.15914e-05	0.000529627	1.91071	0	protein_coding
AT3G52230	11.1147	2.02906	0.671979	3.01952	0.00253172	0.0195982	1.91304	0.00275482	protein_coding
AT1G36980	37.5867	4.0244	0.516549	7.79093	6.65161e-15	7.438e-13	1.91463	0.0155039	protein_coding
AT5G48780	5.3939	4.73475	1.40875	3.36097	0.000776707	0.00760028	1.91667	0	protein_coding
AT1G27420	5.84062	4.85597	1.39572	3.47919	0.000502925	0.00533259	1.92308	0.0389344	protein_coding
AT4G31410	5.75251	3.24622	1.1227	2.89145	0.00383464	0.0270519	1.92308	0.0352221	protein_coding
AT5G57160	6.4048	2.97221	1.03703	2.86608	0.00415589	0.0286858	1.92308	0.0379497	protein_coding	(ATLIG4)
AT2G16930	12.8529	3.42071	0.787079	4.34608	1.38594e-05	0.000257909	1.92593	0	protein_coding
AT2G18193	18.3882	5.0357	0.936224	5.37873	7.50129e-08	2.5209e-06	1.92683	0.0374707	protein_coding
AT5G07420	15.2204	1.98066	0.584541	3.3884	0.000703023	0.0070158	1.92857	0.0340716	protein_coding
AT4G24920	7.46428	2.83964	0.929772	3.05413	0.00225715	0.0178256	1.93333	0	protein_coding
AT1G79120	30.0404	2.94495	0.49182	5.98785	2.12633e-09	9.9142e-08	1.93443	0.000954198	protein_coding
AT2G03340	8.67032	2.53462	0.815865	3.10667	0.00189208	0.0154628	1.94118	0.0180072	protein_coding	WRKY DNA-BINDING PROTEIN 3 (WRKY3)
AT1G62950	8.81717	3.12352	0.8808	3.54623	0.000390785	0.00435336	1.94444	0.0539683	protein_coding
AT1G20090	9.34632	2.66442	0.811691	3.28255	0.00102872	0.00946142	1.94737	0.00493421	protein_coding	RHO-RELATED PROTEIN FROM PLANTS 2 (ROP2)
AT4G38940	8.68163	4.52049	1.18869	3.80292	0.000143	0.00189961	1.94737	0.00298507	protein_coding
AT4G26720	10.1001	2.20131	0.78115	2.81803	0.00483186	0.0323526	1.95	0.0261866	protein_coding	PROTEIN PHOSPHATASE X 1 (PPX1)
AT1G14920	41.4237	1.08408	0.343007	3.1605	0.00157497	0.0133276	1.95312	0	protein_coding	GIBBERELLIC ACID INSENSITIVE (GAI)
AT3G03580	31.6503	4.03294	0.564808	7.14037	9.30784e-13	7.75525e-11	1.95588	0.0494572	protein_coding	(MEF26)
AT4G29290	61.6779	2.51977	0.744289	3.38546	0.00071058	0.00706892	1.95798	0.0674157	protein_coding	LOW-MOLECULAR-WEIGHT CYSTEINE-RICH 26 (LCR26)
AT1G75820	13.4996	1.85524	0.620233	2.99121	0.00277879	0.0210706	1.95833	0	protein_coding	CLAVATA 1 (CLV1)
AT5G12850	37.4452	3.06179	0.435927	7.02363	2.16173e-12	1.71007e-10	1.96154	0.0526316	protein_coding
AT2G16390	16.6854	3.38431	0.685231	4.93893	7.85532e-07	2.04079e-05	1.97222	0.0438449	protein_coding	DEFECTIVE IN RNA-DIRECTED DNA METHYLATION 1 (DRD1)
AT3G18035	22.4815	1.28243	0.481588	2.66293	0.00774632	0.0466735	1.97222	0	protein_coding	(HON4)
AT3G54620	18.111	3.16495	0.620931	5.0971	3.44897e-07	9.81111e-06	1.97297	0.0157068	protein_coding	BASIC LEUCINE ZIPPER 25 (BZIP25)
AT1G74450	19.4869	3.64289	0.707547	5.14862	2.62411e-07	7.69793e-06	1.97561	0	protein_coding
AT4G37260	46.1873	2.26018	0.391759	5.76932	7.95905e-09	3.33325e-07	1.97701	0	protein_coding	MYB DOMAIN PROTEIN 73 (MYB73)
AT1G44910	32.9111	1.27235	0.385483	3.30066	0.000964585	0.00900685	1.98182	0.0547368	protein_coding	PRE-MRNA-PROCESSING PROTEIN 40A (PRP40A)
AT3G14650	53.2229	1.29038	0.305152	4.22866	2.35089e-05	0.000410705	1.98824	0.0357555	protein_coding	CYTOCHROME P450, FAMILY 72, SUBFAMILY A, POLYPEPTIDE 11 (CYP72A11)
AT5G35995	72.2087	3.89634	0.368981	10.5597	4.58042e-26	1.69729e-23	1.99342	0.053068	protein_coding
AT1G06140	5.39052	5.74546	1.42519	4.03135	5.54567e-05	0.000865728	2	0.0506567	protein_coding	MITOCHONDRIAL EDITING FACTOR 3 (MEF3)
AT1G10920	10.5181	2.4342	0.741957	3.28079	0.00103518	0.0095146	2	0.003367	protein_coding	LOCUS ORCHESTRATING VICTORIN EFFECTS1 (LOV1)
AT1G50270	11.2071	2.19691	0.68789	3.1937	0.00140463	0.012179	2	0.0381282	protein_coding
AT1G63850	21.6291	1.83236	0.485887	3.77115	0.000162495	0.00211469	2	0.0280899	protein_coding
AT1G65280	7.95802	2.39393	0.827101	2.89436	0.00379935	0.0268195	2	0.0541922	protein_coding
AT2G03270	4.15672	4.3497	1.4803	2.93839	0.00329921	0.0240706	2	0.0538462	protein_coding
AT2G32920	12.8534	2.62048	0.754048	3.47522	0.00051044	0.00539602	2	0.00854701	protein_coding	PDI-LIKE 2-3 (PDIL2-3)
AT3G09570	15.9568	3.11425	0.689015	4.51986	6.18814e-06	0.000128329	2	0.0313043	protein_coding
AT3G28450	12.3315	2.22601	0.68032	3.272	0.00106789	0.00974526	2	0.0888099	protein_coding	BAK1-INTERACTING RECEPTOR-LIKE KINASE 2 (BIR2)
AT3G62260	20.9174	3.10474	0.572519	5.42296	5.86205e-08	2.00348e-06	2	0	protein_coding
AT4G01570	8.0574	2.95927	0.91867	3.22126	0.0012763	0.0112816	2	0.026936	protein_coding
AT4G24805	9.59559	2.48743	0.781904	3.18125	0.0014664	0.0126367	2	0	protein_coding
AT5G01270	10.5892	1.95792	0.693057	2.82505	0.00472737	0.0317738	2	0.0172414	protein_coding	CARBOXYL-TERMINAL DOMAIN (CTD) PHOSPHATASE-LIKE 2 (CPL2)
AT5G02520	5.34406	4.72596	1.41953	3.32923	0.000870851	0.0083079	2	0.0297297	protein_coding	KINETOCHORE NULL 2 (KNL2)
AT5G27110	4.63786	4.50904	1.43918	3.13305	0.00172998	0.0144056	2	0.0190641	protein_coding
AT5G35100	22.2739	2.04352	0.513651	3.97842	6.93762e-05	0.00104485	2	0.0421793	protein_coding
AT5G66140	8.10066	2.43565	0.858843	2.83596	0.00456879	0.0310039	2	0.0296846	protein_coding	PROTEASOME ALPHA SUBUNIT D2 (PAD2)
AT5G24690	15.8189	1.95665	0.614365	3.18483	0.00144841	0.0125046	2.03571	0.0350679	protein_coding
AT1G09820	10.4869	4.18338	1.00083	4.17992	2.91608e-05	0.000497111	2.04545	0.0265781	protein_coding
AT3G04930	12.85	1.77546	0.620334	2.8621	0.00420843	0.0290059	2.04545	0.00300752	protein_coding
AT3G12370	10.2112	3.70493	0.921687	4.01973	5.82644e-05	0.000904544	2.04762	0	protein_coding
AT1G70190	8.58669	6.41982	1.33524	4.808	1.5245e-06	3.68841e-05	2.05263	0.0174672	protein_coding
AT2G39940	11.1634	1.75369	0.652971	2.68571	0.00723752	0.0444446	2.05263	0.0434028	protein_coding	CORONATINE INSENSITIVE 1 (COI1)
AT1G36510	104.347	1.08295	0.231395	4.68009	2.86743e-06	6.46021e-05	2.05769	0.25731	protein_coding
AT1G02090	8.10921	4.41959	1.20672	3.66248	0.000249782	0.00301387	2.05882	0.00614439	protein_coding	FUSCA 5 (FUS5)
AT3G10230	15.789	2.26421	0.593736	3.8135	0.000137014	0.00184622	2.06061	0.035061	protein_coding	LYCOPENE CYCLASE (LYC)
AT4G19170	19.6263	1.5199	0.499743	3.04135	0.00235517	0.0184753	2.0625	0	protein_coding	NINE-CIS-EPOXYCAROTENOID DIOXYGENASE 4 (NCED4)
AT3G29240	18.5404	1.47578	0.505641	2.91863	0.00351571	0.0252024	2.06667	0	protein_coding
AT2G25720	7.49862	2.55885	0.881554	2.90266	0.00370013	0.0262344	2.07143	0	protein_coding
AT5G17680	6.32486	4.03785	1.25332	3.22173	0.00127418	0.0112699	2.07692	0.0085034	protein_coding
AT2G36250	14.5106	1.89888	0.601733	3.15569	0.0016012	0.013509	2.08	0.0306513	protein_coding	(FTSZ2-1)
AT5G64620	12.4577	2.92293	0.724232	4.03591	5.43916e-05	0.000851934	2.08333	0	protein_coding	CELL WALL / VACUOLAR INHIBITOR OF FRUCTOSIDASE 2 (C/VIF2)
AT3G06240	5.57249	3.20824	1.13443	2.82807	0.00468291	0.0315654	2.09091	0.0228758	protein_coding
AT2G22125	48.2774	1.35818	0.344032	3.94784	7.88604e-05	0.0011567	2.09211	0.0573601	protein_coding	CELLULOSE SYNTHASE-INTERACTIVE PROTEIN 1 (CSI1)
AT5G58420	17.2895	2.20409	0.560608	3.9316	8.43824e-05	0.00122122	2.09677	0.00201613	protein_coding
AT1G10350	4.61726	5.52333	1.4842	3.72142	0.000198108	0.00248566	2.1	0	protein_coding
AT4G02210	16.1687	1.77118	0.568962	3.113	0.00185197	0.0152056	2.10256	0.0166945	protein_coding
AT1G20330	18.7992	1.2947	0.49131	2.6352	0.00840884	0.0497082	2.10345	0.00214592	protein_coding	STEROL METHYLTRANSFERASE 2 (SMT2)
AT3G50410	4.15624	5.37236	1.47518	3.64182	0.000270714	0.00324143	2.11111	0	protein_coding	OBF BINDING PROTEIN 1 (OBP1)
AT4G13110	8.45617	5.40578	1.33234	4.05737	4.96294e-05	0.000785204	2.11111	0	protein_coding
AT4G25130	10.4947	1.94112	0.700494	2.77107	0.00558725	0.0362223	2.11111	0	protein_coding	PEPTIDE MET SULFOXIDE REDUCTASE 4 (PMSR4)
AT4G32340	15.027	1.96254	0.604096	3.24873	0.00115923	0.0104435	2.11111	0	protein_coding
AT5G58080	4.20428	5.38631	1.4916	3.61109	0.00030491	0.00356894	2.11111	0.0042735	protein_coding	RESPONSE REGULATOR 18 (RR18)
AT1G13360	135.106	1.42794	0.217081	6.57795	4.76992e-11	2.99845e-09	2.11268	0	protein_coding
AT3G62470	9.51548	2.26848	0.746631	3.03829	0.00237923	0.0186432	2.11765	0.0777989	protein_coding
AT5G19120	45.7095	2.31341	0.354889	6.51869	7.09243e-11	4.30468e-09	2.12195	0	protein_coding
AT1G72360	3.47274	4.06924	1.51723	2.68203	0.00731777	0.0448221	2.125	0	protein_coding	ETHYLENE RESPONSE FACTOR 73 (ERF73)
AT3G24700	7.93496	3.76343	1.05104	3.58068	0.000342705	0.00392328	2.125	0.0220386	protein_coding
AT3G24080	27.1767	3.27785	0.520295	6.29998	2.97682e-10	1.61218e-08	2.13208	0.00255102	protein_coding
AT1G08570	15.9064	2.81118	0.657698	4.27427	1.91764e-05	0.000343105	2.13333	0	protein_coding	ATYPICAL CYS HIS RICH THIOREDOXIN 4 (ACHT4)
AT1G77460	11.7112	2.80869	0.749169	3.74908	0.000177488	0.00228878	2.13636	0.0522167	protein_coding	CELLULOSE SYNTHASE INTERACTIVE 3 (CSI3)
AT3G09162	181.742	1.47404	0.195758	7.52992	5.07712e-14	4.89664e-12	2.13636	0	protein_coding
AT4G12650	32.8925	2.01441	0.411765	4.89213	9.97482e-07	2.53988e-05	2.14035	0.0189349	protein_coding	(TMN12)
AT1G14330	20.6406	4.1669	0.712794	5.84587	5.03932e-09	2.17664e-07	2.14286	0.00530035	protein_coding
AT5G64170	4.76857	4.5541	1.43504	3.1735	0.00150615	0.0128799	2.14286	0.0582524	protein_coding	NIGHT LIGHT-INDUCIBLE AND CLOCK-REGULATED 1 (LNK1)
AT5G58430	66.6469	3.83709	0.380724	10.0784	6.8837e-24	1.86403e-21	2.15038	0.0175439	protein_coding	EXOCYST SUBUNIT EXO70 FAMILY PROTEIN B1 (EXO70B1)
AT4G14870	15.7752	1.75631	0.613063	2.86481	0.0041726	0.0287729	2.15385	0	protein_coding	(SECE1)
AT3G07270	10.868	1.84023	0.679397	2.70863	0.00675619	0.0420388	2.16667	0.0349345	protein_coding
AT3G11960	10.0292	2.00638	0.718704	2.79167	0.00524369	0.0344225	2.16667	0.0418118	protein_coding
AT4G29840	28.3869	2.31927	0.44674	5.19154	2.08563e-07	6.26179e-06	2.16667	0.0166389	protein_coding	METHIONINE OVER-ACCUMULATOR 2 (MTO2)
AT5G52850	6.61751	2.64356	0.954803	2.7687	0.00562806	0.0364027	2.16667	0.0394904	protein_coding
AT4G11660	27.172	2.78348	0.483657	5.75507	8.66068e-09	3.56582e-07	2.16901	0.0242991	protein_coding	(AT-HSFB2B)
AT1G78610	15.2201	3.23551	0.695192	4.65412	3.25363e-06	7.1922e-05	2.17241	0.0154015	protein_coding	MECHANOSENSITIVE CHANNEL OF SMALL CONDUCTANCE-LIKE 6 (MSL6)
AT1G31175	7.14021	2.77784	0.963534	2.88297	0.00393945	0.0275293	2.1875	0.0285285	protein_coding
AT3G20680	11.8067	2.13462	0.685156	3.11552	0.00183621	0.0150938	2.2	0	protein_coding
AT5G57280	14.8553	4.71527	0.966897	4.8767	1.07873e-06	2.71243e-05	2.2	0.0219224	protein_coding	ROOT INITIATION DEFECTIVE 2 (RID2)
AT4G18750	9.73842	2.99023	0.821982	3.63782	0.00027495	0.00327544	2.22222	0.0683333	protein_coding	DEFECTIVELY ORGANIZED TRIBUTARIES 4 (DOT4)
AT1G74600	8.81847	2.82246	0.862858	3.27106	0.00107146	0.00975891	2.25	0.0383189	protein_coding	ORGANELLE TRANSCRIPT PROCESSING 87 (OTP87)
AT1G80400	10.3048	3.06158	0.843794	3.62835	0.000285236	0.0033792	2.25	0.0169492	protein_coding
AT3G09040	15.6552	4.36264	0.855453	5.09979	3.40023e-07	9.73143e-06	2.25806	0.0258981	protein_coding	MITOCHONDRIAL RNA EDITING FACTOR 12 (MEF12)
AT3G43970	7.44717	5.21692	1.34852	3.86863	0.000109446	0.00153192	2.26667	0.0442804	protein_coding
AT5G16860	13.315	4.12034	0.880175	4.68127	2.85099e-06	6.43346e-05	2.26923	0.0522696	protein_coding
AT2G46020	25.6442	1.54898	0.43645	3.54903	0.000386647	0.00431751	2.275	0.0522219	protein_coding	BRAHMA (BRM)
AT2G03810	20.4932	3.71728	0.662586	5.61026	2.02027e-08	7.60626e-07	2.28205	0.0146699	protein_coding
AT4G07400	46.4015	3.72021	0.445038	8.3593	6.30908e-17	8.79586e-15	2.28409	0.0865922	protein_coding	VIER F-BOX PROTEINE 3 (VFB3)
AT3G09690	5.61984	3.21631	1.11379	2.88772	0.00388042	0.027252	2.28571	0.0104167	protein_coding
AT5G52990	5.93648	4.88007	1.39382	3.50122	0.000463139	0.00499346	2.28571	0	protein_coding
AT1G48450	23.5416	1.59537	0.463396	3.44277	0.000575783	0.00593095	2.2973	0.00785855	protein_coding
AT1G15430	11.7154	4.35698	0.987014	4.4143	1.01337e-05	0.000197909	2.30435	0.042065	protein_coding
AT5G59960	7.28177	2.7981	0.934146	2.99535	0.00274128	0.0208536	2.30769	0.0175953	protein_coding
AT5G07350	19.4373	1.49085	0.50853	2.93168	0.00337133	0.0244826	2.31034	0.0491803	protein_coding	TUDOR-SN PROTEIN 1 (TUDOR1)
AT1G78880	12.5929	2.57643	0.689982	3.73405	0.000188424	0.00239256	2.31818	0.041791	protein_coding
AT5G10550	12.8863	1.66722	0.613721	2.71658	0.0065961	0.0413903	2.31818	0	protein_coding	GLOBAL TRANSCRIPTION FACTOR GROUP E2 (GTE2)
AT1G34030	11.0817	2.03313	0.678253	2.99761	0.0027211	0.0207348	2.33333	0	protein_coding
AT1G74260	26.6094	2.35003	0.473764	4.96034	7.03702e-07	1.84866e-05	2.33333	0.0611995	protein_coding	PURINE BIOSYNTHESIS 4 (PUR4)
AT3G48680	8.4442	3.04621	0.925	3.2932	0.000990528	0.00920635	2.33333	0.0281195	protein_coding	GAMMA CARBONIC ANHYDRASE-LIKE 2 (GAMMA CAL2)
AT3G55350	5.97161	4.88974	1.38971	3.51853	0.000433949	0.00475521	2.33333	0.0471264	protein_coding
AT4G31420	7.71981	3.27661	0.979861	3.34395	0.000825932	0.0079931	2.33333	0.0457903	protein_coding	REI1-LIKE 1 (REIL1)
AT5G40770	8.52734	2.76178	0.845784	3.26535	0.0010933	0.00993387	2.33333	0	protein_coding	PROHIBITIN 3 (PHB3)
AT1G61740	51.987	1.01823	0.326363	3.11995	0.00180884	0.0149039	2.34286	0	protein_coding
AT3G56330	14.2739	1.94414	0.635862	3.05748	0.00223204	0.0176569	2.34783	0.00481928	protein_coding
AT1G78870	10.8282	1.85226	0.700506	2.64417	0.00818918	0.0486343	2.35294	0	protein_coding	UBIQUITIN-CONJUGATING ENZYME 35 (UBC35)
AT2G01740	9.14151	3.53688	0.933468	3.78897	0.000151274	0.0019886	2.35294	0.0847458	protein_coding
AT3G43600	24.3399	3.10526	0.542814	5.72068	1.061e-08	4.24431e-07	2.35714	0.0508281	protein_coding	ALDEHYDE OXIDASE 2 (AAO2)
AT1G55340	12.2871	2.34618	0.695278	3.37444	0.000739655	0.00729858	2.36364	0.00884956	protein_coding
AT4G00860	10.8939	2.15856	0.698123	3.09195	0.00198848	0.0160826	2.36842	0.0501672	protein_coding	(ATOZI1)
AT3G48060	22.0269	1.42235	0.459827	3.09324	0.00197986	0.0160221	2.375	0.0392593	protein_coding
AT3G08960	29.0786	2.96948	0.509127	5.8325	5.46035e-09	2.32991e-07	2.39216	0.0402629	protein_coding
AT1G07990	11.8386	2.63496	0.739335	3.56396	0.000365296	0.00413817	2.4	0.0591518	protein_coding
AT3G14610	5.44283	3.81361	1.30393	2.92471	0.00344775	0.0248708	2.4	0.0204978	protein_coding	CYTOCHROME P450, FAMILY 72, SUBFAMILY A, POLYPEPTIDE 7 (CYP72A7)
AT3G06180	9.30484	3.57203	0.964929	3.70185	0.000214031	0.00264831	2.41176	0.0181087	protein_coding
AT1G21190	12.5334	1.73453	0.620516	2.79531	0.00518496	0.0341363	2.42105	0.0116959	protein_coding	SM-LIKE 3A (LSM3A)
AT1G11390	13.8695	3.83446	0.811285	4.72641	2.28528e-06	5.34536e-05	2.42308	0.0526316	protein_coding
AT1G10330	3.61617	5.16826	1.55156	3.33101	0.000865314	0.00826592	2.42857	0	protein_coding
AT1G68050	15.5694	3.27474	0.68639	4.77096	1.83351e-06	4.32456e-05	2.42857	0.0262794	protein_coding	FLAVIN-BINDING, KELCH REPEAT, F BOX 1 (FKF1)
AT1G51110	9.75456	2.31234	0.74323	3.11121	0.00186322	0.0152624	2.4375	0.0630915	protein_coding
AT5G52540	9.83732	4.08102	1.0201	4.00062	6.31776e-05	0.000964272	2.44444	0.0401554	protein_coding
AT1G77360	11.3314	3.23366	0.804366	4.02013	5.81651e-05	0.000903999	2.45	0.0390244	protein_coding	ARABIDOPSIS PENTATRICOPEPTIDE REPEAT 6 (APPR6)
AT1G05860	12.946	2.77177	0.72916	3.80132	0.000143928	0.00190834	2.45455	0.00315956	protein_coding
AT3G45620	11.777	2.13265	0.681972	3.12719	0.00176488	0.0146442	2.47368	0.0537482	protein_coding
AT2G26790	23.1049	4.94146	0.823003	6.00418	1.92297e-09	9.08637e-08	2.48837	0.0459184	protein_coding
AT1G80270	14.8997	3.21672	0.704699	4.56467	5.00289e-06	0.000106093	2.5	0.0205811	protein_coding	PENTATRICOPEPTIDE REPEAT 596 (PPR596)
AT2G40720	5.31494	3.13338	1.16446	2.69085	0.00712696	0.0439189	2.5	0.025641	protein_coding
AT4G28740	20.6679	2.5026	0.535015	4.67763	2.90214e-06	6.52796e-05	2.5	0.00218818	protein_coding
AT5G26860	6.61726	4.10947	1.2348	3.32804	0.000874608	0.00833245	2.5	0.0614082	protein_coding	LON PROTEASE 1 (LON1)
AT4G27700	14.3049	1.96656	0.601154	3.27131	0.00107051	0.00975891	2.52174	0.00218341	protein_coding
AT1G08610	19.6556	3.84731	0.685131	5.61545	1.96056e-08	7.42113e-07	2.54286	0.046225	protein_coding
AT5G45100	13.4325	1.6175	0.611102	2.64686	0.00812423	0.0483914	2.57895	0	protein_coding	BOI-RELATED GENE 1 (BRG1)
AT3G48800	9.95108	2.14806	0.759503	2.82825	0.00468038	0.0315634	2.6	0	protein_coding
AT2G02570	12.045	2.03158	0.66066	3.07508	0.00210446	0.0168083	2.61111	0.0246753	protein_coding
AT1G75945	60.3099	1.65886	0.314066	5.28189	1.27855e-07	4.07312e-06	2.61176	0.347594	protein_coding
AT3G63390	13.5293	4.57209	0.970562	4.71076	2.46792e-06	5.7062e-05	2.625	0	protein_coding
AT4G19090	39.8398	1.15105	0.34408	3.34528	0.000821983	0.00796583	2.62745	0.0493023	protein_coding
AT5G25510	20.0296	3.67766	0.670907	5.48164	4.21413e-08	1.4761e-06	2.62857	0.0587219	protein_coding
AT3G07550	17.479	3.66815	0.692547	5.29661	1.1797e-07	3.79255e-06	2.63333	0.00650407	protein_coding
AT3G01580	6.6003	3.0332	1.05062	2.88707	0.00388853	0.0272817	2.63636	0.00343643	protein_coding
AT2G30170	5.19784	3.10208	1.16932	2.6529	0.00798046	0.0477979	2.66667	0	protein_coding	PHOTOSYSTEM II CORE PHOSPHATASE (PBCP)
AT3G25480	7.58436	2.56946	0.879204	2.92249	0.00347248	0.024998	2.66667	0.0191083	protein_coding
AT3G61710	15.7994	2.26515	0.595296	3.80508	0.000141761	0.0018867	2.66667	0.0163934	protein_coding	AUTOPHAGY 6 (ATG6)
AT4G38170	28.2793	3.11291	0.525456	5.92421	3.138e-09	1.41027e-07	2.69231	0.0295567	protein_coding	FAR1-RELATED SEQUENCE 9 (FRS9)
AT3G18110	9.23392	2.23143	0.795927	2.80356	0.00505416	0.0335696	2.71429	0.0311033	protein_coding	EMBRYO DEFECTIVE 1270 (EMB1270)
AT2G13600	15.8662	2.7824	0.658061	4.22818	2.35592e-05	0.000411075	2.72	0.0561224	protein_coding	SLOW GROWTH 2 (SLO2)
AT2G39870	15.4648	1.89767	0.603787	3.14295	0.00167257	0.0139771	2.72727	0	protein_coding
AT5G11690	9.94568	2.3457	0.741958	3.1615	0.00156957	0.0132987	2.73333	0	protein_coding	TRANSLOCASE INNER MEMBRANE SUBUNIT 17-3 (TIM17-3)
AT2G21170	19.9176	1.60426	0.512797	3.12844	0.00175737	0.0146077	2.74074	0.0249252	protein_coding	TRIOSEPHOSPHATE ISOMERASE (TIM)
AT4G28450	4.66299	4.51887	1.4465	3.12401	0.00178405	0.0147685	2.75	0.0262097	protein_coding
AT3G48870	21.0153	1.27378	0.477675	2.66663	0.0076615	0.0464799	2.75439	0.0901468	protein_coding	(HSP93-III)
AT2G03820	30.1051	3.67791	0.533246	6.89721	5.30346e-12	3.90985e-10	2.76	0.039031	protein_coding	NONSENSE-MEDIATED MRNA DECAY 3 (NMD3)
AT1G07250	101.573	2.32837	0.261537	8.90266	5.45216e-19	8.92696e-17	2.77483	0	protein_coding	UDP-GLUCOSYL TRANSFERASE 71C4 (UGT71C4)
AT5G18660	16.3897	2.57558	0.602197	4.27697	1.89456e-05	0.000339839	2.8	0.0111421	protein_coding	PALE-GREEN AND CHLOROPHYLL B REDUCED 2 (PCB2)
AT2G40000	25.2679	1.51936	0.456747	3.32648	0.000879513	0.00837351	2.81818	0	protein_coding	ORTHOLOG OF SUGAR BEET HS1 PRO-1 2 (HSPRO2)
AT3G09035	10.0221	2.01059	0.708859	2.83637	0.0045629	0.0309938	2.85714	0	protein_coding
AT1G73920	11.9929	1.7557	0.640017	2.74322	0.00608407	0.0386977	2.875	0.0229885	protein_coding
AT2G28370	9.52255	3.24469	0.87307	3.71641	0.000202072	0.00252063	2.875	0.0337711	protein_coding	CASP-LIKE PROTEIN 5A2 (CASPL5A2)
AT5G55670	23.8551	4.15521	0.670934	6.19317	5.89669e-10	3.07065e-08	2.89744	0.0635659	protein_coding
AT5G04920	6.81303	2.40052	0.911703	2.63301	0.00846321	0.0499248	2.9	0.014944	protein_coding	(VPS36)
AT4G36040	16.2463	1.87979	0.586019	3.20774	0.00133784	0.0117371	2.90909	0	protein_coding	DNAJ11 (J11)
AT1G26320	89.736	1.18039	0.263066	4.48707	7.22098e-06	0.000146722	2.91589	0.0721477	protein_coding
AT5G12400	10.1148	2.02934	0.717737	2.82742	0.00469251	0.0315774	2.92857	0.0585565	protein_coding
AT1G64190	10.6375	3.12247	0.804127	3.88305	0.000103154	0.00145251	2.96875	0.00884956	protein_coding	6-PHOSPHOGLUCONATE DEHYDROGENASE 1 (PGD1)
AT5G41500	108.849	1.26326	0.237646	5.31572	1.06236e-07	3.49513e-06	2.96923	0.134474	protein_coding
AT1G26762	73.7825	1.90691	0.322242	5.91763	3.26622e-09	1.45543e-07	2.9898	0.306533	protein_coding
AT1G50520	3.57313	5.15353	1.52412	3.38131	0.000721414	0.0071409	3	0.0769231	protein_coding	CYTOCHROME P450, FAMILY 705, SUBFAMILY A, POLYPEPTIDE 27 (CYP705A27)
AT4G34138	4.62245	4.50805	1.44506	3.11962	0.00181086	0.0149115	3	0.00603622	protein_coding	UDP-GLUCOSYL TRANSFERASE 73B1 (UGT73B1)
AT5G46580	14.1861	1.63168	0.607496	2.68591	0.00723315	0.0444372	3	0.027907	protein_coding	SUPPRESSOR OF THYLAKOID FORMATION 1 (SOT1)
AT3G18740	15.8896	1.74657	0.554395	3.1504	0.00163045	0.0136902	3.04545	0	protein_coding	RECEPTOR-LIKE KINASE 902 (RLK902)
AT3G20670	9.12628	2.87859	0.8326	3.45735	0.000545513	0.00567729	3.06667	0	protein_coding	HISTONE H2A 13 (HTA13)
AT4G02230	9.15606	2.62827	0.803244	3.27206	0.00106765	0.00974526	3.07692	0.0212766	protein_coding
AT2G07340	6.65675	3.47784	1.0822	3.21368	0.00131044	0.0115255	3.1	0.00254453	protein_coding	PREFOLDIN 1 (PFD1)
AT2G37320	6.11823	5.92891	1.39167	4.26029	2.04166e-05	0.000362987	3.1	0.026643	protein_coding
AT5G57890	44.5469	1.62176	0.334316	4.85097	1.22857e-06	3.03501e-05	3.10909	0.00676819	protein_coding
AT2G33580	5.68991	4.81714	1.40263	3.43436	0.000593953	0.00610026	3.11111	0	protein_coding	LYSM-CONTAINING RECEPTOR-LIKE KINASE 5 (LYK5)
AT3G48090	11.1292	2.95391	0.776491	3.80419	0.000142272	0.00189172	3.125	0.00234192	protein_coding	ENHANCED DISEASE SUSCEPTIBILITY 1 (EDS1)
AT5G47560	15.0137	2.16961	0.592453	3.66208	0.000250179	0.00301608	3.15	0	protein_coding	TONOPLAST DICARBOXYLATE TRANSPORTER (TDT)
AT1G12910	3.86863	4.24088	1.50277	2.82203	0.00477201	0.0320127	3.16667	0	protein_coding	ANTHOCYANIN11 (ATAN11)
AT3G53930	6.48497	5.00739	1.38765	3.60855	0.000307918	0.00359221	3.2	0.0426009	protein_coding
AT3G21130	19.5539	1.50257	0.495554	3.03209	0.00242865	0.0189461	3.21739	0.0901639	protein_coding
AT1G02080	18.151	2.29025	0.561301	4.08025	4.49865e-05	0.00071739	3.25	0.0425532	protein_coding
AT1G59760	9.04247	2.37993	0.772497	3.08083	0.00206428	0.0165397	3.25	0.045098	protein_coding	HOMOLOG OF YEAST MTR4 (MTR4)
AT1G27190	17.9988	2.08193	0.54396	3.82736	0.000129524	0.00176386	3.26087	0.043554	protein_coding	BAK1-INTERACTING RECEPTOR-LIKE KINASE 3 (BIR3)
AT3G07660	6.26328	3.39588	1.12449	3.01993	0.00252829	0.0195824	3.33333	0.0341649	protein_coding
AT3G57990	7.67589	3.71971	1.07154	3.47137	0.000517806	0.00546159	3.36364	0	protein_coding	(OEP40)
AT1G25220	54.1882	1.32687	0.302773	4.38241	1.17375e-05	0.000223647	3.37879	0.0463259	protein_coding	ANTHRANILATE SYNTHASE BETA SUBUNIT 1 (ASB1)
AT3G58660	24.2505	2.34466	0.484622	4.83812	1.31076e-06	3.22107e-05	3.3871	0	protein_coding
AT4G03260	11.5398	2.78796	0.732526	3.80596	0.000141256	0.00188439	3.38889	0.0580552	protein_coding	MICROTUBULE ASSOCIATED STRESS PROTEIN 1 (MASP1)
AT4G28010	9.85298	3.29634	0.862005	3.82404	0.000131285	0.00178103	3.42857	0.0308123	protein_coding	RNA PROCESSING FACTOR 5 (RPF5)
AT2G44710	16.7487	3.21251	0.654899	4.90535	9.32591e-07	2.38327e-05	3.43478	0.0440729	protein_coding
AT4G10190	59.4724	1.34216	0.335051	4.00584	6.17965e-05	0.000947883	3.48438	0.0643432	protein_coding
AT3G02330	5.53961	4.77667	1.40626	3.39672	0.000681989	0.00683981	3.5	0.0784753	protein_coding	MITOCHONDRIAL EDITING FACTOR 13 (MEF13)
AT5G13270	16.0321	2.40608	0.610947	3.93827	8.20696e-05	0.00119506	3.5	0.0487179	protein_coding	REQUIRED FOR ACCD RNA EDITING 1 (RARE1)
AT5G18525	9.14657	2.89404	0.870997	3.32267	0.000891601	0.00847713	3.5	0.0411077	protein_coding	GREEN FLUORESCENT SEED 12 (GFS12)
AT3G61620	8.21785	2.71138	0.875921	3.09546	0.00196507	0.0159253	3.54545	0.0162162	protein_coding	(RRP41)
AT2G31400	28.4773	1.90816	0.458595	4.16088	3.17023e-05	0.000530797	3.57576	0.0295015	protein_coding	GENOMES UNCOUPLED 1 (GUN1)
AT1G12615	34.993	4.35446	0.585644	7.43533	1.04308e-13	9.79175e-12	3.59184	0.0140845	protein_coding
AT5G50900	5.98547	3.32339	1.13314	2.9329	0.00335815	0.0244373	3.625	0.0442308	protein_coding
AT1G74090	257.538	2.50204	0.187276	13.3602	1.03326e-40	1.45494e-37	3.65506	0.0303738	protein_coding	DESULFO-GLUCOSINOLATE SULFOTRANSFERASE 18 (SOT18)
AT5G18620	11.4011	2.57931	0.713936	3.61281	0.000302896	0.00355423	3.66667	0.0392623	protein_coding	CHROMATIN REMODELING FACTOR17 (CHR17)
AT2G30110	21.2364	1.60888	0.502419	3.20226	0.00136354	0.0119033	3.69565	0.0474138	protein_coding	UBIQUITIN-ACTIVATING ENZYME 1 (UBA1)
AT4G34630	8.10313	2.67763	0.855991	3.1281	0.0017594	0.0146092	3.7	0	protein_coding
AT5G42965	7.32595	4.25591	1.21356	3.50697	0.000453241	0.00489424	3.7	0	protein_coding
AT3G09960	176.848	3.32125	1.13456	2.92735	0.0034186	0.0247111	3.71304	0.0720721	protein_coding
AT5G39360	5.04375	4.6399	1.42566	3.25456	0.00113568	0.0102708	3.71429	0.0325	protein_coding	EID1-LIKE 2 (EDL2)
AT4G17090	16.8708	1.53084	0.554773	2.7594	0.00579081	0.0372583	3.72727	0.0172872	protein_coding	CHLOROPLAST BETA-AMYLASE (CT-BMY)
AT3G57150	20.9674	2.75333	0.58814	4.68143	2.84885e-06	6.43346e-05	3.73077	0.00682594	protein_coding	HOMOLOGUE OF NAP57 (NAP57)
AT1G06160	12.1981	2.17437	0.706661	3.07696	0.0020912	0.0167213	3.78571	0	protein_coding	OCTADECANOID-RESPONSIVE ARABIDOPSIS AP2/ERF 59 (ORA59)
AT1G50410	3.7082	4.17769	1.50854	2.76935	0.00561678	0.0363464	3.8	0.0611511	protein_coding	SNF2-RING-HELICASE?LIKE 2 (FRG2)
AT2G01735	5.81295	2.80791	1.03015	2.72572	0.00641614	0.0404956	3.85714	0.0375276	protein_coding	RING-FINGER PROTEIN FOR EMBRYOGENESIS (RIE1)
AT5G08230	15.2638	1.58238	0.550457	2.87467	0.00404446	0.0280747	3.875	0.0650725	protein_coding	HUA2 LIKE 1 (HULK1)
AT4G01037	9.37034	2.67016	0.854531	3.12471	0.00177981	0.014742	3.90909	0.0479846	protein_coding	WHAT'S THIS FACTOR? (WTF1)
AT3G14690	16.4701	1.64301	0.543038	3.02558	0.00248158	0.019295	3.94118	0.0202247	protein_coding	CYTOCHROME P450, FAMILY 72, SUBFAMILY A, POLYPEPTIDE 15 (CYP72A15)
AT2G02835	331.81	1.79499	0.149131	12.0363	2.28933e-33	1.6118e-30	3.98276	0.415677	protein_coding
AT1G49660	20.8011	1.90401	0.509105	3.73992	0.000184081	0.00234999	4	0	protein_coding	CARBOXYESTERASE 5 (CXE5)
AT3G44600	10.6484	2.45721	0.740396	3.31877	0.000904137	0.00857894	4	0.0340426	protein_coding	CYCLOPHILIN 71 (CYP71)
AT4G23630	28.0889	1.94279	0.435644	4.45958	8.21195e-06	0.000163785	4	0	protein_coding	VIRB2-INTERACTING PROTEIN 1 (BTI1)
AT2G17305	520.797	1.06051	0.17779	5.96493	2.44735e-09	1.13359e-07	4.03838	0.0818713	protein_coding
AT1G64720	46.3938	1.27359	0.37252	3.41885	0.00062887	0.00639359	4.06818	0.00185874	protein_coding	(CP5)
AT1G28600	5.87752	3.28712	1.11863	2.93852	0.00329784	0.0240706	4.14286	0	protein_coding
AT5G48250	11.2801	2.06453	0.682858	3.02336	0.00249983	0.0194154	4.16667	0.0378215	protein_coding	B-BOX DOMAIN PROTEIN 8 (BBX8)
AT3G22730	73.7346	1.01717	0.2545	3.99673	6.42226e-05	0.000976586	4.1875	0.0919881	protein_coding
AT3G02700	3.42353	5.0919	1.53371	3.32	0.000900185	0.0085472	4.2	0.0222222	protein_coding
AT5G34850	20.6477	1.5534	0.497008	3.12551	0.00177497	0.0147107	4.2	0.0693533	protein_coding	PURPLE ACID PHOSPHATASE 26 (PAP26)
AT5G47700	14.9467	1.84911	0.619596	2.98438	0.00284158	0.0214773	4.26667	0	protein_coding
AT2G36800	72.402	3.61412	0.363905	9.93149	3.03682e-23	7.91879e-21	4.34524	0	protein_coding	DON-GLUCOSYLTRANSFERASE 1 (DOGT1)
AT5G40760	4.01775	5.32289	1.49172	3.56829	0.000359321	0.00408361	4.4	0.0389493	protein_coding	GLUCOSE-6-PHOSPHATE DEHYDROGENASE 6 (G6PD6)
AT4G38650	4.5626	3.53541	1.33435	2.64955	0.00806002	0.0480903	4.6	0	protein_coding
AT3G62250	19.0119	1.9159	0.529205	3.62034	0.000294211	0.00345809	4.61111	0	protein_coding	UBIQUITIN 5 (UBQ5)
AT2G29180	9.46586	2.46069	0.763393	3.22336	0.00126694	0.0112129	4.72727	0	protein_coding
AT4G31500	26.2478	1.29222	0.430878	2.99903	0.00270837	0.0206926	4.72727	0	protein_coding	CYTOCHROME P450, FAMILY 83, SUBFAMILY B, POLYPEPTIDE 1 (CYP83B1)
AT2G36810	8.60693	2.09414	0.785883	2.6647	0.00770578	0.046592	4.875	0.0378245	protein_coding	SHOOT GRAVITROPISM 6 (SGR6)
AT2G29700	3.73153	4.18555	1.49691	2.79614	0.00517176	0.0341094	5	0	protein_coding	PLECKSTRIN HOMOLOGUE 1 (PH1)
AT1G65290	11.0135	2.18243	0.695539	3.13775	0.00170251	0.0142189	5.1	0.0104167	protein_coding	MITOCHONDRIAL ACYL CARRIER PROTEIN 2 (mtACP2)
AT3G54900	10.4553	1.93569	0.700157	2.76464	0.00569848	0.0368075	5.22222	0	protein_coding	CAX INTERACTING PROTEIN 1 (CXIP1)
AT2G07360	13.3719	1.74664	0.646392	2.70214	0.00688954	0.04268	5.27273	0.051124	protein_coding
AT1G06720	7.28263	3.63154	1.07909	3.36538	0.000764393	0.00750242	5.42857	0.0454545	protein_coding
AT1G71170	18.0384	4.57273	0.843382	5.4219	5.897e-08	2.01055e-06	5.44444	0	protein_coding
AT1G27770	20.1888	1.58273	0.516493	3.06438	0.00218123	0.0173133	5.8	0.0220083	protein_coding	AUTOINHIBITED CA2+-ATPASE 1 (ACA1)
AT3G08650	15.9515	2.52707	0.605494	4.17357	2.99869e-05	0.000508307	6.07692	0.0439453	protein_coding
AT2G45820	13.6969	2.70741	0.677202	3.99794	6.38949e-05	0.000972653	6.27273	0	protein_coding	(REM1.3)
AT3G61110	6.68878	2.67866	0.96691	2.77034	0.00559986	0.0362537	6.8	0	protein_coding	RIBOSOMAL PROTEIN S27 (RS27A)
AT4G10740	120.123	1.93324	0.243607	7.93593	2.08931e-15	2.53617e-13	6.81707	0.162907	protein_coding
AT5G57290	18.6231	2.13582	0.531969	4.01493	5.94642e-05	0.000919117	6.84615	0	protein_coding	RIBOSOMAL P3 PROTEIN B (P3B)
AT1G30230	22.224	1.89559	0.482145	3.93159	8.43867e-05	0.00122122	6.86667	0.0117417	protein_coding	EUKARYOTIC ELONGATION FACTOR 1B BETA 1 (EEF-1BB1)
AT4G25890	5.46144	4.75974	1.41964	3.35278	0.000800049	0.00779454	7	0	protein_coding
AT4G31985	9.00253	2.17869	0.777646	2.80164	0.0050843	0.033696	7.5	0	protein_coding
AT5G46330	14.0986	1.62507	0.600005	2.70842	0.00676037	0.0420463	8	0.00478796	protein_coding	FLAGELLIN-SENSITIVE 2 (FLS2)
AT3G23685	80.5697	1.26088	0.259625	4.85656	1.19442e-06	2.96104e-05	8.79487	0.274611	protein_coding
AT3G17530	29.3462	2.0723	0.478686	4.32914	1.49693e-05	0.000275174	8.9375	0.0538642	protein_coding
AT3G23633	25.786	3.5299	1.24828	2.8278	0.00468687	0.031577	8.9375	0.235955	protein_coding
AT5G23270	6.72207	3.02808	1.01599	2.98041	0.00287864	0.0217108	9	0.00574713	protein_coding	SUGAR TRANSPORTER 11 (STP11)
AT3G13080	13.9345	2.72792	0.690817	3.94883	7.85337e-05	0.00115431	10.7143	0.0170423	protein_coding	ATP-BINDING CASSETTE C3 (ABCC3)
AT2G20670	6.0187	2.88024	1.04312	2.76117	0.00575951	0.0371577	11	0	protein_coding
AT5G24980	3.70162	5.20584	1.5096	3.4485	0.000563708	0.00583216	11.5	0	protein_coding
AT3G17500	17.4036	2.66516	0.592919	4.49499	6.95744e-06	0.000141777	11.625	0.0290135	protein_coding
AT4G19580	56.0749	5.23022	0.580915	9.00341	2.18819e-19	3.90024e-17	12.0714	0.0537897	protein_coding
AT5G42350	28.359	4.2126	0.62268	6.76527	1.33061e-11	9.22971e-10	12.9231	0.0192308	protein_coding	COP9 SIGNALOSOME INTERACTING F-BOX KELCH 1 (CFK1)
AT3G57710	106.527	1.46899	0.243791	6.02561	1.68476e-09	8.04171e-08	13.3125	0.0209205	protein_coding	RESISTANCE RELATED KINASE 1 (RKS1)
AT3G18790	4.98299	3.03731	1.15271	2.63494	0.00841525	0.0497252	14	0	protein_coding
AT5G26340	8.28684	2.22718	0.801844	2.77757	0.00547665	0.0356692	14.3333	0.0141509	protein_coding	(MSS1)
AT4G20960	104.578	1.71444	0.239448	7.15998	8.06872e-13	6.8858e-11	14.8235	0.030888	protein_coding	PYRIMIDINE DEAMINASE (PYRD)
AT1G19470	17.219	2.41242	0.577827	4.17498	2.98011e-05	0.000506188	15.3333	0	protein_coding
AT2G45180	40.6312	1.18421	0.411346	2.87887	0.00399104	0.0277932	16.3636	0	protein_coding
AT1G60870	18.0676	1.50221	0.532226	2.8225	0.00476511	0.0319816	17	0	protein_coding	MATERNAL EFFECT EMBRYO ARREST 9 (MEE9)
AT5G19140	24.4645	1.40923	0.468223	3.00975	0.00261466	0.0201296	17.5714	0	protein_coding	(AILP1)
AT2G03140	11.2411	2.9563	0.803583	3.6789	0.000234241	0.00286067	21.6667	0.0429831	protein_coding
AT1G07810	21.1049	2.27044	0.512954	4.4262	9.59069e-06	0.000188258	22.6	0.05374	protein_coding	ER-TYPE CA2+-ATPASE 1 (ECA1)
AT2G24850	9.66987	2.12876	0.784841	2.71235	0.00668085	0.0417255	25.5	0.0011534	protein_coding	TYROSINE AMINOTRANSFERASE 3 (TAT3)
AT1G13930	46.9226	1.61365	0.437389	3.68928	0.000224889	0.00276082	25.6667	0	protein_coding
AT1G75120	4.20539	5.38682	1.51176	3.56327	0.000366267	0.00414582	27	0.0753065	protein_coding	REDUCED RESIDUAL ARABINOSE 1 (RRA1)
AT1G07470	9.41016	3.22462	0.880624	3.66175	0.000250502	0.00301738	27.5	0.0290621	protein_coding
AT5G26030	99.13	1.09585	0.242059	4.5272	5.97693e-06	0.000124868	36.75	0.0490716	protein_coding	FERROCHELATASE 1 (FC1)
AT5G08610	7.27626	2.51142	0.88541	2.83645	0.00456181	0.0309938	41	0.024635	protein_coding	PIGMENT DEFECTIVE 340 (PDE340)
AT1G19830	52.3253	1.19082	0.338523	3.5177	0.000435308	0.00475992	60.25	0.00985222	protein_coding	SMALL AUXIN UPREGULATED RNA 54 (SAUR54)
AT5G39450	15.8387	3.31066	0.691445	4.78804	1.68422e-06	4.04012e-05	96	0.0411765	protein_coding
AT3G18080	22.6088	1.4802	0.486578	3.04207	0.00234959	0.0184475	111	0.00167504	protein_coding	B-S GLUCOSIDASE 44 (BGLU44)
AT1G18020	9.16464	3.98196	1.01587	3.91974	8.86445e-05	0.00127498	Inf	NA	protein_coding
AT3G26620	7.97116	6.30913	1.37019	4.60457	4.13325e-06	8.88555e-05	Inf	0	protein_coding	LOB DOMAIN-CONTAINING PROTEIN 23 (LBD23)
AT3G55200	74.9741	3.89476	0.378858	10.2803	8.64912e-25	2.76792e-22	Inf	0.0102041	protein_coding	SPLICEOSOME-ASSOCIATED PROTEIN 130 A (SAP130a)
AT4G21366	14.9759	3.67835	0.76968	4.77906	1.76115e-06	4.18898e-05	Inf	0	protein_coding
AT4G39500	18.2415	6.52883	1.25642	5.19638	2.03203e-07	6.11389e-06	Inf	0.003663	protein_coding	CYTOCHROME P450, FAMILY 96, SUBFAMILY A, POLYPEPTIDE 11 (CYP96A11)
AT5G19470	9.88232	3.01272	0.829104	3.63371	0.000279371	0.00332249	Inf	0.00589971	protein_coding	NUDIX HYDROLASE HOMOLOG 24 (NUDT24)
AT4G21370	47.4005	2.3772	0.383682	6.19575	5.80094e-10	3.04787e-08	0.00225734	0.00127877	pseudogene	PSEUDOGENE OF S-LOCUS RECEPTOR KINASE A (PSEUDOSRKA)
AT3G06437	210.733	2.42882	0.198483	12.2369	1.97397e-34	1.54419e-31	0.080543	0	pseudogene
AT3G25495	7.8184	3.7351	1.05021	3.55651	0.000375808	0.00423258	0.289474	0.00458716	pseudogene
AT2G35570	18.025	6.51236	1.26505	5.14792	2.6339e-07	7.69947e-06	0.846154	0	pseudogene
AT2G35590	3.88315	5.27282	1.49789	3.52016	0.000431287	0.00473341	1	0	pseudogene
AT2G14090	20.437	2.49768	0.540185	4.62376	3.76851e-06	8.21383e-05	1.07576	0.0379147	pseudogene
AT3G07280	11.7356	2.44054	0.698541	3.49378	0.000476239	0.00508795	1.16129	0.023301	pseudogene
AT5G41494	31.5267	1.83685	0.432634	4.24574	2.1787e-05	0.000383959	1.17105	0.109649	pseudogene
AT3G06433	903.412	1.73898	0.146737	11.851	2.12671e-32	1.42601e-29	1.28515	0.00843882	pseudogene
AT2G05300	6.42443	4.99577	1.37296	3.6387	0.000274023	0.00326752	1.625	0.0411765	pseudogene
AT5G28330	3.43302	4.05814	1.51956	2.6706	0.00757156	0.0460341	1.75	0.0119048	pseudogene
AT1G50130	4.07127	4.31434	1.47949	2.91609	0.00354445	0.0253347	2.25	0.00209644	pseudogene
AT4G13900	18.2127	2.09926	0.548035	3.83053	0.00012787	0.0017464	7.33333	0.0397226	pseudogene	RECEPTOR LIKE PROTEIN 49 (RLP49)
AT1G08115	105.532	1.84656	0.261115	7.07185	1.52881e-12	1.2372e-10	0.0127971	0	small_nuclear_rna
AT1G04907	59.9103	1.58797	0.324459	4.89423	9.86938e-07	2.51759e-05	0.0524476	0	small_nuclear_rna
AT5G49080	223.42	1.91884	0.189243	10.1396	3.68617e-24	1.0381e-21	0.0812044	0.328767	transposable_element_gene	EXTENSIN 11 (EXT11)
AT1G33817	101.518	2.95056	0.275534	10.7085	9.28379e-27	3.96137e-24	0.0963636	0.212891	transposable_element_gene
AT1G77095	102.63	1.31588	0.283532	4.64102	3.46693e-06	7.61588e-05	0.324324	0.182628	transposable_element_gene
AT4G06562	111.033	2.35596	0.26445	8.90891	5.1537e-19	8.53756e-17	0.334047	0.443155	transposable_element_gene
AT5G30400	37.6834	1.40514	0.363564	3.8649	0.000111136	0.00154941	0.390977	0.203175	transposable_element_gene
AT5G41505	20.6829	1.29769	0.47845	2.71228	0.00668222	0.0417255	0.394366	0.0434783	transposable_element_gene
AT1G33813	47.3325	1.04102	0.316576	3.28839	0.00100762	0.00932271	0.462585	0.280543	transposable_element_gene
AT3G14500	23.5354	1.85976	0.483184	3.84897	0.000118616	0.00163268	0.55	0.0227273	transposable_element_gene
AT5G30440	21.6658	1.6275	0.476139	3.41812	0.000630546	0.00640601	0.864407	0.214674	transposable_element_gene
AT2G13970	12.789	2.59535	0.698746	3.7143	0.000203763	0.00253911	1.04167	0.0498392	transposable_element_gene
AT4G08013	41.1875	1.09833	0.334149	3.28694	0.00101282	0.00936406	1.1	0.378641	transposable_element_gene
AT3G14800	20.0119	3.66694	0.656717	5.58375	2.35392e-08	8.67684e-07	1.35849	0.0920044	transposable_element_gene
AT2G19806	69.053	1.34828	0.272437	4.94897	7.4609e-07	1.9455e-05	1.47407	0.0983051	transposable_element_gene
AT4G08220	15.3698	3.07318	0.68723	4.47184	7.75513e-06	0.000156223	1.48649	0.151163	transposable_element_gene
AT3G21020	3.85281	4.23568	1.50747	2.80979	0.00495741	0.0330048	1.5	0	transposable_element_gene
AT5G34853	29.2926	3.27889	0.514924	6.3677	1.9188e-10	1.07644e-08	1.75385	0.0728953	transposable_element_gene	MUSTANG 8 (MUG8)
AT1G69950	12.3053	2.90043	0.720902	4.02334	5.73796e-05	0.000892776	1.80769	0.100372	transposable_element_gene
AT5G32162	45.1426	1.04222	0.325072	3.20613	0.00134532	0.0117753	1.92857	0.169761	transposable_element_gene
AT2G13975	7.27946	6.18073	1.35992	4.54493	5.49524e-06	0.000115318	2.0625	0	transposable_element_gene
AT3G04605	17.7606	3.93317	0.730595	5.38352	7.30414e-08	2.46642e-06	2.29412	0.0883534	transposable_element_gene	MUSTANG 1 (MUG1)
AT5G14830	75.0178	1.42383	0.258026	5.51815	3.42577e-08	1.22122e-06	3.22989	0	transposable_element_gene
AT3G21040	9.06428	4.56854	1.19443	3.82488	0.000130835	0.00177828	4.8	0	transposable_element_gene
