# Supplementary material for: Analysis of mRNA-derived siRNAs in mutants of mRNA maturation and surveillance pathways in Arabidopsis thaliana
Source: Sci Rep. 2022 Jan 27;12:1474. doi: 10.1038/s41598-022-05574-4 (PMC8795450; doi:10.1038/s41598-022-05574-4)
Supplement: Supplementary file 2 — Supplementary Information 2. [file 41598_2022_5574_MOESM2_ESM.xlsx]

## Sheet: lsm1a lsm1b
Genes from Araport11 annotation up-regulated in small RNA-seq (padj <0.05) - analysis for 21-22 nt long siRNAs.
gene	baseMean	log2FoldChange	lfcSE	stat	pvalue	padj	strandedness (fwd/rev reads)	fraction of methylated C	gene model type	primary gene symbol
AT3G05955	11.353	2.52537	0.662688	3.81079	0.000138521	0.0171231	0.567636	0.223529	long_noncoding_rna
AT1G12620	19.076	3.20451	0.585836	5.46998	4.50097e-08	1.52025e-05	1.18318	0.0340659	protein_coding	PHOSPHOENOLPYRUVATE CARBOXYLASE-RELATED KINASE 2 (PEPKR2)
AT1G37130	310.037	3.36192	0.88908	3.78135	0.000155981	0.0187969	1.1401	0	protein_coding	NITRATE REDUCTASE 2 (NIA2)
AT1G48410	63.9084	1.34529	0.255931	5.25645	1.46863e-07	4.18688e-05	1.69	0.0457002	protein_coding	ARGONAUTE 1 (AGO1)
AT1G51480	23.1715	1.37086	0.389026	3.52383	0.00042536	0.0423763	3.54912	0.00572246	protein_coding	RESISTANCE SILENCED GENE 1 (RSG1)
AT1G62030	16.8197	2.03675	0.490695	4.15075	3.31383e-05	0.00499804	1.25929	0.0184729	protein_coding
AT1G62480	37.2229	1.62163	0.350197	4.63064	3.64545e-06	0.000734634	6.26577	0	protein_coding
AT1G63360	16.994	1.73196	0.48284	3.58703	0.000334467	0.0358073	2.33981	0	protein_coding
AT1G77760	2445.67	7.40172	0.759445	9.74623	1.91442e-22	1.14774e-18	0.634451	0.000922509	protein_coding	NITRATE REDUCTASE 1 (NIA1)
AT2G02750	49.1254	1.46965	0.293832	5.00165	5.68405e-07	0.000143483	149.638	0.0590717	protein_coding
AT2G31820	20.9498	2.89385	0.514781	5.62151	1.89298e-08	6.98395e-06	1.78203	0.0514851	protein_coding
AT2G33770	18.5401	1.76683	0.488228	3.61886	0.000295904	0.0319643	1.00322	0.034375	protein_coding	PHOSPHATE 2 (PHO2)
AT2G36830	32.7234	2.03129	0.386048	5.26177	1.42675e-07	4.18688e-05	20.2417	0	protein_coding	GAMMA TONOPLAST INTRINSIC PROTEIN (GAMMA-TIP)
AT2G37170	11.6813	2.24073	0.629461	3.55976	0.000371192	0.0383688	24.8419	0	protein_coding	PLASMA MEMBRANE INTRINSIC PROTEIN 2 (PIP2B)
AT2G39350	15.8127	6.11697	1.2482	4.90064	9.55238e-07	0.000222789	0.965104	0	protein_coding	ATP-BINDING CASSETTE G1 (ABCG1)
AT2G44790	15.6107	2.37911	0.549693	4.32807	1.50424e-05	0.00252259	0.506751	0	protein_coding	UCLACYANIN 2 (UCC2)
AT3G01370	24.2402	1.52522	0.388407	3.92685	8.60642e-05	0.0114298	1.08388	0.0338129	protein_coding	CRM FAMILY MEMBER 2 (CFM2)
AT3G02020	23.8246	2.53649	0.470228	5.39417	6.88425e-08	2.17225e-05	1.29009	0.0240453	protein_coding	ASPARTATE KINASE 3 (AK3)
AT3G08520	11.3948	4.72758	1.09555	4.31527	1.5941e-05	0.00263557	0.355523	0	protein_coding
AT3G11120	9.22149	2.69183	0.757271	3.55464	0.000378498	0.038956	0.736234	0	protein_coding
AT3G15730	70.4821	1.74074	0.262908	6.62109	3.56561e-11	1.8193e-08	1.36004	0.0472765	protein_coding	PHOSPHOLIPASE D ALPHA 1 (PLDALPHA1)
AT3G20470	10.0936	2.58958	0.711439	3.63992	0.000272724	0.0300009	6.53229	0	protein_coding	GLYCINE-RICH PROTEIN 5 (GRP5)
AT3G20690	28.6156	1.29699	0.349279	3.71334	0.000204539	0.0234389	155.518	0.243827	protein_coding
AT3G23450	47.6739	1.28658	0.279081	4.61006	4.02561e-06	0.000794627	13.4449	0.152174	protein_coding
AT3G23690	87.416	2.16738	0.245783	8.81824	1.1627e-18	2.14483e-15	0.841371	0.0190779	protein_coding	CIB1 LIKE PROTEIN 2 (CIL2)
AT3G26810	58.784	1.98605	0.278544	7.13011	1.0029e-12	5.59314e-10	4.51902	0.0365449	protein_coding	AUXIN SIGNALING F-BOX 2 (AFB2)
AT3G47620	13.6309	2.04354	0.571972	3.5728	0.000353182	0.0374289	3.97431	0	protein_coding	TEOSINTE BRANCHED, CYCLOIDEA AND PCF (TCP) 14 (TCP14)
AT3G54590	22.3973	1.4665	0.41857	3.50361	0.000459001	0.0451119	0.255751	0.2	protein_coding	HYDROXYPROLINE-RICH GLYCOPROTEIN (HRGP1)
AT3G56020	9.70688	3.86481	0.938342	4.11877	3.80905e-05	0.00563858	0.600551	0	protein_coding
AT4G14140	36.989	1.24492	0.325753	3.82166	0.000132554	0.0164704	1.12275	0.2563	protein_coding	DNA METHYLTRANSFERASE 2 (DMT2)
AT4G15490	22.9354	2.38684	0.487091	4.9002	9.57407e-07	0.000222789	1.31182	0	protein_coding	(UGT84A3)
AT4G17340	12.4246	2.50383	0.625714	4.00156	6.29253e-05	0.00872261	84.7686	0	protein_coding	TONOPLAST INTRINSIC PROTEIN 2;2 (TIP2;2)
AT5G05250	9.67953	3.42982	0.858413	3.99554	6.45479e-05	0.00889611	2.14236	0	protein_coding
AT5G16730	27.9205	2.28867	0.406242	5.63377	1.76315e-08	6.6066e-06	0.842548	0.0665138	protein_coding
AT5G27660	22.7483	2.89156	0.499964	5.78354	7.31443e-09	2.87553e-06	2.32491	0.0411311	protein_coding	DEGRADATION OF PERIPLASMIC PROTEINS 14 (DEG14)
AT5G38850	754.747	1.39059	0.114116	12.1857	3.70434e-34	8.88337e-30	1.22211	0.0108696	protein_coding
AT5G43730	72.4463	1.05267	0.23196	4.53816	5.67477e-06	0.00108869	1.16746	0.0299184	protein_coding	RESISTANCE SILENCED GENE 2 (RSG2)
AT5G47430	23.5064	2.58572	0.471121	5.48843	4.05517e-08	1.38924e-05	0.860382	0.0246136	protein_coding
AT5G57130	30.7428	7.09702	1.20755	5.87721	4.17227e-09	1.7867e-06	0.820268	0.00977199	protein_coding	SMAX1-LIKE 5 (SMXL5)
AT5G63020	67.8112	2.979	0.310554	9.59254	8.59415e-22	4.12193e-18	0.704796	0.0546117	protein_coding
AT2G07770	47.1858	1.30168	0.316425	4.1137	3.89368e-05	0.00572849	1.78889	0.3375	transposable_element_gene
AT2G11650	11.0506	2.27837	0.653051	3.48881	0.000485183	0.046916	1.15806	0.327759	transposable_element_gene
AT3G15600	34.021	1.35371	0.359615	3.76434	0.000166987	0.0197267	2.18006	0.468697	transposable_element_gene
AT3G17050	20.5949	1.75179	0.472046	3.71106	0.00020639	0.023457	14.9875	0.127451	transposable_element_gene
AT3G30713	59.2436	1.0523	0.258378	4.07272	4.64671e-05	0.0066329	0.384832	0.336516	transposable_element_gene
AT3G33157	27.1971	1.4474	0.369122	3.9212	8.81076e-05	0.0116094	1.03801	0.394504	transposable_element_gene
AT3G42445	30.2606	1.21463	0.344674	3.524	0.000425084	0.0423763	0.688846	0.38998	transposable_element_gene
AT4G05505	4.33776	5.23555	1.36462	3.83663	0.000124735	0.0158268	0.629026	0.321386	transposable_element_gene
AT4G06474	44.0044	1.47941	0.32982	4.48551	7.27394e-06	0.00136278	1.22992	0.268987	transposable_element_gene
AT4G06544	54.083	1.28551	0.271932	4.72732	2.27506e-06	0.00047858	0.719644	0.297954	transposable_element_gene
AT4G06573	42.9228	1.0918	0.306562	3.56143	0.000368833	0.03829	0.928252	0.385526	transposable_element_gene
AT4G06587	78.4508	1.26704	0.242887	5.21657	1.82268e-07	4.967e-05	0.588444	0.304309	transposable_element_gene

## Sheet: ncb-4
Genes from Araport11 annotation up-regulated in small RNA-seq (padj <0.05) - analysis for 21-22 nt long siRNAs.
gene	baseMean	log2FoldChange	lfcSE	stat	pvalue	padj	strandedness (fwd/rev reads)	fraction of methylated C	gene model type	primary gene symbol
AT3G02155	7.18537	2.31033	0.80877	2.85659	0.00428215	0.0457581		0	long_noncoding_rna
AT1G09110	195.048	2.07398	0.481844	4.30425	1.6755e-05	0.000623229		0	pre_trna
AT1G20170	194.988	2.08283	0.47861	4.35184	1.35001e-05	0.000525146		0	pre_trna
AT4G37175	195.448	2.07761	0.478853	4.33872	1.43316e-05	0.000545709		0	pre_trna
AT5G27715	194.786	2.07157	0.481393	4.30328	1.68284e-05	0.000623229		0	pre_trna
AT5G66755	195.448	2.07761	0.478853	4.33872	1.43316e-05	0.000545709		0	pre_trna
AT1G07780	7.66483	2.42911	0.798529	3.04199	0.00235023	0.0290794	ok	0.0091954	protein_coding	PHOSPHORIBOSYLANTHRANILATE ISOMERASE 1 (PAI1)
AT1G12620	28.2335	1.20063	0.343757	3.49266	0.000478231	0.00879256	ok	0.035461	protein_coding
AT1G12900	17.4917	1.40582	0.437434	3.21379	0.00130996	0.0188376		0	protein_coding	GLYCERALDEHYDE 3-PHOSPHATE DEHYDROGENASE A SUBUNIT 2 (GAPA-2)
AT1G31580	15.5076	2.32431	0.529065	4.39324	1.11675e-05	0.000450617		0	protein_coding	(ECS1)
AT1G66290	194.234	1.00691	0.151287	6.6556	2.82139e-11	3.54773e-09		0.129717	protein_coding
AT1G66640	48.6152	1.43808	0.287771	4.9973	5.81381e-07	3.45442e-05	ok	0.114846	protein_coding
AT1G73650	193.102	2.1057	0.493009	4.27112	1.94495e-05	0.000705794		0.0163666	protein_coding
AT2G05100	87.0945	1.40729	0.21405	6.57459	4.87866e-11	5.99521e-09		0.121429	protein_coding	PHOTOSYSTEM II LIGHT HARVESTING COMPLEX GENE 2.1 (LHCB2.1)
AT2G16018	45.0589	1.13809	0.279717	4.06871	4.72747e-05	0.00135246	ok	0.436688	protein_coding
AT2G36880	8.97069	2.21858	0.681533	3.25528	0.00113282	0.0170618		0.0164179	protein_coding	METHIONINE ADENOSYLTRANSFERASE 3 (MAT3)
AT3G01500	48.4599	1.20165	0.268992	4.46725	7.92316e-06	0.000340004		0	protein_coding	CARBONIC ANHYDRASE 1 (CA1)
AT3G02020	15.2932	1.8122	0.499658	3.62688	0.000286872	0.00566101	ok	0.0240453	protein_coding	ASPARTATE KINASE 3 (AK3)
AT3G26810	40.7935	1.36503	0.287208	4.75276	2.00654e-06	0.000105334	ok	0.0365449	protein_coding	AUXIN SIGNALING F-BOX 2 (AFB2)
AT3G27690	11.9301	2.68747	0.647573	4.15006	3.32393e-05	0.00106346		0.003861	protein_coding	PHOTOSYSTEM II LIGHT HARVESTING COMPLEX GENE 2.3 (LHCB2.3)
AT3G30520	16.0691	1.32759	0.456889	2.90572	0.00366414	0.0414477	ok	0.256667	protein_coding
AT3G54590	19.7342	1.29401	0.452669	2.85863	0.00425469	0.0455547	ok	0.2	protein_coding	HYDROXYPROLINE-RICH GLYCOPROTEIN (HRGP1)
AT4G09650	11.4171	2.08307	0.599127	3.47685	0.000507348	0.00905356		0	protein_coding	ATP SYNTHASE DELTA-SUBUNIT GENE (ATPD)
AT4G14140	35.1861	1.21608	0.307599	3.95346	7.70287e-05	0.00201205	ok	0.2563	protein_coding	DNA METHYLTRANSFERASE 2 (DMT2)
AT4G23670	11.5159	1.80256	0.586174	3.07512	0.00210415	0.0264585		0	protein_coding
AT4G31500	7.5989	2.15804	0.732987	2.94418	0.00323814	0.037653		0	protein_coding	CYTOCHROME P450, FAMILY 83, SUBFAMILY B, POLYPEPTIDE 1 (CYP83B1)
AT4G35090	45.4976	1.20808	0.28095	4.29999	1.70802e-05	0.000628249		0.00324324	protein_coding	CATALASE 2 (CAT2)
AT4G37800	10.0811	1.86215	0.610117	3.05212	0.00227231	0.0282446		0	protein_coding	XYLOGLUCAN ENDOTRANSGLUCOSYLASE/HYDROLASE 7 (XTH7)
AT4G39330	7.47848	2.70987	0.838567	3.23155	0.00123121	0.0181394		0.00583658	protein_coding	CINNAMYL ALCOHOL DEHYDROGENASE 9 (CAD9)
AT5G05250	6.21142	2.77157	0.920086	3.01229	0.0025928	0.0312931	ok	0	protein_coding
AT5G05590	5.60458	4.65145	1.33267	3.49033	0.000482416	0.00879256	ok	0.012285	protein_coding	PHOSPHORIBOSYLANTHRANILATE ISOMERASE 2 (PAI2)
AT5G38420	59.9794	1.11195	0.236693	4.69786	2.62902e-06	0.000135382		0	protein_coding	RUBISCO SMALL SUBUNIT 2B (RBCS2B)
AT3G44030	27.2941	1.0745	0.340436	3.15623	0.00159821	0.0216579	ok	0.392992	pseudogene
AT1G37070	8.69309	1.93903	0.671299	2.88848	0.00387114	0.0436068	ok	0.37512	transposable_element_gene
AT1G37160	34.8262	1.08457	0.305635	3.54857	0.000387322	0.00732256	ok	0.365183	transposable_element_gene
AT1G37210	16.1055	1.32359	0.450219	2.93987	0.00328346	0.038098	ok	0.397084	transposable_element_gene
AT1G37405	22.0746	1.41237	0.396027	3.56636	0.000361978	0.00696518	ok	0.438843	transposable_element_gene
AT1G37603	34.4055	1.15471	0.314277	3.67417	0.000238623	0.00492456	ok	0.44197	transposable_element_gene
AT1G37669	12.8831	1.6238	0.570848	2.84454	0.00444758	0.0470608	ok	0.46978	transposable_element_gene
AT1G38230	18.658	1.5087	0.437116	3.45149	0.000557506	0.00981901	ok	NaN	transposable_element_gene
AT1G38270	13.7019	1.98797	0.557422	3.56636	0.000361977	0.00696518	ok	0.305741	transposable_element_gene
AT1G38300	17.2297	1.61888	0.455078	3.55736	0.000374597	0.00713184	ok	NaN	transposable_element_gene
AT1G38400	8.93031	2.43687	0.710419	3.43019	0.000603169	0.0103534	ok	0.316239	transposable_element_gene
AT1G38423	18.3602	1.75127	0.444208	3.94247	8.06481e-05	0.00209646	ok	0.341176	transposable_element_gene
AT1G38450	78.2272	1.06188	0.209654	5.06491	4.0859e-07	2.4823e-05	ok	0.432367	transposable_element_gene
AT1G40101	109.93	1.0111	0.183279	5.51673	3.45374e-08	2.52357e-06	ok	0.407303	transposable_element_gene
AT1G40630	63.6347	1.03512	0.248467	4.16602	3.09957e-05	0.00103453	ok	0.402083	transposable_element_gene
AT1G42360	32.9374	1.06079	0.322931	3.28488	0.00102026	0.0158522	ok	0.413284	transposable_element_gene
AT1G42600	13.732	1.46966	0.517683	2.83893	0.00452656	0.0477097	ok	0.304833	transposable_element_gene
AT1G42610	25.2587	1.22509	0.366536	3.34234	0.000830765	0.0134088	ok	0.173913	transposable_element_gene
AT2G06250	48.5031	1.11212	0.267975	4.15009	3.32337e-05	0.00106346	ok	0.403922	transposable_element_gene
AT2G06330	35.56	1.19472	0.301216	3.96631	7.29951e-05	0.00192529	ok	0.400943	transposable_element_gene
AT2G10190	40.1827	1.00446	0.304589	3.29777	0.000974566	0.0152738	ok	0.3996	transposable_element_gene
AT2G10310	47.9346	1.41116	0.274839	5.1345	2.82888e-07	1.7995e-05	ok	0.399242	transposable_element_gene
AT2G10890	27.2934	1.07547	0.342335	3.14156	0.00168051	0.0226032	ok	0.374526	transposable_element_gene
AT2G11100	21.3004	1.20511	0.393877	3.05961	0.00221623	0.0276747	ok	0.356209	transposable_element_gene
AT3G30418	55.0404	1.02386	0.259853	3.94014	8.14329e-05	0.00210673	ok	0.345778	transposable_element_gene
AT3G30620	19.7369	1.17445	0.412118	2.84978	0.00437492	0.0463827	ok	0.443094	transposable_element_gene
AT3G30825	49.1976	1.10658	0.259246	4.26845	1.96838e-05	0.000709534	ok	0.385694	transposable_element_gene
AT3G32880	32.6234	1.3497	0.318783	4.23391	2.29658e-05	0.000780982	ok	0.378151	transposable_element_gene
AT3G33083	10.7763	1.79177	0.588987	3.04212	0.00234919	0.0290794	ok	0.422862	transposable_element_gene
AT3G33157	26.2432	1.45417	0.361683	4.02056	5.80594e-05	0.00158549	ok	0.394504	transposable_element_gene
AT3G33197	24.1245	1.07713	0.365633	2.94594	0.00321974	0.0375197	ok	NaN	transposable_element_gene
AT3G38525	45.3857	1.23417	0.271919	4.53873	5.65932e-06	0.000261538	ok	0.376697	transposable_element_gene
AT3G42252	19.7731	1.66029	0.427193	3.88652	0.000101691	0.00252603	ok	0.353047	transposable_element_gene
AT3G42253	38.132	1.14133	0.317103	3.59925	0.000319138	0.00618487	ok	0.396667	transposable_element_gene
AT3G42445	31.1039	1.34976	0.325149	4.1512	3.30732e-05	0.00106346	ok	0.38998	transposable_element_gene
AT3G42450	11.1129	1.86627	0.586719	3.18086	0.00146837	0.02041	ok	0.199659	transposable_element_gene
AT3G43154	45.2895	1.51491	0.286407	5.28935	1.22755e-07	8.40173e-06	ok	0.402707	transposable_element_gene
AT3G43828	40.8483	1.53133	0.516373	2.96555	0.00302146	0.0355926	ok	0.210884	transposable_element_gene
AT3G43864	35.442	1.12288	0.309887	3.62353	0.000290614	0.00570804	ok	0.379896	transposable_element_gene
AT4G04290	12.1868	2.2011	0.587359	3.74745	0.000178639	0.00392642	ok	0.277647	transposable_element_gene
AT4G05587	42.6731	1.16929	0.300263	3.89421	9.85201e-05	0.00248924	ok	0.368778	transposable_element_gene
AT4G05591	48.7648	1.02811	0.26219	3.92125	8.80909e-05	0.00225738	ok	0.381101	transposable_element_gene
AT4G06474	34.9901	1.09206	0.334618	3.2636	0.00110006	0.0166639	ok	0.268987	transposable_element_gene
AT4G06532	9.47465	1.92022	0.665973	2.88333	0.00393491	0.0439587	ok	0.347864	transposable_element_gene
AT4G06544	46.9563	1.0718	0.275544	3.88975	0.000100349	0.00251865	ok	0.297954	transposable_element_gene
AT4G06573	53.9438	1.62163	0.275009	5.89666	3.70942e-09	3.34281e-07	ok	0.385526	transposable_element_gene
AT4G06587	68.2274	1.05467	0.226505	4.65627	3.21997e-06	0.000161207	ok	0.304309	transposable_element_gene
AT4G06590	17.2949	1.29776	0.438973	2.95637	0.00311288	0.0365105	ok	0.397906	transposable_element_gene
AT4G07355	30.8738	1.32995	0.326599	4.07213	4.65844e-05	0.00135159	ok	0.357471	transposable_element_gene
AT4G07563	15.5362	1.93602	0.51589	3.75277	0.000174891	0.00389151	ok	0.320934	transposable_element_gene
AT4G07586	26.0477	1.10583	0.352643	3.13584	0.00171365	0.0229349	ok	0.378556	transposable_element_gene
AT4G07605	19.7723	1.72718	0.430089	4.01586	5.92296e-05	0.00160127	ok	0.391593	transposable_element_gene
AT4G07942	90.0994	1.19174	0.212404	5.61074	2.01467e-08	1.53427e-06	ok	0.376353	transposable_element_gene
AT4G08050	68.9575	1.01917	0.234133	4.35296	1.34314e-05	0.000525146	ok	0.41118	transposable_element_gene
AT5G28593	20.415	1.18422	0.400791	2.95471	0.00312959	0.036627	ok	0.408553	transposable_element_gene
AT5G28605	13.2176	1.61952	0.529624	3.05787	0.00222917	0.0277722	ok	0.364566	transposable_element_gene
AT5G30762	38.5712	1.17661	0.315322	3.73146	0.000190373	0.00410098	ok	0.399679	transposable_element_gene
AT5G32306	286.587	1.02038	0.129383	7.88654	3.10674e-15	6.99923e-13	ok	0.403941	transposable_element_gene
AT5G32488	16.1101	1.35144	0.47252	2.86007	0.00423552	0.0455547	ok	0.314578	transposable_element_gene
AT5G32495	68.3912	1.08708	0.252979	4.29713	1.73026e-05	0.00063213	ok	0.414933	transposable_element_gene
AT5G32505	22.8006	1.13506	0.401506	2.82702	0.00469835	0.0487911	ok	0.408813	transposable_element_gene
AT5G32624	66.8354	1.08118	0.246587	4.38458	1.16211e-05	0.000465445	ok	0.365489	transposable_element_gene
AT5G33226	39.0411	1.22405	0.297401	4.11584	3.85768e-05	0.00122343	ok	0.3776	transposable_element_gene
AT5G33255	21.0787	1.32997	0.39788	3.34263	0.000829876	0.0134088	ok	0.399491	transposable_element_gene
AT5G33389	45.3861	1.15448	0.284564	4.057	4.97079e-05	0.00137831	ok	0.410405	transposable_element_gene
AT5G35057	61.9468	1.16619	0.241989	4.81919	1.44144e-06	7.87259e-05	ok	0.437179	transposable_element_gene

## Sheet: upf1-5
Genes from Araport11 annotation up-regulated in small RNA-seq (padj <0.05) - analysis for 21-22 nt long siRNAs.
gene	baseMean	log2FoldChange	lfcSE	stat	pvalue	padj	strandedness (fwd/rev reads)	fraction of methylated C	gene model type	primary gene symbol
AT2G04605	13.7847	1.91717	0.53419	3.58893	0.000332039	0.0466004	0.7181	0.316547	long_noncoding_rna
AT1G37130	80.4416	1.12721	0.241942	4.65903	3.17702e-06	0.00114318	13.28	0	protein_coding	NITRATE REDUCTASE 2 (NIA2)
AT1G66640	40.3034	1.1583	0.321867	3.59869	0.000319828	0.0457473	0.402925	0.114846	protein_coding
AT2G41260	8.31458	3.3212	0.884075	3.75669	0.000172173	0.0283212	Inf	0	protein_coding	(M17)
AT3G04720	13.1965	2.74579	0.609024	4.50851	6.52855e-06	0.00198975	Inf	0	protein_coding	PATHOGENESIS-RELATED 4 (PR4)
AT3G54590	27.2193	2.00522	0.405876	4.94047	7.79344e-07	0.00036898	0.615782	0.2	protein_coding	HYDROXYPROLINE-RICH GLYCOPROTEIN (HRGP1)
AT4G08410	13.8182	2.22624	0.618604	3.59881	0.00031968	0.0457473	0.510342	0.221429	protein_coding
AT4G08691	94.4341	1.02867	0.240024	4.28569	1.82176e-05	0.00441613	0.659901	0.384259	protein_coding
AT4G15260	12.8116	5.04583	1.11258	4.53527	5.75304e-06	0.00188927	1.96859	0	protein_coding
AT4G15490	17.082	2.02063	0.487769	4.14259	3.43404e-05	0.00727616	2.33188	0	protein_coding	(UGT84A3)
AT4G21960	62.4551	1.3201	0.253736	5.20267	1.96441e-07	0.000119048	52.8308	0	protein_coding	(PRXR1)
AT4G26730	103.282	1.00761	0.198717	5.07055	3.96665e-07	0.000207609	0.98024	0.411765	protein_coding
AT4G34710	51.9487	1.50775	0.291111	5.17929	2.22734e-07	0.000128915	4.43283	0.00524659	protein_coding	ARGININE DECARBOXYLASE 2 (ADC2)
AT5G26650	26.6403	1.7021	0.391204	4.35091	1.35572e-05	0.00354782	0.910864	0.280519	protein_coding	AGAMOUS-LIKE 36 (AGL36)
AT5G28823	78.0945	1.14161	0.225342	5.0661	4.0604e-07	0.000207793	1.01538	0.244304	protein_coding
AT5G40870	49.5809	1.2257	0.289095	4.23979	2.23728e-05	0.00515224	1.34128	0.0351931	protein_coding	URIDINE KINASE/URACIL PHOSPHORIBOSYLTRANSFERASE 1 (UK/UPRT1)
AT1G38250	67.2607	1.13919	0.252014	4.52035	6.17361e-06	0.00195016	0.831407	NaN	transposable_element_gene
AT1G38270	14.9144	2.23162	0.550211	4.05593	4.99349e-05	0.0100873	0.731267	0.305741	transposable_element_gene
AT1G38320	58.8022	1.29614	0.276638	4.68533	2.79513e-06	0.0011074	0.815613	NaN	transposable_element_gene
AT1G38400	11.4287	2.93127	0.682674	4.29381	1.7563e-05	0.00434902	0.490759	0.316239	transposable_element_gene
AT1G41795	27.9723	1.795	0.375173	4.78445	1.71454e-06	0.000744985	0.533916	0.408982	transposable_element_gene
AT3G30436	46.3329	1.0441	0.283487	3.68306	0.000230447	0.034686	0.337027	0.38046	transposable_element_gene
AT3G30852	48.0903	1.09012	0.292268	3.72986	0.000191587	0.0302275	1.13366	0.309262	transposable_element_gene
AT3G32893	135.596	1.00627	0.194701	5.16829	2.36247e-07	0.000132696	0.772043	0.373887	transposable_element_gene
AT3G33091	36.6918	1.15815	0.317006	3.65341	0.00025878	0.0382015	0.608206	0.297581	transposable_element_gene
AT3G33157	24.8155	1.44712	0.385017	3.75857	0.000170885	0.0283116	1.39906	0.394504	transposable_element_gene
AT3G42383	76.4906	1.13277	0.25132	4.50728	6.56654e-06	0.00198975	0.416536	0.377539	transposable_element_gene
AT4G06571	85.7963	1.20042	0.214457	5.59745	2.17521e-08	1.8553e-05	0.557629	0.317829	transposable_element_gene
AT4G06587	65.6765	1.08444	0.254688	4.25794	2.06322e-05	0.00479938	0.504743	0.304309	transposable_element_gene
AT5G28696	69.7621	1.15223	0.241643	4.76833	1.85763e-06	0.000792209	1.14777	0.346631	transposable_element_gene
AT5G31927	464.729	1.04795	0.158214	6.62364	3.50466e-11	8.07089e-08	0.509654	0.369128	transposable_element_gene

## Sheet: upf3-1
Genes from Araport11 annotation up-regulated in small RNA-seq (padj <0.05) - analysis for 21-22 nt long siRNAs.
gene	baseMean	log2FoldChange	lfcSE	stat	pvalue	padj	strandedness (fwd/rev reads)	fraction of methylated C	gene model type	primary gene symbol
AT1G06927	21.3244	1.60113	0.428021	3.74076	0.000183465	0.00262107	0.67882	0.137931	long_noncoding_rna
AT1G06987	13.8417	1.53627	0.520263	2.95287	0.00314839	0.0241556	1.21411	0.165217	long_noncoding_rna
AT2G04605	12.3006	1.53478	0.535103	2.8682	0.00412817	0.0289887	0.843035	0.316547	long_noncoding_rna
AT2G05485	28.4713	1.2931	0.351287	3.68102	0.000232303	0.00320817	1.01401	0.405797	long_noncoding_rna
AT3G01835	6630.34	1.39691	0.285315	4.89603	9.77928e-07	2.91001e-05	0.649383	0.614943	long_noncoding_rna
AT3G01845	3165.99	1.65006	0.25619	6.44077	1.18866e-10	8.42386e-09	1.05378	0.676471	long_noncoding_rna
AT3G06055	76.9695	1.26704	0.231592	5.47101	4.47467e-08	1.75917e-06	1.75788	0.638298	long_noncoding_rna
AT2G05315	151.086	1.36346	0.205172	6.64544	3.02319e-11	2.50507e-09	449.403	NaN	pre_trna
AT1G12680	8.67058	1.87782	0.657258	2.85705	0.00427597	0.0295992	1.01704	0.0340659	protein_coding	PHOSPHOENOLPYRUVATE CARBOXYLASE-RELATED KINASE 2 (PEPKR2)
AT1G26240	5.16409	3.54676	1.2223	2.90171	0.0037113	0.0271292	0.0273535	0.247012	protein_coding
AT1G35820	33.2118	1.26696	0.344062	3.68236	0.000231084	0.00319954	0.348215	0.273196	protein_coding
AT1G36675	74.9864	1.20641	0.243932	4.94568	7.58791e-07	2.30895e-05	9.77184	0.283247	protein_coding
AT1G43320	60.1864	1.01047	0.245131	4.12218	3.75306e-05	0.000680605	2.43172	0.198675	protein_coding
AT1G43720	20.3434	1.25708	0.431209	2.91524	0.00355412	0.0264035	0.32558	0.373656	protein_coding
AT1G43722	10.3718	1.65107	0.598928	2.75671	0.00583852	0.0379379	1.06978	0.405714	protein_coding
AT1G63230	29.8452	1.73042	0.372184	4.64937	3.32943e-06	8.83365e-05	14.1497	0.00994036	protein_coding
AT1G63630	19.7437	2.09615	0.457005	4.58671	4.50291e-06	0.000114399	0.106568	0	protein_coding
AT1G66290	207.724	1.07425	0.150124	7.15578	8.31959e-13	9.21711e-11	10.9953	0.129717	protein_coding
AT1G66640	58.8872	1.73921	0.28826	6.03346	1.60484e-09	8.91102e-08	0.500729	0.114846	protein_coding
AT2G02750	49.18	1.46889	0.274683	5.34759	8.91355e-08	3.28824e-06	286.133	0.0590717	protein_coding
AT2G02835	52.174	1.10478	0.264455	4.17757	2.94635e-05	0.000569258	5.26941	0.415677	protein_coding
AT2G02840	67.9315	1.2989	0.261666	4.96394	6.9076e-07	2.13818e-05	0.0808457	0.414201	protein_coding
AT2G07691	20.0208	1.27871	0.439391	2.91018	0.00361222	0.0266513	1.11348	NaN	protein_coding
AT2G07707	21.9806	1.69513	0.429638	3.94548	7.96417e-05	0.0012761	42.341	NaN	protein_coding
AT2G07708	53.7452	1.24793	0.2601	4.7979	1.60337e-06	4.52132e-05	Inf	NaN	protein_coding
AT2G07776	24.8367	1.35481	0.373039	3.63182	0.000281432	0.00370609	1.59418	NaN	protein_coding
AT2G07787	12.8435	1.67446	0.526885	3.17803	0.0014828	0.0135133	0.509103	0.160714	protein_coding
AT2G10975	52.639	1.34215	0.271072	4.95126	7.37329e-07	2.25639e-05	42.4869	0.276667	protein_coding
AT2G16018	56.4877	1.52187	0.26627	5.71552	1.09366e-08	4.99193e-07	2.43534	0.436688	protein_coding
AT2G16030	424.827	1.30658	0.126482	10.3302	5.1468e-25	4.62011e-22	1.12858	0.45098	protein_coding
AT2G18570	19.8465	1.46097	0.430935	3.39022	0.000698357	0.00726434	0.995475	0	protein_coding
AT2G31820	10.9626	1.76872	0.582866	3.03452	0.00240922	0.0197806	2.43964	0.0514851	protein_coding
AT2G36430	5.29244	3.5574	1.18638	2.99852	0.00271291	0.0215195	0.551997	0	protein_coding
AT3G02020	15.1071	1.72284	0.498007	3.45947	0.000541231	0.00598577	1.40803	0.0240453	protein_coding	ASPARTATE KINASE 3 (AK3)
AT3G04720	12.2846	2.47724	0.641418	3.86213	0.000112404	0.00170058	Inf	0	protein_coding	PATHOGENESIS-RELATED 4 (PR4)
AT3G06435	8550.02	1.60156	0.162513	9.85494	6.52542e-23	3.9051e-20	0.932945	0.558669	protein_coding
AT3G21750	9.68371	1.68125	0.628615	2.67453	0.00748332	0.0449835	0.611623	0	protein_coding	UDP-GLUCOSYL TRANSFERASE 71B1 (UGT71B1)
AT3G23820	49.1041	1.22436	0.294499	4.15744	3.21838e-05	0.000612516	0.880669	0	protein_coding	UDP-D-GLUCURONATE 4-EPIMERASE 6 (GAE6)
AT3G27906	7.12	2.272	0.795332	2.85667	0.00428105	0.0295992	2.6341	0	protein_coding
AT3G28780	10.4464	1.82803	0.606404	3.01454	0.00257365	0.0206204	1.79782	0.106003	protein_coding
AT3G30520	19.9745	1.67868	0.441132	3.8054	0.000141574	0.00207771	0.429217	0.256667	protein_coding
AT3G32160	10.9306	2.08878	0.632693	3.30141	0.000962006	0.00944113	0.943753	0.34981	protein_coding
AT3G32180	13.4737	1.37471	0.511449	2.68788	0.00719076	0.0437127	2.50592	0.346667	protein_coding
AT3G32200	26.3019	1.55107	0.376541	4.11926	3.80096e-05	0.00068698	1.58445	0.334802	protein_coding
AT3G42870	20.373	1.45727	0.447562	3.25602	0.00112984	0.010828	0.373348	0.316609	protein_coding
AT3G43150	26.7913	1.09564	0.362182	3.02511	0.00248542	0.0202519	3.44787	0.461538	protein_coding
AT3G49120	13.2638	1.60082	0.531949	3.00935	0.00261811	0.0208596	24.793	0.00160772	protein_coding	PEROXIDASE CB (PRXCB)
AT3G54580	69.3772	1.33223	0.273678	4.86786	1.12814e-06	3.28768e-05	0.205454	0.194581	protein_coding
AT3G54590	27.5308	1.8653	0.389481	4.7892	1.67446e-06	4.67287e-05	0.07896	0.2	protein_coding	HYDROXYPROLINE-RICH GLYCOPROTEIN (HRGP1)
AT4G02130	21.4496	1.36987	0.396631	3.45378	0.000552798	0.00608869	2.71655	0.0610169	protein_coding	GALACTURONOSYLTRANSFERASE-LIKE 6 (GATL6)
AT4G03740	46.9764	1.00919	0.278398	3.62498	0.000288981	0.00378699	1.3879	0.260081	protein_coding
AT4G04925	14.1624	2.3916	0.573849	4.16765	3.07752e-05	0.000589876	2.46568	0	protein_coding
AT4G06639	12.0859	1.53676	0.555352	2.76718	0.00565431	0.0368248	0.937451	0.272727	protein_coding
AT4G07932	16.5384	1.3109	0.459867	2.85062	0.00436347	0.0300917	0.839933	0.392405	protein_coding
AT4G08370	20.8925	1.31698	0.452527	2.91029	0.00361097	0.0266513	0.971529	0.324468	protein_coding
AT4G08400	9.52185	2.75469	0.774946	3.55468	0.000378441	0.00465361	0.12203	0.217822	protein_coding
AT4G08410	18.0728	2.5282	0.546376	4.62722	3.70614e-06	9.64312e-05	0.100761	0.221429	protein_coding
AT4G08620	25.0906	1.93724	0.410696	4.71696	2.39394e-06	6.51199e-05	0.519883	0.0960118	protein_coding	SULPHATE TRANSPORTER 1;1 (SULTR1;1)
AT4G08691	110.352	1.17211	0.221972	5.28043	1.28883e-07	4.62777e-06	0.560829	0.384259	protein_coding
AT4G15260	29.8983	6.15585	1.05121	5.85599	4.74184e-09	2.28032e-07	1.57368	0	protein_coding
AT4G15490	25.5733	2.56376	0.436788	5.86958	4.36913e-09	2.13928e-07	0.96515	0	protein_coding	(UGT84A3)
AT4G21960	71.0479	1.40414	0.247077	5.683	1.32355e-08	5.89144e-07	78.7958	0	protein_coding	(PRXR1)
AT4G24190	10.6263	1.69425	0.592541	2.8593	0.00424577	0.0295067	Inf	0.0132548	protein_coding	SHEPHERD (SHD)
AT4G26730	134.589	1.37808	0.184503	7.46914	8.07183e-14	1.14408e-11	0.866342	0.411765	protein_coding
AT4G30960	9.78154	1.69248	0.608019	2.7836	0.00537598	0.0355276	13.9075	0	protein_coding	SOS3-INTERACTING PROTEIN 3 (SIP3)
AT4G31500	7.06656	1.9683	0.744172	2.64495	0.00817024	0.0478835	Inf	0	protein_coding	CYTOCHROME P450, FAMILY 83, SUBFAMILY B, POLYPEPTIDE 1 (CYP83B1)
AT4G34710	48.4961	1.19803	0.282499	4.24081	2.22716e-05	0.000445928	2.53859	0.00524659	protein_coding	ARGININE DECARBOXYLASE 2 (ADC2)
AT5G02480	12.1764	1.51762	0.54414	2.78903	0.00528667	0.0349803	13.4462	0.0914826	protein_coding
AT5G26000	59.7712	1.01243	0.257055	3.93857	8.19681e-05	0.00129847	Inf	0	protein_coding	THIOGLUCOSIDE GLUCOHYDROLASE 1 (TGG1)
AT5G26650	35.6251	2.07199	0.342398	6.05143	1.43567e-09	8.22606e-08	1.06638	0.280519	protein_coding	AGAMOUS-LIKE 36 (AGL36)
AT5G27606	154.003	1.11659	0.179415	6.2235	4.86198e-10	2.94232e-08	0.913858	0.331976	protein_coding
AT5G27660	11.4722	1.70486	0.562224	3.03234	0.00242665	0.019833	1.50583	0.0411311	protein_coding	DEGRADATION OF PERIPLASMIC PROTEINS 14 (DEG14)
AT5G27960	10.8298	1.60877	0.572119	2.81195	0.00492417	0.032987	0.909565	0.37619	protein_coding	AGAMOUS-LIKE 90 (AGL90)
AT5G28560	50.2964	1.20504	0.276024	4.36571	1.2671e-05	0.000284358	1.0968	0.328671	protein_coding
AT5G28823	88.6805	1.22595	0.220816	5.55193	2.82537e-08	1.16164e-06	1.1216	0.244304	protein_coding
AT5G35190	10.6639	1.75778	0.599068	2.9342	0.00334411	0.0253681	0.260789	0.0559006	protein_coding	EXTENSIN 13 (EXT13)
AT5G35920	26.3035	1.27807	0.364591	3.50548	0.000455791	0.00525672	1.05676	0.303483	protein_coding	CYTOCHROME P450, FAMILY 79, SUBFAMILY A, POLYPEPTIDE 4 PSEUDOGENE (CYP79A4P)
AT5G36300	7.25553	1.9898	0.730703	2.72313	0.00646664	0.0404052	0.833998	0.263969	protein_coding
AT5G46930	6.72825	2.47079	0.833285	2.96512	0.00302562	0.0235491	0.125618	0.319853	protein_coding
AT5G61420	4.5822	3.2975	1.207	2.73197	0.00629567	0.0397987	0.64413	0.0017452	protein_coding	MYB DOMAIN PROTEIN 28 (MYB28)
AT1G35740	28.3141	1.2415	0.349326	3.554	0.000379418	0.004655	1.02783	0.21822	pseudogene
AT2G07733	12.3131	1.57886	0.538308	2.93301	0.00335698	0.0254211	4.30762	0.15534	pseudogene
AT2G07807	5.83028	2.60954	0.916315	2.84787	0.00440135	0.0302755	0	0.52	pseudogene
AT2G15850	162.967	1.18567	0.174538	6.79323	1.09651e-11	1.037e-09	1.72803	0.429577	pseudogene
AT3G18145	10.9124	1.90097	0.58834	3.23108	0.00123324	0.0116531	70.0697	0.0159151	pseudogene
AT3G29773	62.2961	1.00356	0.2443	4.10792	3.99233e-05	0.000712009	0.359781	0.279271	pseudogene
AT3G31908	4.90863	2.75887	1.03921	2.65478	0.00793608	0.0469711	3.20557	0.196262	pseudogene
AT3G44030	31.6575	1.30415	0.367842	3.54542	0.000391995	0.00475514	0.461543	0.392992	pseudogene
AT4G04409	81.006	1.20256	0.231624	5.19189	2.08173e-07	7.14152e-06	Inf	0.238938	pseudogene
AT5G29040	45.9579	1.20559	0.2791	4.31958	1.56326e-05	0.000323836	1.56535	0.393637	pseudogene
AT5G30420	17.8055	1.41067	0.453778	3.10872	0.00187898	0.0159725	0.813902	0.393462	pseudogene
AT5G34848	52.691	1.05392	0.25741	4.09431	4.2343e-05	0.000749215	0.167684	0.185366	pseudogene
AT5G59630	15.4136	1.6727	0.486368	3.43917	0.000583505	0.00629811	0.460521	0.319312	pseudogene
AT1G23930	33.0208	1.04414	0.332247	3.14268	0.00167411	0.0149284	0.988491	0.434599	transposable_element_gene
AT1G30835	7.37914	5.00359	1.28641	3.88959	0.000100415	0.00154525	0.4568	0	transposable_element_gene	SADHU NON-CODING RETROTRANSPOSON 1-2 (SADHU1-2)
AT1G34405	43.9201	1.62706	0.311468	5.22386	1.75228e-07	6.04987e-06	3.14902	0.31769	transposable_element_gene
AT1G35745	30.423	1.14289	0.357681	3.19529	0.00139692	0.0129721	1.08275	0.185185	transposable_element_gene
AT1G36080	34.2542	1.16611	0.341409	3.41559	0.000636445	0.00678791	0.847642	0.453925	transposable_element_gene
AT1G36120	42.6738	1.04634	0.292983	3.57132	0.000355189	0.00441813	0.508825	0.456004	transposable_element_gene
AT1G36530	28.4163	1.04358	0.338433	3.08356	0.00204538	0.0172132	0.449553	0.395911	transposable_element_gene
AT1G36770	32.1828	1.35378	0.333849	4.05507	5.01189e-05	0.000854243	0.37743	0.372472	transposable_element_gene
AT1G37070	8.9016	1.91943	0.649912	2.95336	0.00314331	0.024151	0.140755	0.37512	transposable_element_gene
AT1G37340	97.0871	1.11064	0.207325	5.35702	8.4605e-08	3.16882e-06	0.68859	0.424434	transposable_element_gene
AT1G37405	20.733	1.21393	0.396684	3.0602	0.00221188	0.0182717	0.634715	0.438843	transposable_element_gene
AT1G37867	95.4518	1.19434	0.20646	5.78487	7.25677e-09	3.37225e-07	0.663686	0.392956	transposable_element_gene
AT1G38158	19.8345	1.06323	0.403978	2.6319	0.008491	0.0492807	0.609565	0.3825	transposable_element_gene
AT1G38230	16.9647	1.24317	0.442638	2.80854	0.00497666	0.0331326	1.15201	NaN	transposable_element_gene
AT1G38250	82.2784	1.37019	0.244895	5.59499	2.20639e-08	9.50689e-07	0.999819	NaN	transposable_element_gene
AT1G38300	16.0392	1.4073	0.458455	3.06966	0.00214304	0.0178399	1.10534	NaN	transposable_element_gene
AT1G38320	72.5592	1.53661	0.271154	5.66693	1.45379e-08	6.36595e-07	0.985544	NaN	transposable_element_gene
AT1G38400	12.5497	2.94721	0.675669	4.36192	1.28926e-05	0.00028813	0.849595	0.316239	transposable_element_gene
AT1G38423	16.0432	1.42392	0.461774	3.08359	0.0020452	0.0172132	1.34676	0.341176	transposable_element_gene
AT1G39270	21.6619	1.05688	0.384502	2.74871	0.00598311	0.0384089	0.542279	0.383482	transposable_element_gene
AT1G39590	85.1393	1.16732	0.222816	5.23894	1.61499e-07	5.64828e-06	0.873532	NaN	transposable_element_gene
AT1G39830	205.522	1.06965	0.160538	6.66295	2.68387e-11	2.2945e-09	0.845528	NaN	transposable_element_gene
AT1G40072	74.6204	1.00167	0.229947	4.35611	1.32392e-05	0.000293441	0.986902	NaN	transposable_element_gene
AT1G40074	205.522	1.06965	0.160538	6.66295	2.68387e-11	2.2945e-09	0.845528	NaN	transposable_element_gene
AT1G40077	85.1393	1.16732	0.222816	5.23894	1.61499e-07	5.64828e-06	0.873532	NaN	transposable_element_gene
AT1G40630	66.5896	1.05524	0.23759	4.44145	8.93538e-06	0.000209243	0.42092	0.402083	transposable_element_gene
AT1G41700	53.8097	1.18993	0.263632	4.5136	6.37351e-06	0.000154629	0.827043	0.396402	transposable_element_gene
AT1G41740	15.1303	1.60008	0.484679	3.30131	0.000962343	0.00944113	1.6619	0.333616	transposable_element_gene
AT1G41750	7.97444	2.17567	0.716183	3.03787	0.00238258	0.0196216	2.77342	0.262136	transposable_element_gene
AT1G41795	35.4833	2.06905	0.342908	6.03384	1.60111e-09	8.91102e-08	0.734466	0.408982	transposable_element_gene
AT1G41797	51.8109	1.39462	0.280073	4.97949	6.37533e-07	1.99637e-05	1.13696	0.390823	transposable_element_gene
AT1G41900	15.2581	1.43602	0.482298	2.97745	0.00290659	0.0227873	0.825907	0.492037	transposable_element_gene
AT1G42610	26.0774	1.21747	0.362768	3.35605	0.00079065	0.00801967	2.49597	0.173913	transposable_element_gene
AT1G43060	266.322	1.12653	0.160611	7.01401	2.31583e-12	2.39866e-10	0.81898	0.283113	transposable_element_gene
AT1G43725	14.797	1.88829	0.51675	3.65418	0.000258009	0.0034568	1.03071	0.420747	transposable_element_gene
AT1G43740	915.355	1.16026	0.133339	8.70161	3.27206e-18	9.79074e-16	0.346262	0.423171	transposable_element_gene
AT1G43745	177.9	1.41912	0.170663	8.31535	9.14823e-17	2.05302e-14	0.826087	0.428382	transposable_element_gene
AT1G43750	888.627	1.0766	0.133391	8.07101	6.97174e-16	1.44422e-13	0.374667	0.428369	transposable_element_gene
AT1G43755	171.559	1.47823	0.167036	8.84974	8.77209e-19	3.14976e-16	0.725116	0.432503	transposable_element_gene
AT1G43830	36.0294	1.29546	0.31728	4.08301	4.44554e-05	0.000774877	0.947155	0.354704	transposable_element_gene
AT1G46120	583.524	1.02647	0.12637	8.12268	4.55988e-16	9.82381e-14	0.983106	0.128857	transposable_element_gene
AT2G01024	122.877	1.45799	0.200609	7.26785	3.65247e-13	4.29806e-11	0.442631	0.363144	transposable_element_gene
AT2G01026	232.097	1.15348	0.156876	7.35283	1.94051e-13	2.43061e-11	0.904399	0.322721	transposable_element_gene
AT2G01034	215.149	1.13273	0.155568	7.28127	3.30684e-13	4.04787e-11	0.929196	0.370266	transposable_element_gene
AT2G05025	16.3096	1.36323	0.466749	2.92069	0.00349256	0.0260639	1.45993	0.297917	transposable_element_gene
AT2G05820	20.8979	1.6177	0.41605	3.88823	0.000100976	0.00154945	2.23902	0.388235	transposable_element_gene
AT2G06100	18.6643	1.14997	0.424325	2.71013	0.00672568	0.0416853	0.959603	0.349851	transposable_element_gene
AT2G06110	19.4867	1.2314	0.435995	2.82434	0.00473784	0.0321791	1.77515	0.393042	transposable_element_gene
AT2G06140	5.26397	5.52377	1.31829	4.19011	2.78817e-05	0.000544096	0.915319	0.286498	transposable_element_gene
AT2G06150	30.4607	1.407	0.347387	4.05025	5.11621e-05	0.000869272	0.59378	0.369067	transposable_element_gene
AT2G06290	102.237	1.2974	0.226209	5.73544	9.72615e-09	4.47735e-07	1.22798	0.413323	transposable_element_gene
AT2G06470	220.747	1.09643	0.157652	6.95477	3.53132e-12	3.58862e-10	2.03638	0.30431	transposable_element_gene
AT2G06890	25.1839	1.08192	0.35688	3.03162	0.00243248	0.0198505	1.05899	0.239496	transposable_element_gene
AT2G06967	21.34	1.11301	0.396276	2.80867	0.00497465	0.0331326	0.73534	0.333611	transposable_element_gene
AT2G07450	73.4712	1.07113	0.230672	4.64352	3.42517e-06	9.04312e-05	0.818994	0.305189	transposable_element_gene
AT2G07483	33.8174	1.45537	0.332339	4.37916	1.19138e-05	0.000268485	0.247089	0.308036	transposable_element_gene
AT2G07660	177.709	1.26864	0.171787	7.38495	1.52508e-13	1.95573e-11	1.27972	0.326883	transposable_element_gene
AT2G10250	10.398	1.70858	0.599518	2.84992	0.00437296	0.0301186	0.475999	0.39358	transposable_element_gene
AT2G10310	40.7457	1.00538	0.297778	3.37628	0.000734728	0.00755199	0.86409	0.399242	transposable_element_gene
AT2G10320	14.8972	1.26965	0.474017	2.6785	0.0073953	0.0446037	0.359637	0.350126	transposable_element_gene
AT2G10410	12.1294	2.28261	0.587842	3.88304	0.000103158	0.00157843	2.52937	0.00651466	transposable_element_gene	SADHU NON-CODING RETROTRANSPOSON 1-1 (SADHU1-1)
AT2G10670	25.4869	1.04351	0.353029	2.95588	0.00311779	0.0239892	0.662053	0.414261	transposable_element_gene
AT2G10680	60.8835	1.07317	0.246734	4.34951	1.36441e-05	0.00029589	0.768828	0.357311	transposable_element_gene
AT2G10780	287.917	1.16111	0.150456	7.71725	1.18871e-14	2.13413e-12	1.17761	0.284067	transposable_element_gene
AT2G10890	27.452	1.01249	0.346232	2.92431	0.0034522	0.0258927	0.533101	0.374526	transposable_element_gene
AT2G11340	50.4091	1.04853	0.285232	3.67605	0.000236876	0.00325371	0.443179	0.334459	transposable_element_gene
AT2G11465	10.4102	1.6589	0.607642	2.73006	0.0063323	0.0399833	0.320336	0.34895	transposable_element_gene
AT2G11650	8.81182	1.8858	0.661437	2.85107	0.00435721	0.0300871	0.630492	0.327759	transposable_element_gene
AT2G11680	7.02953	1.98885	0.757685	2.6249	0.00866739	0.0499619	0.606374	0.382503	transposable_element_gene
AT2G11840	8.6548	2.08488	0.720604	2.89324	0.00381293	0.0273312	0.392854	0.322368	transposable_element_gene
AT2G12330	99.8806	1.16351	0.225337	5.16343	2.42464e-07	8.26526e-06	0.600709	0.308072	transposable_element_gene
AT2G12340	23.0961	1.06549	0.384902	2.76821	0.00563646	0.036753	1.04773	0.287946	transposable_element_gene
AT2G12345	23.0404	1.28159	0.416688	3.07565	0.00210045	0.017558	4.36144	0.375	transposable_element_gene
AT2G12500	101.123	1.13906	0.203828	5.58834	2.29253e-08	9.72251e-07	1.03424	0.31803	transposable_element_gene
AT2G12590	4.46148	3.3011	1.21555	2.71573	0.00661299	0.0410814	1.004	0.363265	transposable_element_gene
AT2G12920	21.5088	1.09252	0.384416	2.84203	0.00448271	0.0307174	0.684326	0.454775	transposable_element_gene
AT2G13990	69.6711	1.05258	0.231643	4.54396	5.52079e-06	0.000135776	1.40039	0.384537	transposable_element_gene
AT2G14940	8.32942	1.81073	0.681432	2.65724	0.00787837	0.0466941	0.398043	0.437799	transposable_element_gene
AT2G23710	31.7621	1.27033	0.344479	3.68769	0.000226295	0.00314131	0.842888	0.340708	transposable_element_gene
AT3G29615	256.323	1.14945	0.149572	7.68489	1.53123e-14	2.57726e-12	1.61867	0.351401	transposable_element_gene
AT3G29755	16.7027	1.32863	0.440536	3.01593	0.00256189	0.0205917	0.856106	0.430348	transposable_element_gene
AT3G29771	22.2251	1.17755	0.390445	3.01593	0.00256195	0.0205917	1.49577	0.243402	transposable_element_gene
AT3G29772	13.7412	1.39508	0.529434	2.63505	0.0084125	0.0488778	1.05147	0.298165	transposable_element_gene
AT3G30190	21.7183	1.40272	0.400062	3.50625	0.00045446	0.00525672	1.24809	0.255034	transposable_element_gene
AT3G30413	192.688	1.25678	0.161599	7.77715	7.41744e-15	1.4268e-12	0.806269	0.367864	transposable_element_gene
AT3G30620	20.9396	1.22411	0.435833	2.80868	0.00497452	0.0331326	0.523859	0.443094	transposable_element_gene
AT3G30713	66.2049	1.28649	0.256807	5.00956	5.45551e-07	1.74901e-05	0.443145	0.336516	transposable_element_gene
AT3G30825	49.4037	1.04109	0.271212	3.83867	0.000123704	0.00183986	0.686062	0.385694	transposable_element_gene
AT3G30833	18.8254	1.65718	0.452529	3.66203	0.000250221	0.00337766	0.596485	0.216987	transposable_element_gene
AT3G30852	62.8172	1.45635	0.249962	5.82627	5.6679e-09	2.70153e-07	0.976829	0.309262	transposable_element_gene
AT3G31314	4.4893	3.29056	1.2168	2.70427	0.00684554	0.0422822	0.601294	0.272177	transposable_element_gene
AT3G31356	165.821	1.04858	0.171963	6.09772	1.07593e-09	6.23114e-08	1.82587	0.289136	transposable_element_gene
AT3G32880	31.136	1.18056	0.335608	3.51767	0.000435356	0.00509584	0.988154	0.378151	transposable_element_gene
AT3G32893	169.313	1.28708	0.168086	7.6573	1.89889e-14	3.00806e-12	1.08559	0.373887	transposable_element_gene
AT3G32897	75.7433	1.1752	0.223903	5.24871	1.53171e-07	5.42749e-06	0.820354	0.366748	transposable_element_gene
AT3G32903	6.77547	3.30133	0.978365	3.37434	0.000739941	0.00757666	3.9558	0.236641	transposable_element_gene
AT3G33055	18.6299	1.62364	0.437578	3.71052	0.000206834	0.00290864	1.14606	0.39899	transposable_element_gene
AT3G33066	58.8157	1.1159	0.262072	4.25798	2.06286e-05	0.000417691	1.12686	0.390677	transposable_element_gene
AT3G33083	11.7804	1.88769	0.591503	3.19135	0.00141611	0.0131051	0.458888	0.422862	transposable_element_gene
AT3G33091	41.1617	1.21406	0.305451	3.97464	7.04862e-05	0.00115042	0.661144	0.297581	transposable_element_gene
AT3G33157	27.3265	1.46105	0.368703	3.96268	7.41134e-05	0.00119513	0.798602	0.394504	transposable_element_gene
AT3G33172	19.9646	1.10583	0.405647	2.72609	0.00640897	0.0401164	0.855113	0.392177	transposable_element_gene
AT3G33178	153.253	1.10236	0.173074	6.36929	1.899e-10	1.26272e-08	0.675854	0.314008	transposable_element_gene
AT3G33197	24.789	1.05839	0.361535	2.9275	0.00341697	0.0256921	1.24221	NaN	transposable_element_gene
AT3G33537	45.7799	1.1568	0.279748	4.13516	3.54703e-05	0.000654256	0.607244	0.40448	transposable_element_gene
AT3G38525	43.7926	1.08686	0.281883	3.85572	0.00011539	0.00173117	0.924711	0.376697	transposable_element_gene
AT3G39230	56.9311	1.03449	0.252381	4.09892	4.15091e-05	0.000737848	1.04875	0.326892	transposable_element_gene
AT3G42178	33.7774	1.47685	0.356828	4.13883	3.49081e-05	0.000646099	0.710224	0.345093	transposable_element_gene
AT3G42360	26.9528	1.13802	0.36431	3.12377	0.0017855	0.015561	1.06336	0.374384	transposable_element_gene
AT3G42383	84.3535	1.15171	0.223458	5.15402	2.54961e-07	8.63659e-06	0.553335	0.377539	transposable_element_gene
AT3G42445	30.5982	1.24501	0.33592	3.70626	0.000210339	0.00294256	0.85215	0.38998	transposable_element_gene
AT3G42450	14.2427	2.24865	0.550361	4.08578	4.39295e-05	0.000768197	1.66876	0.199659	transposable_element_gene
AT3G42922	8.81878	3.27238	0.857448	3.81641	0.000135405	0.0019926	9.47293	0.206612	transposable_element_gene
AT3G42996	227.545	1.30265	0.169882	7.66799	1.74706e-14	2.85142e-12	0.982568	0.337838	transposable_element_gene
AT3G43141	15.4836	1.99207	0.503941	3.95298	7.71827e-05	0.00124091	0.557978	0.403137	transposable_element_gene
AT3G43142	26.732	1.16666	0.375014	3.11098	0.00186468	0.0159415	1.75266	0.453725	transposable_element_gene
AT3G43144	35.1586	1.39764	0.324372	4.30876	1.64173e-05	0.000337494	1.62537	0.377933	transposable_element_gene
AT3G43146	6.01568	2.27144	0.860288	2.64032	0.00828279	0.0483327	1.8135	0.380952	transposable_element_gene
AT3G43152	10.5765	1.87507	0.597673	3.13728	0.00170523	0.0150701	0.294267	0.433464	transposable_element_gene
AT3G43154	48.4371	1.57724	0.286711	5.50114	3.7735e-08	1.49571e-06	1.31905	0.402707	transposable_element_gene
AT3G43157	19.0478	1.67562	0.434385	3.85746	0.000114574	0.00172372	0.742244	0.427068	transposable_element_gene
AT3G43158	15.1555	1.7079	0.524296	3.25752	0.00112392	0.0107904	1.33936	0.27027	transposable_element_gene
AT3G43355	191.865	1.15193	0.174122	6.61567	3.69882e-11	2.92968e-09	0.9797	0.29071	transposable_element_gene
AT3G43356	124.725	1.1722	0.186589	6.28228	3.33648e-10	2.11415e-08	1.10955	0.360825	transposable_element_gene
AT3G43485	37.9579	1.06176	0.313866	3.38285	0.000717367	0.0074018	0.820174	0.347578	transposable_element_gene
AT3G43563	118.532	1.05995	0.196547	5.39288	6.9338e-08	2.62996e-06	1.05239	0.35119	transposable_element_gene
AT3G43566	55.1777	1.22395	0.2552	4.79605	1.61822e-06	4.53943e-05	0.894291	0.388808	transposable_element_gene
AT3G43575	8.34407	2.25558	0.716894	3.14632	0.00165336	0.0147678	1.90584	0.415273	transposable_element_gene
AT3G43864	35.2127	1.03121	0.320553	3.21698	0.00129546	0.0121345	0.307415	0.379896	transposable_element_gene
AT3G47330	32.3075	1.20786	0.336734	3.58698	0.00033453	0.00424948	0.920646	0.424961	transposable_element_gene
AT4G03726	19.2093	1.11183	0.416634	2.66859	0.00761697	0.045515	2.12885	0.237828	transposable_element_gene
AT4G03816	13.945	1.34156	0.490239	2.73655	0.00620878	0.0394811	0.717067	0.3379	transposable_element_gene
AT4G03835	17.4543	1.36704	0.46043	2.96905	0.00298724	0.0233178	0.582809	0.495288	transposable_element_gene
AT4G03840	205.77	1.26193	0.168336	7.4965	6.55436e-14	9.54103e-12	0.867378	0.347484	transposable_element_gene
AT4G04530	21.599	1.07068	0.38986	2.74631	0.00602695	0.0385983	0.779115	0.431071	transposable_element_gene
AT4G05583	72.6834	1.30741	0.247862	5.27477	1.32926e-07	4.7413e-06	1.02435	0.327225	transposable_element_gene
AT4G05584	29.4783	1.2772	0.347835	3.67187	0.000240785	0.00329154	0.866891	0.338912	transposable_element_gene
AT4G05586	44.7493	1.05541	0.279298	3.7788	0.000157587	0.0022755	1.25216	0.363636	transposable_element_gene
AT4G05587	43.7229	1.14439	0.290096	3.94486	7.98452e-05	0.0012761	0.684336	0.368778	transposable_element_gene
AT4G05589	21.7201	1.04812	0.385618	2.71802	0.00656747	0.0408457	0.335086	0.418491	transposable_element_gene
AT4G05591	50.7309	1.03688	0.268992	3.85468	0.000115879	0.00173368	1.26801	0.381101	transposable_element_gene
AT4G05613	29.3224	1.44392	0.353131	4.08891	4.33399e-05	0.000760354	0.65877	0.357318	transposable_element_gene
AT4G06474	37.9634	1.18925	0.335629	3.54333	0.000395105	0.00478211	1.83005	0.268987	transposable_element_gene
AT4G06481	47.7828	1.13451	0.308671	3.67547	0.000237413	0.00325371	1.12769	0.305593	transposable_element_gene
AT4G06482	9.36464	1.61909	0.610734	2.65105	0.00802414	0.0472845	1.57415	0.307432	transposable_element_gene
AT4G06532	9.58908	1.87498	0.628672	2.98244	0.00285963	0.0225175	0.609298	0.347864	transposable_element_gene
AT4G06544	55.2179	1.33151	0.262648	5.06957	3.98709e-07	1.33382e-05	0.746838	0.297954	transposable_element_gene
AT4G06554	55.9378	1.02896	0.24955	4.12324	3.73577e-05	0.000679758	0.851727	0.341256	transposable_element_gene
AT4G06555	103.356	1.07298	0.217606	4.93086	8.1869e-07	2.47723e-05	1.00922	0.299233	transposable_element_gene
AT4G06565	15.3953	1.51967	0.475947	3.19294	0.00140833	0.0130556	2.73982	0.420697	transposable_element_gene
AT4G06567	28.2817	1.8395	0.367965	4.99913	5.759e-07	1.82459e-05	1.90963	0.293478	transposable_element_gene
AT4G06571	101.761	1.37011	0.204796	6.69013	2.22972e-11	1.96873e-09	0.507414	0.317829	transposable_element_gene
AT4G06572	35.9404	1.00458	0.315738	3.1817	0.00146416	0.0134573	1.26209	0.29712	transposable_element_gene
AT4G06573	44.6893	1.18034	0.293657	4.01944	5.83357e-05	0.000972743	0.928297	0.385526	transposable_element_gene
AT4G06578	37.6306	1.40861	0.335557	4.19783	2.69489e-05	0.000529733	0.731042	0.367182	transposable_element_gene
AT4G06580	119.966	1.3298	0.198621	6.69518	2.15405e-11	1.94129e-09	2.07767	0.273141	transposable_element_gene
AT4G06587	83.4185	1.39454	0.232975	5.98581	2.15315e-09	1.10447e-07	0.416112	0.304309	transposable_element_gene
AT4G06590	17.3513	1.23285	0.452276	2.72588	0.00641296	0.0401164	0.801281	0.397906	transposable_element_gene
AT4G06592	32.057	1.10703	0.331754	3.33688	0.000847237	0.00854535	0.959568	0.461111	transposable_element_gene
AT4G06644	49.3141	1.20129	0.271612	4.4228	9.74278e-06	0.000224251	0.886446	0.348416	transposable_element_gene
AT4G06660	58.2554	1.08534	0.263121	4.12485	3.70973e-05	0.000679612	0.844431	0.386892	transposable_element_gene
AT4G06670	55.3324	1.18618	0.258671	4.58568	4.52519e-06	0.000114426	0.908632	0.377603	transposable_element_gene
AT4G06686	31.2324	1.0136	0.335398	3.02207	0.00251049	0.0203331	1.25684	0.391224	transposable_element_gene
AT4G06692	21.894	1.34558	0.39942	3.36882	0.000754894	0.00770049	0.749328	0.446726	transposable_element_gene
AT4G06694	23.6709	1.13094	0.379917	2.9768	0.00291274	0.0228023	0.636563	0.363048	transposable_element_gene
AT4G07315	17.4616	1.17239	0.436969	2.683	0.00729648	0.0441545	0.57214	0.352501	transposable_element_gene
AT4G07440	14.5573	1.5253	0.504502	3.02339	0.00249963	0.0203062	1.75487	0.159639	transposable_element_gene
AT4G07490	96.4262	1.09735	0.226425	4.84643	1.257e-06	3.60996e-05	0.646256	0.316005	transposable_element_gene
AT4G07491	14.8347	1.438	0.489768	2.93608	0.00332391	0.0252861	0.929214	0.332743	transposable_element_gene
AT4G07563	17.169	2.04981	0.502276	4.08105	4.48332e-05	0.000778941	0.747472	0.320934	transposable_element_gene
AT4G07586	25.8545	1.00934	0.367838	2.74398	0.00606989	0.0387801	1.11531	0.378556	transposable_element_gene
AT4G07590	8.86435	2.12349	0.676021	3.14115	0.00168284	0.0149567	3.40439	0.458484	transposable_element_gene
AT4G07605	18.2695	1.50585	0.433371	3.47474	0.000511346	0.00575581	1.13052	0.391593	transposable_element_gene
AT4G07630	130.42	1.12389	0.189215	5.93974	2.85474e-09	1.42367e-07	2.69023	0.304965	transposable_element_gene
AT4G07934	19.128	1.48397	0.454693	3.26368	0.00109977	0.0105774	1.18067	0.372973	transposable_element_gene
AT4G07935	15.7473	1.21046	0.452659	2.6741	0.00749309	0.0449919	0.635811	0.40901	transposable_element_gene
AT4G07938	40.5425	1.44555	0.307518	4.7007	2.59277e-06	6.94758e-05	0.717548	0.331939	transposable_element_gene
AT4G08030	30.1755	1.04458	0.346552	3.0142	0.0025766	0.0206204	0.820268	0.351579	transposable_element_gene
AT4G08096	12.5782	2.03286	0.565464	3.59503	0.000324353	0.00412994	1.06564	0.437107	transposable_element_gene
AT4G08103	19.8703	1.13836	0.406853	2.79797	0.00514242	0.0340677	0.85834	0.409091	transposable_element_gene
AT4G08112	27.6686	1.01379	0.356926	2.84033	0.00450666	0.0308031	1.16122	0.471787	transposable_element_gene
AT4G08262	22.9483	1.22866	0.389906	3.15116	0.00162626	0.0145741	1.28212	0.396491	transposable_element_gene
AT4G08596	23.6245	1.19515	0.374784	3.18891	0.00142812	0.013171	1.78564	0.318505	transposable_element_gene
AT4G08692	27.7744	1.11351	0.355557	3.13175	0.0017377	0.0152431	4.39171	0.375546	transposable_element_gene
AT4G09370	36.6557	1.18865	0.324657	3.66125	0.000250983	0.00337948	0.895705	0.474026	transposable_element_gene
AT5G26283	14.7755	1.38168	0.486381	2.84074	0.00450086	0.0308026	0.354364	0.151786	transposable_element_gene
AT5G28523	40.3269	1.38509	0.311668	4.4441	8.826e-06	0.000207584	0.995496	0.333488	transposable_element_gene
AT5G28535	6.41987	2.37329	0.888137	2.67221	0.00753527	0.0450944	0.441574	0.175824	transposable_element_gene
AT5G28545	41.6326	1.06235	0.294625	3.60577	0.000311231	0.00401027	0.968102	0.43201	transposable_element_gene
AT5G28593	23.6757	1.41141	0.388834	3.62985	0.000283587	0.00372537	0.476144	0.408553	transposable_element_gene
AT5G28624	63.6687	1.38712	0.249025	5.57021	2.54427e-08	1.05411e-06	1.08395	0.252399	transposable_element_gene
AT5G28696	85.3711	1.38631	0.221036	6.27186	3.56761e-10	2.23432e-08	1.1704	0.346631	transposable_element_gene
AT5G28700	33.8078	1.1521	0.328626	3.50582	0.000455204	0.00525672	0.599764	0.308559	transposable_element_gene
AT5G28710	17.5161	1.3476	0.433335	3.10984	0.0018719	0.0159628	2.14508	0.319444	transposable_element_gene
AT5G28760	42.3216	1.0367	0.295943	3.50305	0.000459961	0.00529348	1.86377	0.378517	transposable_element_gene
AT5G28845	7.44888	2.06817	0.743984	2.77986	0.0054382	0.03582	1.0923	0.17623	transposable_element_gene
AT5G29032	41.2788	1.07568	0.301922	3.56277	0.000366966	0.00452284	0.611916	0.376471	transposable_element_gene
AT5G29037	20.3206	1.11075	0.396446	2.80177	0.00508235	0.0337112	0.465627	0.389943	transposable_element_gene
AT5G29075	334.885	1.0852	0.149328	7.26718	3.67083e-13	4.29806e-11	0.901847	0.33954	transposable_element_gene
AT5G29100	26.072	1.22545	0.361923	3.38593	0.000709378	0.00734752	0.82519	0.302646	transposable_element_gene
AT5G29337	21.2316	1.17196	0.415812	2.81848	0.00482516	0.0326486	0.669353	0.331707	transposable_element_gene
AT5G29465	27.5892	1.15995	0.346089	3.3516	0.00080346	0.00811902	0.847237	0.466572	transposable_element_gene
AT5G30102	92.1807	1.11008	0.226401	4.90317	9.43026e-07	2.82174e-05	0.590946	0.350271	transposable_element_gene
AT5G30762	38.2815	1.0867	0.313748	3.46361	0.000532972	0.00594325	0.935032	0.399679	transposable_element_gene
AT5G31927	537.155	1.16966	0.133481	8.76274	1.90552e-18	6.41447e-16	0.526258	0.369128	transposable_element_gene
AT5G32485	16.014	1.2389	0.462778	2.6771	0.00742626	0.0447048	0.809198	0.441011	transposable_element_gene
AT5G32488	16.355	1.30951	0.451388	2.90107	0.00371886	0.0271292	0.501059	0.314578	transposable_element_gene
AT5G32678	16.2263	1.43383	0.479666	2.98922	0.00279687	0.0221203	1.15375	0.393809	transposable_element_gene
AT5G33226	40.5509	1.22782	0.299918	4.09385	4.24268e-05	0.000749215	0.615691	0.3776	transposable_element_gene
AT5G33255	24.1338	1.52654	0.379876	4.01852	5.85656e-05	0.000973563	1.29358	0.399491	transposable_element_gene
AT5G33256	39.9393	1.26388	0.318739	3.96525	7.33196e-05	0.00118588	0.825491	0.423443	transposable_element_gene
AT5G34833	25.7637	1.14893	0.361264	3.1803	0.00147124	0.0134823	0.624146	0.392275	transposable_element_gene
AT5G34841	124.133	1.62434	0.189168	8.58678	8.94393e-18	2.53537e-15	0.33867	0.426025	transposable_element_gene
AT5G34842	15.9933	1.33423	0.463368	2.87943	0.003984	0.0281599	0.418139	0.324167	transposable_element_gene
AT5G34843	166.754	1.13185	0.170202	6.65004	2.93022e-11	2.46597e-09	1.8351	0.266932	transposable_element_gene
AT5G34845	127.213	1.08158	0.189865	5.69655	1.22256e-08	5.53335e-07	2.22662	0.281294	transposable_element_gene
AT5G34865	65.3054	1.11587	0.244862	4.55713	5.18574e-06	0.000128712	0.654327	0.406957	transposable_element_gene
AT5G34866	37.2058	1.01742	0.331221	3.07172	0.0021283	0.0177446	0.428503	0.429945	transposable_element_gene
AT5G35800	12.9467	1.91643	0.539428	3.5527	0.000381299	0.00465686	0.888479	0.287234	transposable_element_gene
AT5G35802	17.2749	1.87539	0.477351	3.92874	8.53916e-05	0.0013482	1.41079	0.364207	transposable_element_gene
AT5G36650	13.1009	1.81143	0.552484	3.2787	0.00104286	0.0101387	0.360005	0.345745	transposable_element_gene
AT5G38383	134.195	1.1616	0.185429	6.26438	3.74301e-10	2.29089e-08	1.15575	0.308018	transposable_element_gene
AT5G44313	10.5898	1.55221	0.570752	2.71959	0.0065363	0.0406988	0.590979	0.419355	transposable_element_gene
AT5G44415	29.0138	1.17342	0.352156	3.33209	0.000861977	0.00867357	0.999982	0.425806	transposable_element_gene

## Sheet: ahg2-1
Genes from Araport11 annotation up-regulated in small RNA-seq (padj <0.05) - analysis for 21-22 nt long siRNAs.
gene	baseMean	log2FoldChange	lfcSE	stat	pvalue	padj	strandedness (fwd/rev reads)	fraction of methylated C	gene model type	primary gene symbol
AT2G04885	6.10279	3.39074	1.03904	3.26334	0.00110106	0.0170497	1.38608	0.475728	long_noncoding_rna
AT2G05485	28.141	1.20311	0.338872	3.55034	0.000384737	0.0079524	0.781884	0.405797	long_noncoding_rna
AT1G09110	357.592	1.65895	0.327025	5.07284	3.91927e-07	3.51044e-05	Inf	0	pre_trna
AT1G20170	358.048	1.65782	0.326426	5.07871	3.80009e-07	3.47176e-05	Inf	0	pre_trna
AT2G07766	74.0927	1.47819	0.423589	3.48969	0.000483585	0.00924274	92.5796	NaN	pre_trna
AT2G07793	69.928	1.68878	0.430666	3.92131	8.807e-05	0.0024382	90.5195	NaN	pre_trna
AT4G37175	358.442	1.65129	0.323754	5.10045	3.38852e-07	3.42013e-05	Inf	0	pre_trna
AT5G27715	357.039	1.66823	0.329418	5.06418	4.10161e-07	3.53512e-05	Inf	0	pre_trna
AT5G66755	358.442	1.65129	0.323754	5.10045	3.38852e-07	3.42013e-05	Inf	0	pre_trna
AT1G07610	25.641	2.09963	0.404658	5.18866	2.11814e-07	2.47371e-05	160.894	0	protein_coding	METALLOTHIONEIN 1C (MT1C)
AT1G15820	97.0046	1.04481	0.247824	4.21592	2.48762e-05	0.000979608	Inf	0	protein_coding	LIGHT HARVESTING COMPLEX PHOTOSYSTEM II SUBUNIT 6 (LHCB6)
AT1G23390	21.0518	1.1471	0.389502	2.94503	0.00322919	0.036585	18.823	0	protein_coding	KELCH DOMAIN-CONTAINING F-BOX PROTEIN (KFB)
AT1G23720	15.7657	1.75519	0.467048	3.75806	0.000171237	0.00416069	0.302409	0.256614	protein_coding
AT1G27570	24.021	3.47666	0.524367	6.63021	3.35213e-11	3.06251e-08	0.136806	0.532882	protein_coding
AT1G32140	9.86871	1.80066	0.608271	2.9603	0.00307339	0.0355424	0.522002	0.052356	protein_coding
AT1G47765	20.8222	1.1158	0.394457	2.82869	0.00467396	0.0475516	0.992543	0.368182	protein_coding
AT1G52230	22.7025	1.50346	0.384237	3.91286	9.12108e-05	0.00249491	117.326	0	protein_coding	PHOTOSYSTEM I SUBUNIT H2 (PSAH2)
AT1G73650	352.523	1.71227	0.33889	5.05258	4.35877e-07	3.68719e-05	0.00750318	0.0163666	protein_coding
AT2G05070	215.744	1.47598	0.190859	7.73334	1.04758e-14	1.59512e-11	1056.27	0	protein_coding	PHOTOSYSTEM II LIGHT HARVESTING COMPLEX GENE 2.2 (LHCB2.2)
AT2G05100	165.508	2.39352	0.220148	10.8723	1.56178e-27	7.13423e-24	256.115	0.121429	protein_coding	PHOTOSYSTEM II LIGHT HARVESTING COMPLEX GENE 2.1 (LHCB2.1)
AT2G06420	58.0205	1.54139	0.255094	6.04244	1.51803e-09	7.70484e-07	0.464791	0.287129	protein_coding
AT2G07787	13.3192	1.48507	0.520867	2.85115	0.00435609	0.0454307	0.635826	0.160714	protein_coding
AT2G15420	16.3296	1.90979	0.486679	3.92413	8.70446e-05	0.0024382	1.49525	0.485189	protein_coding
AT2G24980	14.0504	1.47166	0.505149	2.91331	0.00357618	0.0390813	0.160776	0.205742	protein_coding	EXTENSIN 6 (EXT6)
AT3G27690	21.5495	2.39904	0.446139	5.37734	7.55944e-08	1.07911e-05	45.0027	0.003861	protein_coding	PHOTOSYSTEM II LIGHT HARVESTING COMPLEX GENE 2.3 (LHCB2.3)
AT3G32200	21.8453	1.69839	0.413887	4.1035	4.0694e-05	0.00140826	2.31641	0.334802	protein_coding
AT3G42310	36.1739	1.25356	0.330264	3.79564	0.000147265	0.00366494	2.55138	0.25054	protein_coding
AT3G43837	17.9531	1.71423	0.443095	3.86876	0.000109392	0.00290526	1.24013	0.42959	protein_coding
AT3G54580	38.6963	2.10768	0.361876	5.82433	5.73422e-09	1.871e-06	0.561622	0.194581	protein_coding
AT3G54590	27.1222	1.70178	0.378637	4.49448	6.97391e-06	0.000362009	0.237536	0.2	protein_coding	HYDROXYPROLINE-RICH GLYCOPROTEIN (HRGP1)
AT4G08370	15.7681	1.51754	0.501212	3.02774	0.00246386	0.0301741	0.181294	0.324468	protein_coding
AT4G08620	13.928	1.64669	0.498579	3.30276	0.000957373	0.0152912	0.88854	0.0960118	protein_coding	SULPHATE TRANSPORTER 1;1 (SULTR1;1)
AT4G13992	8.97517	2.8832	0.744248	3.87397	0.000107075	0.00286033	1.72875	0.14242	protein_coding
AT4G14365	11.5451	1.60707	0.536389	2.99608	0.00273473	0.0327023	1.18407	0.00807537	protein_coding	XB3 ORTHOLOG 4 IN ARABIDOPSIS THALIANA (XBAT34)
AT4G15280	9.62433	3.01811	0.749346	4.02766	5.63357e-05	0.00176261	0.985126	0	protein_coding	UDP-GLUCOSYL TRANSFERASE 71B5 (UGT71B5)
AT4G16370	7.98492	2.43538	0.735787	3.30991	0.000933273	0.0150112	Inf	0.00954401	protein_coding	OLIGOPEPTIDE TRANSPORTER (OPT3)
AT4G19170	10.6768	1.66649	0.568695	2.93037	0.00338562	0.0377208	17.4832	0	protein_coding	NINE-CIS-EPOXYCAROTENOID DIOXYGENASE 4 (NCED4)
AT4G26730	96.196	1.04681	0.20661	5.06661	4.04962e-07	3.53512e-05	0.354649	0.411765	protein_coding
AT5G01410	7.82723	2.17738	0.702719	3.09851	0.00194494	0.0254569	8.68273	0	protein_coding	REDUCED SUGAR RESPONSE 4 (RSR4)
AT5G06630	9.22563	1.92679	0.654558	2.94365	0.00324364	0.036585	0.128945	0.185345	protein_coding
AT5G40870	32.8755	1.28868	0.3185	4.04608	5.2083e-05	0.00169693	0.182069	0.0351931	protein_coding	URIDINE KINASE/URACIL PHOSPHORIBOSYLTRANSFERASE 1 (UK/UPRT1)
AT5G41765	44.9276	1.15428	0.275256	4.19346	2.74727e-05	0.00106352	0.0936944	0.254753	protein_coding
AT5G46930	13.3472	3.06572	0.631176	4.85717	1.19078e-06	8.77335e-05	0.169405	0.319853	protein_coding
AT5G49730	10.5573	2.14637	0.616909	3.47924	0.00050284	0.00944576	Inf	0.0183727	protein_coding	FERRIC REDUCTION OXIDASE 6 (FRO6)
AT5G56795	24.8617	1.83509	0.382661	4.79561	1.62179e-06	0.000112248	148.96	0	protein_coding	METALLOTHIONEIN 1B (MT1B)
AT2G07663	13.8306	1.40437	0.477559	2.94072	0.00327451	0.0367518	1.39573	NaN	pseudogene
AT2G07712	81.931	1.29569	0.231304	5.6017	2.12258e-08	4.40725e-06	1.42323	0.367893	pseudogene
AT2G07723	25.5627	1.15964	0.35647	3.25312	0.00114147	0.0173589	4.15453	0.284404	pseudogene
AT2G07783	17.7738	1.54834	0.439031	3.52672	0.000420741	0.00854197	10.2747	0.235294	pseudogene
AT4G07320	28.2139	1.24353	0.351448	3.53829	0.000402725	0.00824955	1.54889	0.346023	pseudogene
AT5G29030	25.3151	1.13369	0.363498	3.11883	0.00181572	0.0244667	1.42705	0.363887	pseudogene
AT1G34405	25.8959	1.13446	0.359515	3.15553	0.00160207	0.022043	1.9514	0.31769	transposable_element_gene
AT1G36305	68.9456	1.01732	0.240316	4.23327	2.30319e-05	0.000956451	0.64465	0.343597	transposable_element_gene
AT1G36530	18.7634	1.17391	0.407201	2.88288	0.00394052	0.0420923	0.347619	0.395911	transposable_element_gene
AT1G36720	61.1131	1.05894	0.258053	4.10357	4.06823e-05	0.00140826	0.361682	0.285388	transposable_element_gene
AT1G37340	68.9793	1.2207	0.242588	5.032	4.85382e-07	3.88987e-05	0.896696	0.424434	transposable_element_gene
AT1G38185	39.3993	1.51929	0.310634	4.89094	1.00354e-06	7.51505e-05	0.636707	0.410815	transposable_element_gene
AT1G38300	14.8192	1.44795	0.466445	3.10422	0.00190782	0.0251877	0.88131	NaN	transposable_element_gene
AT1G39910	29.1253	1.00679	0.350251	2.87448	0.00404689	0.0426933	0.754656	NaN	transposable_element_gene
AT1G40073	29.2948	1.01847	0.349201	2.91658	0.0035389	0.0387667	0.768652	NaN	transposable_element_gene
AT1G40310	63.1191	1.43574	0.244047	5.88304	4.02797e-09	1.41537e-06	1.43881	0.405018	transposable_element_gene
AT1G43030	14.1234	1.66151	0.492539	3.37336	0.000742556	0.0124249	0.982531	0.268493	transposable_element_gene
AT1G43444	56.7322	1.17902	0.260793	4.52091	6.1575e-06	0.000334851	1.16304	0.42827	transposable_element_gene
AT1G65750	14.6692	1.49131	0.478472	3.11682	0.00182814	0.0244896	1.29778	0.348877	transposable_element_gene
AT2G06150	26.5846	1.14691	0.359933	3.18646	0.00144028	0.0205599	0.483322	0.369067	transposable_element_gene
AT2G06250	31.3748	1.00321	0.338532	2.96341	0.00304249	0.0353711	1.15454	0.403922	transposable_element_gene
AT2G06310	23.3816	1.37388	0.381309	3.60306	0.000314493	0.00662029	0.728105	0.403176	transposable_element_gene
AT2G06980	12.5366	1.63758	0.518017	3.16125	0.00157096	0.0218785	1.25806	0.316652	transposable_element_gene
AT2G09187	121.124	1.02992	0.192457	5.35141	8.72724e-08	1.17253e-05	1.31756	0.356852	transposable_element_gene
AT2G10130	9.47128	1.78039	0.607836	2.92907	0.00339977	0.0377862	1.84427	0.330334	transposable_element_gene
AT2G10320	11.2799	2.12501	0.631229	3.36646	0.000761394	0.0126474	0.266271	0.350126	transposable_element_gene
AT2G10660	62.5068	1.00106	0.245648	4.07519	4.59765e-05	0.00155571	1.67365	0.434659	transposable_element_gene
AT2G11100	16.0006	1.49365	0.459102	3.25342	0.00114025	0.0173589	0.653084	0.356209	transposable_element_gene
AT2G11230	19.6389	1.2915	0.426036	3.03144	0.00243387	0.0298869	0.708427	0.36943	transposable_element_gene
AT2G11780	24.8653	1.37417	0.369682	3.71717	0.000201465	0.00459421	0.199521	0.317708	transposable_element_gene
AT2G12740	40.0678	1.15957	0.31148	3.72276	0.000197061	0.00454633	0.772912	0.379814	transposable_element_gene
AT2G12750	34.3907	1.29685	0.339439	3.82055	0.000133155	0.0033605	0.792333	0.274725	transposable_element_gene
AT2G13860	28.5218	1.0131	0.331011	3.06061	0.00220883	0.0280276	1.20459	0.358372	transposable_element_gene
AT2G14370	20.696	1.1731	0.389616	3.01092	0.0026046	0.0314757	1.17555	0.231738	transposable_element_gene
AT3G29612	20.8229	1.72535	0.412605	4.18159	2.89474e-05	0.00111119	0.34457	0.400868	transposable_element_gene
AT3G30433	20.519	1.29867	0.422805	3.07157	0.00212936	0.0273997	0.584619	0.367236	transposable_element_gene
AT3G30436	29.9933	1.45369	0.364301	3.99036	6.59726e-05	0.00202257	1.0338	0.38046	transposable_element_gene
AT3G30810	23.8301	1.15191	0.362957	3.17368	0.0015052	0.0212054	0.635711	0.507196	transposable_element_gene
AT3G30843	19.5021	1.30968	0.405705	3.22817	0.00124586	0.0185984	1.9786	0.253289	transposable_element_gene
AT3G33072	34.2975	1.03403	0.34374	3.00816	0.00262831	0.0316784	1.43263	0.464088	transposable_element_gene
AT3G33100	24.9333	1.00808	0.354557	2.8432	0.00446635	0.0462103	0.592555	0.41419	transposable_element_gene
AT3G33537	36.697	1.01483	0.314468	3.22711	0.00125046	0.0186062	0.630156	0.40448	transposable_element_gene
AT3G42070	7.71617	2.63696	0.766345	3.44096	0.00057965	0.0103431	0.123068	0.428843	transposable_element_gene
AT3G42252	13.0943	1.98761	0.545047	3.64668	0.000265645	0.00580303	0.345654	0.353047	transposable_element_gene
AT3G42256	36.5086	1.42765	0.312519	4.5682	4.91926e-06	0.000288092	0.976794	0.386591	transposable_element_gene
AT3G42313	43.7227	1.10839	0.291833	3.79801	0.000145862	0.00366098	0.852707	0.385411	transposable_element_gene
AT3G42445	26.637	1.2565	0.357366	3.51599	0.000438114	0.00877766	0.732395	0.38998	transposable_element_gene
AT3G42450	19.8263	1.29721	0.408234	3.1776	0.00148498	0.0210664	1.81153	0.199659	transposable_element_gene
AT3G42624	33.6493	1.4551	0.332571	4.37533	1.21251e-05	0.000567042	1.18275	0.299371	transposable_element_gene
AT3G43154	32.6892	1.09483	0.314544	3.48068	0.000500144	0.00944073	2.03254	0.402707	transposable_element_gene
AT3G43862	52.5152	1.19591	0.27169	4.40176	1.07377e-05	0.000516314	1.54593	0.447602	transposable_element_gene
AT3G44705	23.3459	1.14943	0.378188	3.0393	0.00237126	0.0293547	1.71978	0.308106	transposable_element_gene
AT4G03860	30.4823	1.43911	0.340506	4.22639	2.37474e-05	0.000974047	1.05002	0.409263	transposable_element_gene
AT4G03880	48.1761	1.29333	0.28121	4.59915	4.24212e-06	0.000258373	1.06376	0.344241	transposable_element_gene
AT4G05583	56.2421	1.08749	0.282573	3.84852	0.000118836	0.00308433	1.25547	0.327225	transposable_element_gene
AT4G06474	32.7241	1.26749	0.323228	3.92135	8.80528e-05	0.0024382	1.74977	0.268987	transposable_element_gene
AT4G06506	50.0084	1.28868	0.288607	4.46519	7.99979e-06	0.000406034	1.42934	0.409677	transposable_element_gene
AT4G06509	9.32224	2.06343	0.650308	3.173	0.0015087	0.0212054	0.937073	0.356981	transposable_element_gene
AT4G06517	134.327	1.03649	0.187473	5.52874	3.22533e-08	5.48631e-06	1.31398	0.350355	transposable_element_gene
AT4G06518	29.4129	1.11982	0.335551	3.33724	0.000846135	0.0137062	0.853379	0.342252	transposable_element_gene
AT4G06544	43.3656	1.08684	0.279578	3.88741	0.000101319	0.00272251	1.1257	0.297954	transposable_element_gene
AT4G06694	20.965	1.24132	0.399399	3.10798	0.00188374	0.0250049	0.430641	0.363048	transposable_element_gene
AT4G06704	39.5308	1.0865	0.291126	3.73206	0.000189921	0.00448309	2.23219	0.386308	transposable_element_gene
AT4G06752	29.2037	1.53237	0.352586	4.34609	1.38586e-05	0.000633062	0.989006	0.327447	transposable_element_gene
AT4G07339	16.6313	1.8662	0.491748	3.79503	0.000147624	0.00366494	0.535515	0.299543	transposable_element_gene
AT4G07456	25.4847	1.32911	0.378317	3.51322	0.000442708	0.00883096	0.952432	0.403604	transposable_element_gene
AT4G07530	29.7791	1.09106	0.330657	3.29966	0.000968014	0.0153538	1.64365	0.460897	transposable_element_gene
AT4G07560	32.2216	1.04432	0.313871	3.32722	0.000877158	0.0141585	2.09979	0.260038	transposable_element_gene
AT4G07586	19.5328	1.45375	0.450738	3.22526	0.00125858	0.0186448	1.07172	0.378556	transposable_element_gene
AT4G07664	29.7609	1.02079	0.327247	3.11932	0.00181268	0.0244667	1.39876	0.319428	transposable_element_gene
AT4G07856	43.8783	1.01818	0.297456	3.42297	0.000619405	0.0107608	0.815561	0.355486	transposable_element_gene
AT4G07934	14.4336	1.34128	0.471116	2.84702	0.00441302	0.0459196	0.689046	0.372973	transposable_element_gene
AT4G08030	32.9595	1.18662	0.320731	3.69974	0.00021582	0.00485237	0.85783	0.351579	transposable_element_gene
AT4G08080	62.8003	1.18086	0.252911	4.66909	3.0254e-06	0.000194649	1.43516	0.364568	transposable_element_gene
AT4G08103	18.895	1.23139	0.427899	2.87776	0.00400505	0.0424646	0.493692	0.409091	transposable_element_gene
AT4G08131	43.9588	1.1095	0.322552	3.43977	0.000582211	0.0103484	1.14428	0.331602	transposable_element_gene
AT4G08138	64.4889	1.06669	0.244822	4.35699	1.31866e-05	0.000608446	0.320556	0.326586	transposable_element_gene
AT4G08490	27.5052	1.3031	0.350377	3.71913	0.000199914	0.00458897	0.417745	0.382688	transposable_element_gene
AT5G28892	18.0544	1.37235	0.420187	3.26604	0.00109062	0.0169453	1.36629	0.281075	transposable_element_gene
AT5G30762	26.8008	1.11306	0.34687	3.20887	0.00133258	0.019386	1.92045	0.399679	transposable_element_gene
AT5G31855	46.7307	1.06278	0.268859	3.95294	7.71982e-05	0.00227039	0.726295	0.359886	transposable_element_gene
AT5G32053	27.2935	1.09955	0.342335	3.21192	0.0013185	0.0192425	1.63511	0.439197	transposable_element_gene
AT5G32404	65.7558	1.53252	0.249849	6.13378	8.58131e-10	4.89993e-07	1.68866	0.417492	transposable_element_gene
AT5G32475	46.711	1.15349	0.279891	4.12123	3.76863e-05	0.00136048	2.14788	0.426036	transposable_element_gene
AT5G32495	52.779	1.05217	0.267946	3.9268	8.6085e-05	0.0024382	1.42889	0.414933	transposable_element_gene
AT5G32518	17.751	1.33732	0.439397	3.04354	0.0023381	0.0293419	1.93305	0.377672	transposable_element_gene
AT5G32623	36.1535	1.07826	0.310826	3.46902	0.000522355	0.00966039	0.899712	0.304516	transposable_element_gene
AT5G32624	45.3809	1.04915	0.280857	3.73553	0.000187323	0.00448006	1.36986	0.365489	transposable_element_gene
AT5G33389	29.0987	1.16605	0.33862	3.44354	0.000574149	0.0102852	1.8499	0.410405	transposable_element_gene
AT5G34480	12.5621	1.55334	0.514822	3.01723	0.00255094	0.0309912	0.98631	0.252874	transposable_element_gene
AT5G34842	10.5481	1.6647	0.586021	2.84069	0.00450166	0.0462103	0.773537	0.324167	transposable_element_gene
AT5G35340	18.4878	1.66897	0.449245	3.71506	0.000203159	0.00459421	1.20809	0.185622	transposable_element_gene
AT5G39185	23.0683	1.04319	0.367333	2.83991	0.00451267	0.0462194	0.907327	0.255639	transposable_element_gene

## Sheet: ccr4a
Genes from Araport11 annotation up-regulated in small RNA-seq (padj <0.05) - analysis for 21-22 nt long siRNAs.
gene	baseMean	log2FoldChange	lfcSE	stat	pvalue	padj	strandedness (fwd/rev reads)	fraction of methylated C	gene model type	primary gene symbol
AT1G51150	9.13858	6.4994	1.32827	4.89314	9.92401e-07	0.00337482	2.85314	0.0652174	protein_coding	DEGRADATION OF PERIPLASMIC PROTEINS 6 (DEG6)
AT3G22955	6.43729	5.98496	1.39133	4.30161	1.6956e-05	0.0314519	0.0457554	0.38806	transposable_element_gene

## Sheet: fy-2
Genes from Araport11 annotation up-regulated in small RNA-seq (padj <0.05) - analysis for 21-22 nt long siRNAs.
gene	baseMean	log2FoldChange	lfcSE	stat	pvalue	padj	strandedness (fwd/rev reads)	fraction of methylated C	gene model type	primary gene symbol
AT5G13480	13.0609	5.11098	1.1545	4.42699	9.55567e-06	0.00498943	0.612649	0.0307982	protein_coding	(FY)
AT4G17620	31.5082	3.72655	0.658401	5.66001	1.51368e-08	1.38313e-05	2.68023	0.0322129	protein_coding
AT3G49070	47.5153	1.25424	0.337147	3.72016	0.000199099	0.0248708	1.46565	0.271008	protein_coding
AT2G06420	48.8537	1.19675	0.311746	3.83886	0.000123605	0.0212617	0.574413	0.287129	protein_coding
AT5G28253	30.5407	1.39509	0.394176	3.53925	0.000401261	0.0444427	0.607859	0.370677	transposable_element_gene
AT1G37340	63.1171	1.02413	0.272573	3.75728	0.000171773	0.0248708	0.959789	0.424434	transposable_element_gene
AT2G05100	105.035	1.57342	0.251204	6.26354	3.76341e-10	6.87763e-07	78.6895	0.121429	protein_coding	PHOTOSYSTEM II LIGHT HARVESTING COMPLEX GENE 2.1 (LHCB2.1)

## Sheet: pab2 pab4
Genes from Araport11 annotation up-regulated in small RNA-seq (padj <0.05) - analysis for 21-22 nt long siRNAs.
gene	baseMean	log2FoldChange	lfcSE	stat	pvalue	padj	strandedness (fwd/rev reads)	fraction of methylated C	gene model type	primary gene symbol
AT2G05485	30.4802	1.25191	0.333873	3.74967	0.000177066	0.00456972	0.778244	0.405797	long_noncoding_rna
AT3G01835	4098.9	1.15176	0.15073	7.6412	2.15212e-14	1.38855e-11	1.08944	0.614943	long_noncoding_rna
AT3G01845	2715.19	1.13868	0.150344	7.57381	3.62447e-14	1.94876e-11	0.748603	0.676471	long_noncoding_rna
AT1G25112	29.1688	1.11798	0.368125	3.03696	0.00238981	0.0317107	0.668013	NaN	protein_coding
AT1G25180	38.1789	1.09185	0.329114	3.31754	0.000908125	0.0163101	0.762849	0.47619	protein_coding
AT1G42970	29.8945	1.1788	0.346871	3.39839	0.000677836	0.0134153	Inf	0.00810373	protein_coding	GLYCERALDEHYDE-3-PHOSPHATE DEHYDROGENASE B SUBUNIT (GAPB)
AT2G05100	111.848	1.58835	0.211849	7.49754	6.50256e-14	2.62216e-11	102.866	0.121429	protein_coding	PHOTOSYSTEM II LIGHT HARVESTING COMPLEX GENE 2.1 (LHCB2.1)
AT2G06420	49.1204	1.09183	0.259554	4.20657	2.59271e-05	0.00108624	0.426941	0.287129	protein_coding
AT2G07240	43.5431	1.02364	0.275318	3.71803	0.000200784	0.00504779	1.37448	0.340587	protein_coding
AT3G06435	6497.58	1.12114	0.156222	7.17658	7.14748e-13	2.30578e-10	0.964701	0.558669	protein_coding
AT3G21870	24.9919	1.26333	0.37233	3.39304	0.000691214	0.0135143	0.631841	0.244382	protein_coding	CYCLIN P2;1 (CYCP2;1)
AT3G42310	35.9875	1.12237	0.316634	3.5447	0.000393065	0.00868513	2.81729	0.25054	protein_coding
AT3G54580	26.2795	1.28022	0.358025	3.57578	0.000349188	0.00793295	0.963931	0.194581	protein_coding
AT3G30110	22.165	2.08101	0.424705	4.89988	9.58935e-07	7.36554e-05	127.192	0.0938628	pseudogene
AT3G30147	19.0667	1.45171	0.430959	3.36856	0.000755631	0.0145099	2.02031	0.288194	pseudogene
AT1G26990	18.0936	1.24344	0.419049	2.96729	0.0030044	0.0375666	1.2401	0.560528	transposable_element_gene
AT1G36530	20.8097	1.27376	0.404857	3.1462	0.00165408	0.0249348	0.25497	0.395911	transposable_element_gene
AT1G37340	66.1156	1.00682	0.229662	4.38392	1.16564e-05	0.000578516	1.00228	0.424434	transposable_element_gene
AT1G38185	35.4494	1.195	0.311916	3.83118	0.000127531	0.00370643	0.681206	0.410815	transposable_element_gene
AT1G38300	16.2419	1.51273	0.450319	3.35924	0.000781562	0.0146802	0.76627	NaN	transposable_element_gene
AT1G38423	15.5842	1.34886	0.451857	2.98516	0.00283434	0.0358572	0.9271	0.341176	transposable_element_gene
AT1G43444	56.4878	1.04766	0.252955	4.14169	3.4476e-05	0.00132404	1.05857	0.42827	transposable_element_gene
AT2G10320	10.7051	1.92278	0.600616	3.20134	0.00136788	0.0219542	0.50117	0.350126	transposable_element_gene
AT2G11780	24.5634	1.23321	0.367154	3.35884	0.000782701	0.0146802	0.241138	0.317708	transposable_element_gene
AT3G29612	18.1846	1.35351	0.424339	3.18969	0.00142424	0.0225225	0.342689	0.400868	transposable_element_gene
AT3G30436	26.5275	1.07352	0.343549	3.12479	0.00177934	0.0263052	0.656527	0.38046	transposable_element_gene
AT3G30810	25.6936	1.19764	0.361065	3.31695	0.000910052	0.0163101	1.31506	0.507196	transposable_element_gene
AT3G42252	11.4253	1.62857	0.57101	2.85208	0.00434343	0.0491646	0.380711	0.353047	transposable_element_gene
AT3G42256	38.0453	1.40039	0.304804	4.5944	4.33988e-06	0.000245622	0.936171	0.386591	transposable_element_gene
AT3G42624	31.541	1.20979	0.324011	3.7338	0.000188613	0.00482909	0.975047	0.299371	transposable_element_gene
AT3G42922	11.1962	2.01322	0.615718	3.26971	0.00107657	0.0181834	3.39254	0.206612	transposable_element_gene
AT3G43828	39.207	2.13438	0.334488	6.38106	1.75871e-10	4.72801e-08	9.17194	0.210884	transposable_element_gene
AT4G04313	15.7037	1.65855	0.469338	3.5338	0.000409635	0.00886901	1.07576	0.223129	transposable_element_gene
AT4G06567	30.8381	1.33228	0.32639	4.08187	4.46756e-05	0.00161936	3.42888	0.293478	transposable_element_gene
AT4G06752	25.3545	1.13127	0.370048	3.05709	0.00223497	0.0302942	1.5007	0.327447	transposable_element_gene
AT4G07339	16.0732	1.68833	0.467982	3.60769	0.000308935	0.00722192	0.366171	0.299543	transposable_element_gene
AT4G07456	24.9242	1.1725	0.383028	3.06114	0.00220496	0.0301407	1.1607	0.403604	transposable_element_gene
AT4G07560	35.4925	1.12846	0.311586	3.62165	0.000292726	0.00689295	1.89785	0.260038	transposable_element_gene
AT4G07586	18.3773	1.21938	0.422719	2.88461	0.00391897	0.0458555	1.22773	0.378556	transposable_element_gene
AT4G07941	10.3803	1.72433	0.590198	2.9216	0.00348235	0.0419181	0.695739	0.407446	transposable_element_gene
AT4G08131	48.5209	1.19419	0.281576	4.2411	2.2243e-05	0.00101065	1.38081	0.331602	transposable_element_gene
AT4G16910	21.2497	1.16941	0.387903	3.01469	0.00257239	0.0333274	3.4994	0.413904	transposable_element_gene
AT5G28253	34.7131	1.54478	0.331399	4.66138	3.14091e-06	0.000198678	1.00098	0.370677	transposable_element_gene
AT5G28605	13.5496	1.50683	0.529175	2.84751	0.00440634	0.049227	1.81699	0.364566	transposable_element_gene
AT5G28692	24.4399	1.06197	0.371185	2.86102	0.00422284	0.0481374	0.35297	0.349	transposable_element_gene
AT5G32404	54.4371	1.03515	0.258578	4.00323	6.24838e-05	0.00208285	2.20029	0.417492	transposable_element_gene
AT5G34623	31.1812	1.02745	0.322778	3.18315	0.00145682	0.0229254	0.747066	0.34481	transposable_element_gene

## Sheet: rsr2-1
Genes from Araport11 annotation up-regulated in small RNA-seq (padj <0.05) - analysis for 21-22 nt long siRNAs.
gene	baseMean	log2FoldChange	lfcSE	stat	pvalue	padj	strandedness (fwd/rev reads)	fraction of methylated C	gene model type	primary gene symbol
AT1G07250	42.3679	2.33066	0.324632	7.1794	7.00167e-13	4.04346e-10	2.37948	0	protein_coding	UDP-GLUCOSYL TRANSFERASE 71C4 (UGT71C4)
AT1G52180	16.5264	1.38873	0.452284	3.07048	0.00213718	0.0479545	2.49147	0.235	protein_coding
AT1G74090	33.3167	1.7373	0.327799	5.29989	1.15872e-07	2.43332e-05	2.41566	0.0303738	protein_coding	DESULFO-GLUCOSINOLATE SULFOTRANSFERASE 18 (SOT18)
AT1G74100	18.5634	2.76079	0.509778	5.41567	6.10605e-08	1.56722e-05	1.91434	0.00597015	protein_coding	SULFOTRANSFERASE 16 (SOT16)
AT3G08943	49.2745	4.83731	0.522502	9.25798	2.08345e-20	4.81278e-17	0.747266	0.0554493	protein_coding
AT3G08947	50.2645	5.4705	0.621507	8.80199	1.34405e-18	1.03492e-15	1.45865	0.0271691	protein_coding
AT3G09162	27.4566	1.50274	0.347822	4.32043	1.55729e-05	0.00189333	5.73039	0	protein_coding
AT3G49070	62.8176	1.76649	0.252678	6.99108	2.72778e-12	1.26023e-09	1.26956	0.271008	protein_coding
AT3G55254	16.8003	1.32704	0.432622	3.06744	0.00215899	0.0479545	0.274946	0.557576	protein_coding
AT3G57720	36.1639	1.12156	0.315357	3.55649	0.000375842	0.0177183	0.282839	0.00656045	protein_coding	(ZRK3)
AT4G08370	17.4004	1.67068	0.488248	3.42178	0.000622122	0.0249253	0.318634	0.324468	protein_coding
AT1G36530	21.0066	1.35885	0.395928	3.43208	0.000598981	0.0249253	0.262226	0.395911	transposable_element_gene
AT1G67626	54.1599	1.04866	0.256874	4.08237	4.45793e-05	0.00381401	1.96977	0.507772	transposable_element_gene
AT2G06310	22.8337	1.29367	0.38632	3.3487	0.000811924	0.0297706	1.00764	0.403176	transposable_element_gene
AT3G43828	23.8275	1.27616	0.390419	3.2687	0.00108042	0.033488	5.6866	0.210884	transposable_element_gene
AT4G07339	15.4348	1.6795	0.4795	3.50261	0.000460722	0.0200805	0.521278	0.299543	transposable_element_gene
AT4G20725	58.3037	1.03033	0.246228	4.18447	2.85829e-05	0.00287072	2.00009	0.256757	transposable_element_gene
AT5G28253	29.5509	1.30016	0.330787	3.93049	8.47715e-05	0.00611805	1.12277	0.370677	transposable_element_gene

## Sheet: cstf64-2
Genes from Araport11 annotation up-regulated in small RNA-seq (padj <0.05) - analysis for 21-22 nt long siRNAs.
gene	baseMean	log2FoldChange	lfcSE	stat	pvalue	padj	strandedness (fwd/rev reads)	fraction of methylated C	gene model type	primary gene symbol
AT1G04047	6.45339	2.21958	0.77527	2.86297	0.00419684	0.0344818	0.863698	0	antisense_long_noncoding_rna
AT1G09863	3.56893	5.08113	1.40785	3.60915	0.000307201	0.00447461	0.752005	0.00143266	antisense_long_noncoding_rna
AT2G14115	9.424	3.50987	0.847167	4.14306	3.42697e-05	0.000715972	2.19189	0.00409836	antisense_long_noncoding_rna
AT2G31751	9.46309	3.51526	0.833103	4.21948	2.44862e-05	0.000526956	0.802479	0.00244898	antisense_long_noncoding_rna
AT4G05155	3.51396	4.02785	1.37841	2.92211	0.00347668	0.030214	1.67105	0	antisense_long_noncoding_rna
AT5G02415	2.36753	4.49771	1.48105	3.03684	0.00239074	0.0227873	0.548867	0	antisense_long_noncoding_rna
AT5G65575	3.20538	4.93471	1.42734	3.45727	0.000545674	0.0070687	0.526845	0	antisense_long_noncoding_rna
AT2G06515	24.9062	1.23715	0.366292	3.3775	0.000731469	0.0089338	0.432618	0.698795	long_noncoding_rna
AT2G06995	9.07697	3.90001	0.935468	4.16904	3.05879e-05	0.000646671	2.5791	0.350211	long_noncoding_rna
AT3G05955	14.0654	4.12824	0.807488	5.11244	3.18016e-07	1.24106e-05	1.72118	0.223529	long_noncoding_rna
AT2G42420	6.98369	2.09232	0.76969	2.7184	0.00655992	0.0482278	Inf	0	pre_trna
AT4G23635	3.92417	5.22415	1.34578	3.88189	0.000103648	0.00179898	2.02906	0	pre_trna
AT1G01720	13.7637	1.93455	0.527725	3.66583	0.000246542	0.00371308	0.843262	0	protein_coding	(ATAF1)
AT1G01725	8.47691	2.42434	0.701646	3.45522	0.000549835	0.00711517	1.17609	0	protein_coding
AT1G01730	6.64696	2.95017	0.901475	3.2726	0.00106562	0.0119539	0.484555	0.00215983	protein_coding
AT1G01810	4.69443	3.50685	1.17785	2.97734	0.00290761	0.0265783	0.633215	0	protein_coding
AT1G02080	9.71134	2.42499	0.674695	3.5942	0.000325393	0.00470096	2.85493	0.0425532	protein_coding
AT1G02090	4.74976	5.50102	1.31616	4.17961	2.92009e-05	0.000618401	1.26843	0.00614439	protein_coding	FUSCA 5 (FUS5)
AT1G03440	23.171	2.62275	0.450789	5.81813	5.9509e-09	3.63796e-07	0.696201	0	protein_coding
AT1G04945	3.11111	3.83919	1.41272	2.71758	0.0065761	0.0483182	0.283655	0.0194444	protein_coding
AT1G05140	7.11394	3.05673	0.873431	3.49968	0.000465819	0.00629718	1.46279	0	protein_coding
AT1G05150	14.5482	2.90307	0.599303	4.84408	1.27199e-06	4.14316e-05	1.07317	0.0565371	protein_coding
AT1G05870	10.5197	4.73942	1.09769	4.31764	1.57708e-05	0.000357799	1.53165	0	protein_coding
AT1G06140	3.20781	4.93544	1.38723	3.55777	0.000374021	0.00526856	1.55374	0.0506567	protein_coding	MITOCHONDRIAL EDITING FACTOR 3 (MEF3)
AT1G06143	3.11913	3.84298	1.39536	2.75412	0.00588507	0.0442808	3.25311	0.0207254	protein_coding
AT1G06250	2.13009	4.33823	1.53827	2.82021	0.00479922	0.0380807	2.76865	0.0479846	protein_coding
AT1G06400	5.70019	5.76633	1.29604	4.44918	8.62005e-06	0.000215675	1.22717	0	protein_coding	(ARA-2)
AT1G06560	2.68885	4.67516	1.4458	3.23362	0.00122234	0.0134122	1.37419	0.0352847	protein_coding	(NOP2C)
AT1G06670	9.88314	2.94082	0.72433	4.06006	4.906e-05	0.000969481	1.10424	0.0625255	protein_coding	NUCLEAR DEIH-BOXHELICASE (NIH)
AT1G06680	58.8241	1.08791	0.256726	4.23762	2.259e-05	0.000489253	2.20483	0	protein_coding	PHOTOSYSTEM II SUBUNIT P-1 (PSBP-1)
AT1G06690	19.9094	4.31717	0.714499	6.04224	1.51991e-09	1.0479e-07	1.50151	0.0190703	protein_coding
AT1G06720	3.43484	5.03968	1.39589	3.61038	0.000305746	0.00446389	5.11939	0.0454545	protein_coding
AT1G06740	4.68124	5.47417	1.33794	4.0915	4.28594e-05	0.000866262	1.37752	0.0353319	protein_coding	MUSTANG 3 (MUG3)
AT1G06750	3.21302	4.93714	1.3861	3.56189	0.000368189	0.00519821	0.449503	0.0148741	protein_coding
AT1G07250	78.0099	2.38451	0.24686	9.65937	4.48629e-22	1.6375e-19	2.53673	0	protein_coding	UDP-GLUCOSYL TRANSFERASE 71C4 (UGT71C4)
AT1G07260	28.4436	1.8186	0.366714	4.9592	7.07853e-07	2.46754e-05	0.42435	0	protein_coding	UDP-GLUCOSYL TRANSFERASE 71C3 (UGT71C3)
AT1G07470	4.94575	4.54034	1.30911	3.46827	0.000523827	0.00689425	Inf	0.0290621	protein_coding
AT1G07660	8.11051	2.34297	0.7177	3.26456	0.00109635	0.0122573	1.29932	0	protein_coding
AT1G07670	16.6758	3.76818	0.673231	5.59715	2.17901e-08	1.17572e-06	1.10617	0.0369811	protein_coding	ENDOMEMBRANE-TYPE CA-ATPASE 4 (ECA4)
AT1G07810	10.7401	3.36391	0.755512	4.45249	8.48795e-06	0.00021323	34.2485	0.05374	protein_coding	ER-TYPE CA2+-ATPASE 1 (ECA1)
AT1G07990	6.07677	3.90823	1.16	3.36917	0.00075396	0.00914628	2.44635	0.0591518	protein_coding
AT1G08000	7.29509	4.1801	1.13153	3.6942	0.00022058	0.00338368	0.584684	0.0013947	protein_coding	GATA TRANSCRIPTION FACTOR 10 (GATA10)
AT1G08370	4.99188	4.55046	1.31445	3.46189	0.000536404	0.00697775	1.4406	0.0227618	protein_coding	DECAPPING 1 (DCP1)
AT1G08570	8.59606	2.4514	0.706814	3.46824	0.000523874	0.00689425	1.74396	0	protein_coding	ATYPICAL CYS HIS RICH THIOREDOXIN 4 (ACHT4)
AT1G08600	6.32043	2.87385	0.882739	3.25561	0.0011315	0.0125712	0.997481	0.0512241	protein_coding	(ATRX)
AT1G08610	11.7331	3.21599	0.708342	4.54017	5.62094e-06	0.000152178	2.79266	0.046225	protein_coding
AT1G09750	19.4875	1.41314	0.428556	3.29743	0.000975724	0.0110841	0.896522	0	protein_coding
AT1G09820	4.87889	5.54071	1.3122	4.22248	2.41633e-05	0.000521507	1.31806	0.0265781	protein_coding
AT1G10170	4.89844	2.92615	1.01499	2.88293	0.0039399	0.0329831	0.820845	0.0496855	protein_coding	NF-X-LIKE 1 (NFXL1)
AT1G10240	2.22463	4.40853	1.50651	2.92632	0.00343002	0.0299525	0.337421	0.012987	protein_coding	FAR1-RELATED SEQUENCE 11 (FRS11)
AT1G10330	2.50523	4.57937	1.47633	3.10187	0.00192303	0.0192303	3.49138	0	protein_coding
AT1G10340	2.64292	4.65649	1.50209	3.10001	0.00193515	0.019336	1.09493	0.002574	protein_coding
AT1G10350	2.19524	4.39389	1.53479	2.86286	0.00419838	0.0344818	2.17379	0	protein_coding
AT1G10580	5.26781	2.56498	0.924986	2.77299	0.00555436	0.0424444	1.86081	0	protein_coding
AT1G10920	5.84708	2.36251	0.843177	2.80192	0.00508	0.0393772	1.6636	0.003367	protein_coding	LOCUS ORCHESTRATING VICTORIN EFFECTS1 (LOV1)
AT1G11380	5.97855	3.24925	0.984005	3.30207	0.000959742	0.0109672	0.947584	0.00835073	protein_coding
AT1G11390	7.91536	5.23844	1.26437	4.14312	3.42619e-05	0.000715972	2.13489	0.0526316	protein_coding
AT1G11440	2.91773	4.80026	1.42717	3.36348	0.000769678	0.00932783	0.611609	0	protein_coding
AT1G11475	5.00877	2.96212	1.0485	2.82512	0.00472632	0.0376709	0.642454	0	protein_coding	(NRPB10)
AT1G11480	22.225	3.76928	0.587081	6.42038	1.35938e-10	1.15548e-08	1.20818	0.0286561	protein_coding
AT1G11905	5.1353	5.61638	1.31037	4.2861	1.81838e-05	0.000405137	2.39753	0.0323326	protein_coding
AT1G12910	2.69834	4.67891	1.44804	3.23121	0.00123268	0.0134899	2.16478	0	protein_coding	ANTHOCYANIN11 (ATAN11)
AT1G12920	6.47299	2.90951	0.884165	3.29068	0.00099945	0.0113064	3.1619	0.0112994	protein_coding	EUKARYOTIC RELEASE FACTOR 1-2 (ERF1-2)
AT1G13350	6.05822	4.84411	1.28622	3.76616	0.000165776	0.00268574	0.81469	0.0270027	protein_coding
AT1G13360	111.136	1.10959	0.188129	5.89802	3.67884e-09	2.36552e-07	2.32088	0	protein_coding
AT1G13930	14.0458	1.85311	0.523545	3.53954	0.000400832	0.00552453	7.87425	0	protein_coding
AT1G14330	13.5675	4.07181	0.812244	5.01304	5.35766e-07	1.96131e-05	2.01379	0.00530035	protein_coding
AT1G15260	28.4758	3.80252	0.525632	7.23419	4.68317e-13	5.58828e-11	0.705821	0	protein_coding
AT1G15280	3.42387	3.98154	1.37253	2.90088	0.00372115	0.0316732	1.54782	0.0379747	protein_coding
AT1G15290	13.7347	1.93224	0.515923	3.74521	0.000180243	0.00286823	0.916006	0.0144928	protein_coding	REDUCED CHLOROPLAST COVERAGE 3 (REC3)
AT1G15430	6.8397	3.46121	0.969345	3.57067	0.000356068	0.00505584	2.06674	0.042065	protein_coding
AT1G15440	4.10639	4.26026	1.33881	3.18213	0.00146198	0.0153625	1.24901	0.0643739	protein_coding	PERIODIC TRYPTOPHAN PROTEIN 2 (PWP2)
AT1G15810	8.79246	3.85197	0.940172	4.0971	4.18367e-05	0.000849743	1.64927	0.002574	protein_coding
AT1G16260	6.7705	2.98218	0.877175	3.39976	0.000674447	0.00833654	1.39091	0.0374532	protein_coding
AT1G16480	36.1837	3.54331	0.451248	7.85225	4.0865e-15	6.29259e-13	1.41144	0.0553936	protein_coding
AT1G16830	3.22647	3.89873	1.39205	2.8007	0.00509916	0.039491	3.38696	0.0731707	protein_coding
AT1G17100	28.9608	1.74373	0.353681	4.93024	8.21266e-07	2.80769e-05	0.985213	0	protein_coding	HAEM-BINDING PROTEIN 1 (HBP1)
AT1G17110	21.3157	2.11845	0.432958	4.89297	9.9327e-07	3.29585e-05	0.853992	0.0600801	protein_coding	UBIQUITIN-SPECIFIC PROTEASE 15 (UBP15)
AT1G17360	5.14835	3.01143	1.01747	2.95972	0.00307917	0.0276902	0.476301	0.0379213	protein_coding
AT1G17990	6.79191	4.06759	1.15395	3.52492	0.000423604	0.0057832	0	NaN	protein_coding
AT1G18020	6.18643	4.87614	1.28499	3.7947	0.000147822	0.00244597	Inf	NaN	protein_coding
AT1G20090	6.39239	4.92014	1.28849	3.81852	0.000134254	0.00225452	2.50892	0.00493421	protein_coding	RHO-RELATED PROTEIN FROM PLANTS 2 (ROP2)
AT1G20100	15.3629	2.9951	0.599852	4.99307	5.94283e-07	2.14391e-05	1.24388	0.00321027	protein_coding
AT1G21170	7.34656	3.1133	0.867552	3.5886	0.000332454	0.00478626	1.16012	0.0493763	protein_coding	(SEC5B)
AT1G21580	9.27971	2.14401	0.643667	3.33093	0.000865567	0.0101817	1.8475	0.0614675	protein_coding	SUPPRESSOR OF PAS2 1 (SOP1)
AT1G21640	8.71288	2.47505	0.70171	3.52717	0.000420028	0.00575337	0.755715	0.0509194	protein_coding	NAD KINASE 2 (NADK2)
AT1G22200	4.74958	2.87659	1.02028	2.81941	0.00481114	0.0381023	0.753092	0.0311688	protein_coding
AT1G22620	4.58927	3.46604	1.18763	2.91845	0.00351775	0.0304218	0.713401	0.0329068	protein_coding	SUPPRESSOR OF ACTIN 1 (SAC1)
AT1G24265	8.34194	6.30862	1.26521	4.98623	6.15695e-07	2.19563e-05	0.313681	0.0184783	protein_coding
AT1G24267	6.57935	5.97026	1.27913	4.66745	3.04968e-06	8.94717e-05	1.34959	0.0197905	protein_coding
AT1G24490	8.46124	2.19572	0.684117	3.20956	0.00132936	0.0142835	1.15902	0.0136126	protein_coding	ALBINA 4 (ALB4)
AT1G24510	5.83915	2.36234	0.854057	2.76602	0.00567452	0.04315	1.68532	0.0277778	protein_coding
AT1G24800	18.2735	3.10193	0.561514	5.52423	3.30939e-08	1.70413e-06	1.95824	NaN	protein_coding
AT1G24881	13.102	4.01896	0.806725	4.98183	6.29872e-07	2.23335e-05	2.04336	NaN	protein_coding
AT1G25055	16.0001	3.06109	0.581899	5.26052	1.43647e-07	6.25493e-06	1.2588	NaN	protein_coding
AT1G25150	15.9132	2.72497	0.5439	5.01006	5.44139e-07	1.98611e-05	1.64538	NaN	protein_coding
AT1G25220	11.1487	1.6758	0.550346	3.04498	0.00232692	0.0223471	3.32125	0.0463259	protein_coding	ANTHRANILATE SYNTHASE BETA SUBUNIT 1 (ASB1)
AT1G25380	5.24131	3.68139	1.16659	3.15568	0.00160125	0.0165596	1.39785	0.0258342	protein_coding	NAD+ TRANSPORTER 2 (NDT2)
AT1G25390	21.7988	3.55563	0.565022	6.29291	3.11576e-10	2.40165e-08	0.829959	0.0348837	protein_coding	LEAF RUST 10 DISEASE-RESISTANCE LOCUS RECEPTOR- LIKE PROTEIN KINASE-LIKE 4 (LRK10L4)
AT1G26762	9.9958	2.70429	0.688415	3.92828	8.55558e-05	0.00153654	5.14477	0.306533	protein_coding
AT1G27060	3.12797	4.89143	1.40787	3.47434	0.000512109	0.00679331	0.410267	0	protein_coding
AT1G27170	2.93578	4.80659	1.41064	3.40739	0.000655881	0.00818862	0.91954	0.00181488	protein_coding
AT1G27180	8.09392	2.91019	0.790631	3.68084	0.000232463	0.00353105	1.30739	0.0274443	protein_coding
AT1G27190	9.6896	3.19803	0.772926	4.13757	3.5101e-05	0.000729654	3.4554	0.043554	protein_coding	BAK1-INTERACTING RECEPTOR-LIKE KINASE 3 (BIR3)
AT1G27420	3.47556	5.05254	1.37111	3.685	0.000228705	0.00348249	1.79379	0.0389344	protein_coding
AT1G27520	10.0769	5.59824	1.2459	4.49332	7.01203e-06	0.000182049	1.8537	0.0379427	protein_coding	MANNOSIDASE 5 (MNS5)
AT1G27530	8.77712	4.46479	1.10712	4.03281	5.51149e-05	0.00106043	1.83899	0.0220441	protein_coding
AT1G27770	9.34899	2.8504	0.724105	3.93644	8.2698e-05	0.00149822	5.49599	0.0220083	protein_coding	AUTOINHIBITED CA2+-ATPASE 1 (ACA1)
AT1G28260	4.62972	2.83099	1.02857	2.75235	0.00591689	0.0443876	1.21593	0.0164788	protein_coding
AT1G28310	32.3421	2.0011	0.346048	5.78272	7.35008e-09	4.4065e-07	0.863395	0	protein_coding
AT1G29760	5.30101	3.69361	1.17095	3.15436	0.00160849	0.016597	0.930874	0.0165837	protein_coding	SEIPIN2 (SEIPIN2)
AT1G29770	4.45401	3.41812	1.18595	2.88217	0.00394947	0.0329831	0.694781	0.0813187	protein_coding
AT1G29830	49.4938	4.64784	0.507285	9.16219	5.08562e-20	1.46773e-17	0.00282613	0.0552677	protein_coding
AT1G29900	28.998	4.3759	0.611462	7.15646	8.27893e-13	9.34013e-11	1.3629	0.0641711	protein_coding	CARBAMOYL PHOSPHATE SYNTHETASE B (CARB)
AT1G29940	6.28689	2.85499	0.895132	3.18947	0.00142536	0.015118	0.421127	0.0573622	protein_coding	NUCLEAR RNA POLYMERASE A2 (NRPA2)
AT1G30000	3.28508	3.91802	1.38096	2.83718	0.00455146	0.0366301	1.00915	0.0347625	protein_coding	ALPHA-MANNOSIDASE 3 (MNS3)
AT1G30160	2.32958	4.47968	1.53912	2.91054	0.00360808	0.0309442	0.88029	0	protein_coding
AT1G30170	2.10499	4.32524	1.53914	2.81016	0.0049517	0.0385725	3.98705	0	protein_coding
AT1G30200	25.6022	2.05972	0.399595	5.15452	2.54287e-07	1.03466e-05	1.89454	0.0108499	protein_coding
AT1G30230	10.2697	1.97137	0.599982	3.28572	0.00101723	0.0114762	4.41528	0.0117417	protein_coding	EUKARYOTIC ELONGATION FACTOR 1B BETA 1 (EEF-1BB1)
AT1G30240	12.0796	3.26649	0.707116	4.61946	3.84745e-06	0.000109511	1.33534	0.0557444	protein_coding
AT1G30570	13.4588	2.97657	0.634854	4.68859	2.75097e-06	8.12846e-05	1.53152	0.0517413	protein_coding	HERCULES RECEPTOR KINASE 2 (HERK2)
AT1G30600	7.48549	3.59594	0.964208	3.72943	0.000191914	0.0030224	0.800876	0.0558659	protein_coding
AT1G30620	4.63135	2.82953	1.03439	2.73546	0.00622933	0.0461528	1.68598	0.0217391	protein_coding	MURUS 4 (MUR4)
AT1G31320	3.3948	5.01134	1.38216	3.62573	0.00028815	0.00426033	1.67267	0	protein_coding	LOB DOMAIN-CONTAINING PROTEIN 4 (LBD4)
AT1G31790	5.21165	4.61998	1.30923	3.52877	0.000417502	0.00573141	1.27293	0	protein_coding
AT1G32470	7.77335	2.27422	0.719549	3.16063	0.00157431	0.0162945	1.46354	0.00359712	protein_coding
AT1G33050	12.1763	2.43216	0.600269	4.05178	5.08293e-05	0.000999671	0.518051	0.0362319	protein_coding
AT1G33350	5.2924	2.58418	0.934469	2.7654	0.00568533	0.0431793	1.53149	0.0282862	protein_coding
AT1G34020	18.4334	3.11958	0.561907	5.55177	2.82785e-08	1.48074e-06	1.41788	0.0320513	protein_coding	UDP-RHA/UDP-GAL TRANSPORTER 6 (URGT6)
AT1G34070	13.8258	1.39383	0.493408	2.8249	0.0047295	0.0376721	0.776872	0.483721	protein_coding
AT1G34260	11.749	3.50413	0.758697	4.61861	3.86313e-06	0.000109706	1.14111	0.0662869	protein_coding	FORMS APLOID AND BINUCLEATE CELLS 1A (FAB1D)
AT1G34270	5.54355	4.70794	1.29855	3.62553	0.00028837	0.00426033	0.897212	0.0444874	protein_coding
AT1G34370	10.8191	3.0895	0.724672	4.26331	2.01424e-05	0.000442421	1.5359	0.0453125	protein_coding	SENSITIVE TO PROTON RHIZOTOXICITY 1 (STOP1)
AT1G34380	2.1007	4.32311	1.52978	2.82596	0.00471393	0.0376447	1.1389	0.0287206	protein_coding	ORGANELLAR EXONUCLEASE 2 (OEX2)
AT1G34420	7.09822	2.69499	0.816145	3.30209	0.000959664	0.0109672	1.2504	0.0399637	protein_coding
AT1G36980	26.3563	5.49747	0.874516	6.28629	3.25136e-10	2.4907e-08	1.87263	0.0155039	protein_coding
AT1G36990	35.0752	4.89802	0.643309	7.61378	2.66188e-14	3.797e-12	1.28713	0.0336037	protein_coding
AT1G43700	22.7785	2.32002	0.428569	5.4134	6.18375e-08	2.94024e-06	1.43133	0.0509554	protein_coding	VIRE2-INTERACTING PROTEIN 1 (VIP1)
AT1G43710	39.4244	2.74033	0.36862	7.43402	1.05343e-13	1.37611e-11	1.69453	0.0828924	protein_coding	EMBRYO DEFECTIVE 1075 (emb1075)
AT1G43850	7.50453	3.14519	0.864305	3.63898	0.00027372	0.00407787	0.744619	0.0502513	protein_coding	SEUSS (SEU)
AT1G43860	22.933	4.534	0.708143	6.40265	1.52702e-10	1.2816e-08	1.55085	0.0327409	protein_coding
AT1G44910	21.6392	1.05596	0.383933	2.75038	0.00595265	0.0445283	1.81776	0.0547368	protein_coding	PRE-MRNA-PROCESSING PROTEIN 40A (PRP40A)
AT1G44920	20.0921	1.40106	0.404571	3.46308	0.00053402	0.00695403	1.0941	0.0037037	protein_coding
AT1G45229	2.97465	4.82034	1.41739	3.40086	0.000671751	0.00831149	0.748057	0.0266876	protein_coding
AT1G47260	5.21841	3.02182	1.00646	3.00241	0.00267853	0.0247879	0.661712	0.0346232	protein_coding	GAMMA CARBONIC ANHYDRASE 2 (GAMMA CA2)
AT1G47550	5.0758	4.58027	1.31159	3.49216	0.000479129	0.0064254	0.666124	0.0356357	protein_coding	EXOCYST COMPLEX COMPONENT SEC3A (SEC3A)
AT1G48110	8.40943	2.68151	0.782443	3.4271	0.000610058	0.00775699	1.94045	0.0421156	protein_coding	EVOLUTIONARILY CONSERVED C-TERMINAL REGION 7 (ECT7)
AT1G48310	6.30984	3.95903	1.14415	3.46024	0.000539693	0.00701126	0.984718	0.027881	protein_coding	CHROMATIN REMODELING FACTOR18 (CHR18)
AT1G48450	12.3011	2.28649	0.574552	3.97961	6.90287e-05	0.00128241	2.46436	0.00785855	protein_coding
AT1G48560	2.20473	4.39873	1.52094	2.89212	0.00382652	0.0323262	1.26933	0.0364078	protein_coding
AT1G48650	5.92999	3.22954	0.990508	3.26048	0.00111223	0.0123903	1.31079	0.0404858	protein_coding
AT1G49405	4.11419	4.26205	1.34711	3.16385	0.00155699	0.0161422	1.54699	0	protein_coding	CASP-LIKE PROTEIN 5C3 (CASPL5C3)
AT1G49590	5.84922	5.80283	1.29662	4.47534	7.62903e-06	0.000196424	0.753529	0.0271186	protein_coding	ZINC-FINGER AND OCRE DOMAIN-CONTAINING PROTEIN 1 (ZOP1)
AT1G49660	14.104	1.9831	0.515243	3.84886	0.000118667	0.00202288	4.78654	0	protein_coding	CARBOXYESTERASE 5 (CXE5)
AT1G50270	9.33933	2.16066	0.645889	3.34524	0.00082211	0.00978177	1.9443	0.0381282	protein_coding
AT1G51100	23.8041	2.3949	0.423949	5.64901	1.6137e-08	9.02072e-07	0.889478	0	protein_coding	CHLORORESPIRATORY REDUCTION 41 (CRR41)
AT1G51110	5.30608	5.66115	1.31631	4.30078	1.70196e-05	0.000383326	1.73368	0.0630915	protein_coding
AT1G52620	5.47456	3.73845	1.18953	3.1428	0.00167343	0.0171914	1.75806	0.0319865	protein_coding	PENTATRICOPEPTIDE REPEAT PROTEIN 19 (PPR19)
AT1G53190	7.17261	3.54119	0.977978	3.62093	0.000293546	0.00432649	0.857025	0.0606742	protein_coding	TIE1-ASSOCIATED 33 RING-TYPE E3 LIGASE 1 (TEAR1)
AT1G53200	7.37691	3.11874	0.866099	3.6009	0.000317112	0.00459738	1.67313	0.043943	protein_coding
AT1G53570	6.97346	6.05572	1.27636	4.74451	2.09011e-06	6.42036e-05	0.853857	0.0215889	protein_coding	MITOGEN-ACTIVATED PROTEIN KINASE KINASE KINASE 3 (MAP3KA)
AT1G53580	3.98544	4.2134	1.34823	3.12514	0.00177723	0.0180782	5.78511	0.013308	protein_coding	GLYOXALASE II 3 (GLY3)
AT1G54130	24.8242	2.22589	0.408092	5.45439	4.9141e-08	2.42e-06	1.86986	0.0286278	protein_coding	RELA/SPOT HOMOLOG 3 (RSH3)
AT1G54140	13.9651	3.77444	0.734376	5.13966	2.75241e-07	1.10185e-05	1.46566	0.0209581	protein_coding	TATA BINDING PROTEIN ASSOCIATED FACTOR 21KDA SUBUNIT (TAFII21)
AT1G54490	26.9888	2.44867	0.415653	5.89113	3.83563e-09	2.45362e-07	1.02452	0.0535621	protein_coding	EXORIBONUCLEASE 4 (XRN4)
AT1G54500	40.7523	2.61767	0.346074	7.56391	3.91128e-14	5.39323e-12	0.760659	0	protein_coding
AT1G55325	72.6741	2.94203	0.276664	10.6339	2.07161e-26	1.11777e-23	0.96783	0.0603622	protein_coding	GRAND CENTRAL (GCT)
AT1G55340	9.57268	2.01225	0.62592	3.21487	0.00130504	0.0140708	2.98631	0.00884956	protein_coding
AT1G55675	2.08265	4.31375	1.58182	2.72708	0.00638984	0.047145	2.02802	0	protein_coding
AT1G55870	3.47985	5.05375	1.36883	3.69204	0.000222466	0.00340419	0.537715	0.0475755	protein_coding	ABA-HYPERSENSITIVE GERMINATION 2 (AHG2)
AT1G55910	6.47917	2.23799	0.82176	2.72341	0.0064612	0.0475584	0.851149	0	protein_coding	ZINC TRANSPORTER 11 PRECURSOR (ZIP11)
AT1G58215	2.396	4.5105	1.50571	2.9956	0.00273908	0.025254	0.87963	0.0295455	protein_coding
AT1G59700	4.26446	5.33847	1.3454	3.96794	7.24966e-05	0.00133682	1.16324	0	protein_coding	GLUTATHIONE S-TRANSFERASE TAU 16 (GSTU16)
AT1G59710	12.9245	2.08021	0.550479	3.7789	0.00015752	0.00258404	1.36401	0.00406504	protein_coding
AT1G59720	7.86207	1.84521	0.663641	2.78044	0.00542852	0.041561	0.617672	0.0131291	protein_coding	CHLORORESPIRATORY REDUCTION28 (CRR28)
AT1G59760	5.01342	2.96501	1.01207	2.92965	0.0033934	0.0297612	3.4897	0.045098	protein_coding	HOMOLOG OF YEAST MTR4 (MTR4)
AT1G59820	9.96538	1.91947	0.62222	3.08488	0.00203635	0.0201464	0.668006	0.0511408	protein_coding	AMINOPHOSPHOLIPID ATPASE 3 (ALA3)
AT1G59830	10.364	2.15005	0.619114	3.47278	0.0005151	0.00680766	1.24793	0	protein_coding	PROTEIN PHOSPHATASE 2A-1 (PP2A-1)
AT1G59910	32.0432	3.25343	0.439906	7.39574	1.40624e-13	1.81786e-11	1.21701	0.0340909	protein_coding
AT1G60000	7.94389	2.87233	0.822618	3.4917	0.000479963	0.0064254	1.45509	0	protein_coding
AT1G60650	2.66467	4.66564	1.4425	3.23441	0.00121896	0.0133988	1.13822	0.0547588	protein_coding	RNA-BINDING GLYCINE-RICH PROTEIN B1 (RBGB1)
AT1G60870	11.5312	2.01903	0.567203	3.55964	0.00037137	0.00523716	15.4496	0	protein_coding	MATERNAL EFFECT EMBRYO ARREST 9 (MEE9)
AT1G60960	11.3754	3.45294	1.08658	3.17781	0.00148394	0.0155389	1.13302	0.00143678	protein_coding	IRON REGULATED TRANSPORTER 3 (IRT3)
AT1G61850	6.84954	6.02886	1.27889	4.71415	2.42725e-06	7.25836e-05	1.46416	0.0448065	protein_coding
AT1G61860	5.21826	5.63269	1.31036	4.29859	1.71889e-05	0.000386438	0.535484	0.0675241	protein_coding
AT1G62730	2.50707	4.58042	1.47009	3.11574	0.00183482	0.0185273	0.386563	0.0238569	protein_coding
AT1G62740	6.53725	4.01867	1.14206	3.51878	0.000433541	0.00591235	1.18976	0.0244253	protein_coding	HOP2 (Hop2)
AT1G63850	14.5403	1.39684	0.482439	2.89536	0.00378723	0.0320597	2.39156	0.0280899	protein_coding
AT1G63855	3.69687	4.1001	1.36255	3.00914	0.00261985	0.0243904	3.24314	0	protein_coding
AT1G64180	2.21606	4.40422	1.54615	2.84851	0.00439248	0.0356979	0.610749	0.0217628	protein_coding
AT1G64185	3.54671	4.03766	1.36258	2.96325	0.00304405	0.027474	1.87501	0	protein_coding
AT1G64190	4.73553	3.51453	1.1778	2.98399	0.00284519	0.0260915	2.53023	0.00884956	protein_coding	6-PHOSPHOGLUCONATE DEHYDROGENASE 1 (PGD1)
AT1G64500	8.95114	2.77516	0.73615	3.76983	0.000163356	0.00264999	1.23854	0.00224719	protein_coding
AT1G64720	20.746	1.98483	0.432787	4.58616	4.51482e-06	0.000125344	2.38388	0.00185874	protein_coding	(CP5)
AT1G64770	8.0907	2.34398	0.724781	3.23406	0.00122046	0.0134034	0.92764	0.00177936	protein_coding	PHOTOSYNTHETIC NDH SUBCOMPLEX B 2 (PnsB2)
AT1G64960	5.94482	3.87549	1.15761	3.34784	0.000814428	0.00971832	1.10602	0.0829187	protein_coding	HYPERSENSITIVE TO EXCESS BORON 1 (HEB1)
AT1G65010	13.0374	1.8313	0.536401	3.41406	0.00064003	0.00803112	1.05597	0.0397141	protein_coding
AT1G65030	3.05114	4.8655	1.41333	3.44257	0.000576215	0.00741119	1.17566	0.0254237	protein_coding
AT1G65032	3.03981	4.86152	1.40961	3.44883	0.000563015	0.00727057	1.20323	0	protein_coding
AT1G65280	4.52865	3.45157	1.19013	2.90016	0.00372968	0.0317023	1.34607	0.0541922	protein_coding
AT1G65290	4.88754	3.56444	1.17465	3.03446	0.00240967	0.0228974	3.55901	0.0104167	protein_coding	MITOCHONDRIAL ACYL CARRIER PROTEIN 2 (mtACP2)
AT1G65990	9.50276	1.82494	0.602897	3.02695	0.00247038	0.0233847	2.54619	0.137318	protein_coding
AT1G66180	5.48103	2.62763	0.95478	2.75208	0.00592182	0.0443876	5.63683	0	protein_coding
AT1G66250	6.06961	4.84639	1.28851	3.76122	0.000169086	0.00271529	0.863266	0.0686406	protein_coding
AT1G66660	2.08601	4.31556	1.53444	2.81247	0.00491632	0.0385372	6.75876	0.0432432	protein_coding
AT1G67440	6.32371	2.18414	0.779887	2.80058	0.00510105	0.039491	2.82398	0.010352	protein_coding	EMBRYO DEFECTIVE 1688 (emb1688)
AT1G67730	6.25322	2.17226	0.797231	2.72475	0.006435	0.0474218	1.05437	0.00548446	protein_coding	BETA-KETOACYL REDUCTASE 1 (KCR1)
AT1G68050	8.44782	6.32852	1.2619	5.01507	5.30142e-07	1.95191e-05	1.89879	0.0262794	protein_coding	FLAVIN-BINDING, KELCH REPEAT, F BOX 1 (FKF1)
AT1G68330	4.19496	4.29799	1.34028	3.20678	0.0013423	0.0143975	2.60351	0	protein_coding
AT1G68720	20.5537	3.14022	0.541426	5.79991	6.63488e-09	3.99703e-07	1.38979	0.0549961	protein_coding	TRNA ARGININE ADENOSINE DEAMINASE (TADA)
AT1G69060	6.15068	3.29164	0.979794	3.35953	0.000780764	0.00941621	0.669185	0.0338785	protein_coding
AT1G69210	2.66467	4.66564	1.4425	3.23441	0.00121896	0.0133988	0.746689	0	protein_coding
AT1G69350	2.07744	4.31102	1.5698	2.74622	0.00602857	0.0450418	0.861929	0.027417	protein_coding
AT1G70060	4.21245	3.32543	1.21369	2.73993	0.00614515	0.0457476	1.99648	0.0667011	protein_coding	SIN3-LIKE 4 (SNL4)
AT1G70190	4.52793	5.42688	1.33499	4.06509	4.80132e-05	0.000951828	1.90967	0.0174672	protein_coding
AT1G70480	5.96059	2.398	0.846968	2.83128	0.00463624	0.0371918	1.71287	0.00147275	protein_coding
AT1G70590	8.03532	6.25571	1.26636	4.93992	7.81554e-07	2.69419e-05	0.89823	0.0224359	protein_coding
AT1G71170	9.85402	5.56281	1.24654	4.46259	8.09732e-06	0.000205077	3.58463	0	protein_coding
AT1G71180	10.1679	4.07488	0.934151	4.36213	1.28804e-05	0.000305048	0.673182	0	protein_coding
AT1G71730	8.19904	2.93352	0.785363	3.73524	0.00018754	0.00297237	0.578861	0	protein_coding
AT1G71850	11.7326	3.84882	0.819974	4.69383	2.68134e-06	7.94162e-05	0.590399	0.0578313	protein_coding
AT1G72010	12.8034	4.42606	0.910973	4.85861	1.18211e-06	3.88094e-05	2.17628	0	protein_coding	TCP DOMAIN PROTEIN 22 (TCP22)
AT1G72020	3.91989	5.2231	1.34496	3.88346	0.000102981	0.00179242	0.614599	0	protein_coding
AT1G72030	9.11236	3.09846	0.775515	3.99536	6.45965e-05	0.00121277	1.13501	0	protein_coding
AT1G72040	10.5368	4.1262	0.923862	4.46626	7.95992e-06	0.000202924	1.57487	0.0275974	protein_coding	DEOXYRIBONUCLEOSIDE KINASE (DNK)
AT1G72360	2.52513	4.58782	1.46287	3.13619	0.00171158	0.0174965	3.51956	0	protein_coding	ETHYLENE RESPONSE FACTOR 73 (ERF73)
AT1G72480	2.5839	4.61311	1.48612	3.10413	0.0019084	0.0191149	5.06932	0.0532319	protein_coding
AT1G73730	7.49882	2.21114	0.734247	3.01144	0.00260011	0.0242794	1.43476	0.0404463	protein_coding	ETHYLENE-INSENSITIVE3-LIKE 3 (EIL3)
AT1G73880	9.82646	2.6702	0.699637	3.81655	0.000135328	0.00226949	0.397498	0	protein_coding	UDP-GLUCOSYL TRANSFERASE 89B1 (UGT89B1)
AT1G73930	5.58668	5.73535	1.2989	4.41553	1.00763e-05	0.000248108	1.49267	0.0193939	protein_coding
AT1G73970	15.4117	2.52655	0.542439	4.65775	3.19678e-06	9.29089e-05	1.47848	0.024558	protein_coding
AT1G74090	140.428	2.3947	0.194034	12.3416	5.40467e-35	5.15938e-32	4.30003	0.0303738	protein_coding	DESULFO-GLUCOSINOLATE SULFOTRANSFERASE 18 (SOT18)
AT1G74100	129.111	2.98693	0.225303	13.2574	4.08853e-40	6.34232e-37	2.13632	0.00597015	protein_coding	SULFOTRANSFERASE 16 (SOT16)
AT1G74160	9.63112	2.02221	0.624896	3.23608	0.00121183	0.0133442	1.19719	0.0383912	protein_coding	TON1 RECRUITING MOTIF 4 (TRM4)
AT1G74170	11.0028	3.10784	0.712854	4.35972	1.30232e-05	0.000307257	0.879018	0.0291545	protein_coding	RECEPTOR LIKE PROTEIN 13 (RLP13)
AT1G74250	7.82637	2.05419	0.715351	2.87158	0.0040842	0.033745	1.55901	0.0321101	protein_coding
AT1G74260	15.101	3.15815	0.614465	5.13967	2.75226e-07	1.10185e-05	2.07789	0.0611995	protein_coding	PURINE BIOSYNTHESIS 4 (PUR4)
AT1G74450	10.5823	4.74178	1.10607	4.28705	1.81058e-05	0.000404125	1.47652	0	protein_coding
AT1G74580	3.16414	3.85858	1.39965	2.75682	0.00583662	0.0440319	1.61804	0.0519159	protein_coding
AT1G74600	6.33672	2.8635	0.916888	3.12306	0.0017898	0.0181912	2.00209	0.0383189	protein_coding	ORGANELLE TRANSCRIPT PROCESSING 87 (OTP87)
AT1G75120	2.84032	4.75326	1.45989	3.25591	0.0011303	0.012569	19.8095	0.0753065	protein_coding	REDUCED RESIDUAL ARABINOSE 1 (RRA1)
AT1G75190	6.26806	3.31594	1.00933	3.28528	0.00101879	0.0114834	1.5184	0	protein_coding
AT1G75290	3.65826	5.12142	1.36441	3.75359	0.00017432	0.00278061	0.119458	0	protein_coding
AT1G75310	4.82247	3.55023	1.17815	3.0134	0.00258337	0.0241777	0.725799	0.0267624	protein_coding	AUXILIN-LIKE 1 (AUL1)
AT1G75850	3.93952	4.20102	1.3504	3.11095	0.00186488	0.0187394	1.00727	0.0344828	protein_coding	VPS35 HOMOLOG B (VPS35B)
AT1G75960	9.20755	2.82463	0.726918	3.88577	0.000102007	0.00178368	0.861393	0	protein_coding
AT1G76090	22.6728	1.32649	0.382743	3.46574	0.000528765	0.00692224	1.52824	0	protein_coding	STEROL METHYLTRANSFERASE 3 (SMT3)
AT1G77080	2.24973	4.42067	1.51652	2.91501	0.00355679	0.0306739	2.19159	0	protein_coding	MADS AFFECTING FLOWERING 1 (MAF1)
AT1G77250	2.36753	4.49771	1.48105	3.03684	0.00239074	0.0227873	2.40948	0.0332512	protein_coding
AT1G77360	6.63231	3.40498	0.97951	3.47621	0.000508563	0.00675725	2.57725	0.0390244	protein_coding	ARABIDOPSIS PENTATRICOPEPTIDE REPEAT 6 (APPR6)
AT1G77460	5.96112	2.77108	0.899392	3.08106	0.00206267	0.0202514	1.61241	0.0522167	protein_coding	CELLULOSE SYNTHASE INTERACTIVE 3 (CSI3)
AT1G78300	9.33738	2.35678	0.692443	3.40357	0.000665119	0.00828727	2.20401	0	protein_coding	GENERAL REGULATORY FACTOR 2 (GRF2)
AT1G78310	15.3703	6.21294	1.2259	5.06808	4.01857e-07	1.53448e-05	0.688366	0	protein_coding	VQ MOTIF-CONTAINING PROTEIN 9 (VQ9)
AT1G78600	6.15561	3.92211	1.15324	3.40096	0.000671493	0.00831149	1.05444	0	protein_coding	LIGHT-REGULATED ZINC FINGER PROTEIN 1 (LZF1)
AT1G78610	6.56661	4.96734	1.28483	3.86615	0.000110565	0.00190044	2.80585	0.0154015	protein_coding	MECHANOSENSITIVE CHANNEL OF SMALL CONDUCTANCE-LIKE 6 (MSL6)
AT1G78870	7.25399	3.10213	0.886847	3.49793	0.000468886	0.00632932	2.35972	0	protein_coding	UBIQUITIN-CONJUGATING ENZYME 35 (UBC35)
AT1G78880	6.20739	3.3026	0.982978	3.35979	0.000780027	0.00941621	2.32853	0.041791	protein_coding
AT1G79060	12.6063	2.17924	0.554098	3.93296	8.39076e-05	0.00151571	0.856736	0	protein_coding
AT1G79080	3.48994	4.0198	1.40151	2.8682	0.00412814	0.03404	1.65684	0.0370995	protein_coding
AT1G79110	22.671	1.09751	0.381875	2.87399	0.00405323	0.0336009	0.982946	0	protein_coding	BOI-RELATED GENE 2 (BRG2)
AT1G79120	23.3472	2.63703	0.459932	5.73351	9.83737e-09	5.75857e-07	2.11243	0.000954198	protein_coding
AT1G79200	8.0854	3.71677	0.975421	3.81042	0.00013873	0.00231715	1.47399	0.0626398	protein_coding	STIGMA/STYLE CELL-CYCLE INHIBITOR 1 (SCI1)
AT1G79540	2.37886	4.50299	1.50602	2.99	0.00278979	0.0256644	0.98644	0.0499469	protein_coding
AT1G79570	7.3627	6.13578	1.27762	4.8025	1.56697e-06	4.97343e-05	1.88833	0.0556156	protein_coding
AT1G79870	9.08187	2.31311	0.668821	3.45849	0.000543206	0.00704408	0.844076	0	protein_coding
AT1G80080	16.694	2.40245	0.508034	4.72892	2.25716e-06	6.8824e-05	1.15387	0	protein_coding	TOO MANY MOUTHS (TMM)
AT1G80270	8.51959	3.79372	0.956479	3.96633	7.29865e-05	0.00134386	2.49145	0.0205811	protein_coding	PENTATRICOPEPTIDE REPEAT 596 (PPR596)
AT1G80280	7.91121	2.07466	0.689439	3.0092	0.00261939	0.0243904	1.29877	0.0122631	protein_coding
AT1G80400	5.52393	3.7597	1.16538	3.22615	0.0012547	0.0136466	1.47439	0.0169492	protein_coding
AT1G80660	2.45998	4.54048	1.5316	2.96454	0.00303135	0.0273992	1.43923	0.00614334	protein_coding	H(+)-ATPASE 9 (HA9)
AT1G80780	13.5829	1.90773	0.525154	3.6327	0.000280471	0.00415848	1.0003	0	protein_coding
AT1G80940	8.18416	2.13691	0.688083	3.1056	0.00189895	0.0190355	1.0136	0	protein_coding
AT2G01100	25.3249	6.03682	1.05913	5.69976	1.19973e-08	6.89291e-07	1.07654	0.0172745	protein_coding
AT2G01110	51.4736	5.73214	0.674761	8.49507	1.97821e-17	4.23268e-15	1.27792	0.00765697	protein_coding	ALBINO AND PALE GREEN 2 (APG2)
AT2G01650	3.20301	3.87305	1.42663	2.71482	0.00663114	0.0485927	0.748734	0.0311927	protein_coding	PLANT UBX DOMAIN-CONTAINING PROTEIN 2 (PUX2)
AT2G01680	9.53258	3.97236	0.938368	4.23326	2.30328e-05	0.000497974	1.64401	0.0777262	protein_coding
AT2G01710	11.9324	2.39907	0.603841	3.97303	7.09654e-05	0.00131641	0.598705	0	protein_coding
AT2G01740	7.06802	3.05194	0.879425	3.47038	0.000519732	0.00685427	2.446	0.0847458	protein_coding
AT2G01750	15.9576	1.67074	0.476569	3.50577	0.000455292	0.00616832	0.82801	0.0347759	protein_coding	MICROTUBULE-ASSOCIATED PROTEINS 70-3 (MAP70-3)
AT2G01860	6.57504	2.25396	0.784656	2.87255	0.00407175	0.0336869	1.02724	0.046371	protein_coding	EMBRYO DEFECTIVE 975 (EMB975)
AT2G02560	17.2962	3.18458	0.579907	5.49153	3.98458e-08	2.02658e-06	1.57974	0.0588235	protein_coding	CULLIN-ASSOCIATED AND NEDDYLATION DISSOCIATED (CAND1)
AT2G02570	7.05012	2.10235	0.738334	2.84743	0.00440741	0.0357958	2.67265	0.0246753	protein_coding
AT2G02835	149.969	1.79923	0.17007	10.5794	3.71374e-26	1.92031e-23	4.19768	0.415677	protein_coding
AT2G02840	191.646	2.07004	0.16548	12.5093	6.64064e-36	7.49185e-33	0.221688	0.414201	protein_coding
AT2G03140	6.69885	4.98822	1.28466	3.88291	0.000103212	0.00179393	22.2415	0.0429831	protein_coding
AT2G03270	2.35376	4.49154	1.49478	3.00482	0.00265736	0.0246471	3.34578	0.0538462	protein_coding
AT2G03330	6.48638	2.91293	0.881983	3.30271	0.00095756	0.0109625	1.7503	0.302381	protein_coding
AT2G03690	2.08601	4.31556	1.53444	2.81247	0.00491632	0.0385372	1.44964	0.0273349	protein_coding
AT2G03770	2.11632	4.33145	1.55688	2.78214	0.00540022	0.0414195	0.664825	0.0802676	protein_coding	SULFOTRANSFERASE 202E1 (SULT202E1)
AT2G03810	13.7345	5.13228	1.08024	4.75105	2.0236e-06	6.25229e-05	2.06815	0.0146699	protein_coding
AT2G03820	15.3542	3.92166	0.725779	5.40337	6.53991e-08	3.09772e-06	3.67037	0.039031	protein_coding	NONSENSE-MEDIATED MRNA DECAY 3 (NMD3)
AT2G04050	4.65522	5.46784	1.32326	4.13209	3.59485e-05	0.000742297	1.5402	0.00768049	protein_coding
AT2G05210	12.7839	2.88564	0.629186	4.5863	4.51164e-06	0.000125344	1.48231	0.0533333	protein_coding	PROTECTION OF TELOMERES 1A (AtPOT1a)
AT2G05220	6.96092	4.11209	1.13056	3.63723	0.00027559	0.0041004	1.70335	0.0361011	protein_coding
AT2G05940	6.45823	3.36686	0.978611	3.44044	0.000580766	0.00744556	1.09778	0.00598802	protein_coding	RPM1-INDUCED PROTEIN KINASE (RIPK)
AT2G06040	10.7875	2.22037	0.610504	3.63694	0.000275893	0.0041004	1.29168	0.0645812	protein_coding
AT2G06510	55.5828	1.26266	0.253288	4.98509	6.19326e-07	2.20224e-05	1.13041	0.0565517	protein_coding	REPLICATION PROTEIN A 1A (RPA1A)
AT2G06906	22.7409	1.71156	0.400442	4.27417	1.91852e-05	0.000425261	1.54775	0.219512	protein_coding
AT2G07340	4.80284	4.49665	1.31308	3.42451	0.0006159	0.0077993	3.10442	0.00254453	protein_coding	PREFOLDIN 1 (PFD1)
AT2G07360	7.41733	4.20657	1.13989	3.69033	0.00022396	0.00341442	4.56774	0.051124	protein_coding
AT2G13600	9.62463	2.63721	0.696081	3.78865	0.000151469	0.00249964	2.12662	0.0561224	protein_coding	SLOW GROWTH 2 (SLO2)
AT2G13610	14.958	3.35459	0.648388	5.17374	2.29454e-07	9.49174e-06	1.79087	0.00416089	protein_coding	ATP-BINDING CASSETTE G5 (ABCG5)
AT2G14080	26.0258	2.54553	0.427418	5.95559	2.59135e-09	1.71972e-07	1.3542	0.000783699	protein_coding
AT2G14260	6.91772	2.07207	0.734799	2.81992	0.00480358	0.038091	1.4938	0.045045	protein_coding	PROLINE IMINOPEPTIDASE (PIP)
AT2G14850	11.4791	4.2575	0.915672	4.64959	3.32594e-06	9.59882e-05	1.44951	0.0722892	protein_coding
AT2G14860	2.42202	4.52251	1.50378	3.00743	0.0026347	0.0245102	0.899313	0.0280992	protein_coding
AT2G15230	14.9818	3.60063	0.688568	5.22916	1.70285e-07	7.31222e-06	0.500777	0.0523338	protein_coding	LIPASE 1 (LIP1)
AT2G15290	9.63315	2.21621	0.645566	3.43298	0.000596994	0.00761428	1.06399	0.0526316	protein_coding	TRANSLOCON AT INNER MEMBRANE OF CHLOROPLASTS 21 (TIC21)
AT2G15340	12.5861	1.77215	0.535751	3.30779	0.000940344	0.0107791	1.01036	0.269608	protein_coding
AT2G15910	9.15635	3.90827	0.940898	4.15376	3.27049e-05	0.000687912	0.627756	0.0612813	protein_coding
AT2G16390	10.0168	4.65772	1.11131	4.1912	2.77486e-05	0.000592701	1.95015	0.0438449	protein_coding	DEFECTIVE IN RNA-DIRECTED DNA METHYLATION 1 (DRD1)
AT2G16640	4.15557	3.31218	1.19603	2.76932	0.00561742	0.0427682	1.97778	0.0618467	protein_coding	MULTIMERIC TRANSLOCON COMPLEX IN THE OUTER ENVELOPE MEMBRANE 132 (TOC132)
AT2G16930	7.02191	4.12229	1.1336	3.63646	0.000276415	0.00410325	1.34154	0	protein_coding
AT2G17305	61.6582	1.35517	0.431762	3.1387	0.00169696	0.0173993	6.70704	0.0818713	protein_coding
AT2G17450	13.3795	3.70576	0.75348	4.9182	8.7344e-07	2.95351e-05	0.397188	0	protein_coding	RING-H2 FINGER A3A (RHA3A)
AT2G18193	12.894	5.95882	1.23191	4.83707	1.31768e-06	4.26957e-05	1.77948	0.0374707	protein_coding
AT2G18400	2.10591	4.32582	1.5321	2.82346	0.00475081	0.0377753	2.22328	0	protein_coding
AT2G18700	12.9466	2.71455	0.612819	4.42962	9.44002e-06	0.000233368	1.75091	0.020595	protein_coding	TREHALOSE PHOSPHATASE/SYNTHASE 11 (TPS11)
AT2G19550	2.15427	4.35112	1.55996	2.78925	0.00528297	0.0406458	0.506684	0.0361011	protein_coding
AT2G19640	2.06611	4.305	1.55284	2.77234	0.0055655	0.0424511	6.27734	0	protein_coding	ASH1-RELATED 2 (ASHR2)
AT2G20240	2.09642	4.32101	1.53824	2.80906	0.0049686	0.0386101	0.781627	0.0151976	protein_coding	TON1 RECRUITING MOTIF 17 (TRM17)
AT2G20260	12.9219	2.22212	0.557033	3.9892	6.62971e-05	0.00124095	1.32496	0	protein_coding	PHOTOSYSTEM I SUBUNIT E-2 (PSAE-2)
AT2G20270	3.53646	4.03448	1.37064	2.94349	0.0032453	0.0288704	3.52113	0.00776699	protein_coding
AT2G21080	2.40212	4.51316	1.48126	3.04684	0.00231261	0.0222404	0.547599	0.0274443	protein_coding
AT2G21090	2.40212	4.51316	1.48126	3.04684	0.00231261	0.0222404	1.14391	0.0495979	protein_coding
AT2G21270	2.23319	4.41242	1.53078	2.88246	0.00394581	0.0329831	1.3149	0.0497512	protein_coding	UBIQUITIN FUSION DEGRADATION 1 (UFD1)
AT2G22125	26.4566	1.46686	0.375183	3.90973	9.23992e-05	0.00163577	1.74027	0.0573601	protein_coding	CELLULOSE SYNTHASE-INTERACTIVE PROTEIN 1 (CSI1)
AT2G22140	12.0021	2.08878	0.572305	3.64977	0.00026248	0.00392928	1.51633	0.0034965	protein_coding	ESSENTIAL MEIOTIC ENDONUCLEASE 1B (EME1B)
AT2G22640	10.5003	5.6584	1.24633	4.54006	5.62374e-06	0.000152178	1.24513	0.027972	protein_coding	BRICK1 (BRK1)
AT2G22650	19.8114	4.64818	0.790871	5.8773	4.17018e-09	2.6404e-07	1.17212	0.0267516	protein_coding
AT2G23130	19.7662	1.65783	0.419744	3.94963	7.82732e-05	0.00143482	0.526252	0	protein_coding	ARABINOGALACTAN PROTEIN 17 (AGP17)
AT2G23140	9.48293	1.66182	0.603171	2.75514	0.00586669	0.044205	2.09191	0.0432862	protein_coding	PLANT U-BOX 4 (PUB4)
AT2G23390	2.11111	4.32859	1.54054	2.80979	0.00495733	0.0385725	0.988168	0.0551791	protein_coding
AT2G24040	2.5441	4.59602	1.48753	3.0897	0.00200361	0.0198918	0.781034	0	protein_coding
AT2G24230	15.4741	1.52238	0.461136	3.30137	0.000962151	0.0109846	1.05415	0.0335707	protein_coding
AT2G24250	2.0955	4.3204	1.53334	2.81764	0.00483781	0.0382403	4.06818	0.0479574	protein_coding
AT2G24340	10.694	1.73513	0.574731	3.01903	0.00253581	0.0238931	0.472854	0.288149	protein_coding
AT2G24820	2.08601	4.31556	1.53444	2.81247	0.00491632	0.0385372	2.10144	0.0300353	protein_coding	TRANSLOCON AT THE INNER ENVELOPE MEMBRANE OF CHLOROPLASTS 55-II (TIC55-II)
AT2G24850	6.05649	3.90613	1.15218	3.39022	0.00069837	0.00859761	19.0848	0.0011534	protein_coding	TYROSINE AMINOTRANSFERASE 3 (TAT3)
AT2G24980	10.5873	1.86986	0.587429	3.18313	0.00145691	0.0153352	0.705814	0.205742	protein_coding	EXTENSIN 6 (EXT6)
AT2G25170	7.16118	2.39934	0.756021	3.17364	0.00150543	0.0157259	0.804406	0.0468216	protein_coding	PICKLE (PKL)
AT2G25180	6.27683	3.32375	0.984298	3.37678	0.000733406	0.0089338	2.41868	0.0520548	protein_coding	RESPONSE REGULATOR 12 (RR12)
AT2G25710	6.68682	4.05124	1.13271	3.5766	0.00034809	0.00495958	1.98335	0.0157274	protein_coding	HOLOCARBOXYLASE SYNTHASE 1 (HCS1)
AT2G25720	4.73711	2.87233	1.01754	2.82284	0.00476009	0.0378187	1.75828	0	protein_coding
AT2G25740	5.73591	3.17983	0.985618	3.22622	0.00125435	0.0136466	1.65788	0.0458333	protein_coding
AT2G25760	4.65731	5.48011	1.34431	4.07653	4.57129e-05	0.000912053	1.27619	0.0202096	protein_coding	PHOTOREGULATORY PROTEIN KINASE 4 (PPK4)
AT2G26350	4.90007	2.92481	1.01478	2.88222	0.00394878	0.0329831	2.41132	0.071977	protein_coding	PEROXIN 10 (PEX10)
AT2G26790	16.0488	5.36151	1.07978	4.96536	6.85736e-07	2.40395e-05	2.36734	0.0459184	protein_coding
AT2G26920	10.1159	3.2666	0.768052	4.25309	2.10838e-05	0.000460651	0.711486	0.0597403	protein_coding
AT2G27340	2.1154	4.33062	1.53097	2.82868	0.00467411	0.0373748	0.623229	0.0390244	protein_coding
AT2G27730	4.84188	4.50497	1.31518	3.42537	0.000613961	0.00779863	1.54096	0	protein_coding
AT2G28200	3.13225	4.89306	1.41646	3.45442	0.000551477	0.00712899	0.977932	0	protein_coding
AT2G28330	5.43035	5.68574	1.32402	4.29431	1.75237e-05	0.000393253	1.95821	0	protein_coding	(SMR11)
AT2G28370	5.5712	3.77135	1.15934	3.253	0.00114192	0.0126642	3.60841	0.0337711	protein_coding	CASP-LIKE PROTEIN 5A2 (CASPL5A2)
AT2G28380	11.313	3.15959	0.706486	4.47227	7.73947e-06	0.000198855	0.745528	0.0462131	protein_coding	DSRNA-BINDING PROTEIN 2 (DRB2)
AT2G29180	7.26836	3.55485	0.956055	3.71825	0.000200605	0.00314331	5.80841	0	protein_coding
AT2G29740	27.9828	1.84699	0.388835	4.75007	2.03351e-06	6.262e-05	0.926511	0	protein_coding	UDP-GLUCOSYL TRANSFERASE 71C2 (UGT71C2)
AT2G29900	4.37915	5.39137	1.35815	3.96963	7.19848e-05	0.00133333	1.66325	0	protein_coding	PRESENILIN-2 (PS2)
AT2G30105	3.8535	4.16052	1.34928	3.0835	0.0020458	0.0201655	0.739935	0.0530547	protein_coding
AT2G30110	8.18797	3.28748	0.847448	3.87927	0.000104772	0.00181341	1.94017	0.0474138	protein_coding	UBIQUITIN-ACTIVATING ENZYME 1 (UBA1)
AT2G30410	2.25402	4.42254	1.50379	2.94094	0.00327222	0.0290059	0.984763	0	protein_coding	KIESEL (KIS)
AT2G30575	6.40198	2.52037	0.817573	3.08275	0.00205097	0.0202005	0.77522	0.0419214	protein_coding	LOS GLYCOSYLTRANSFERASE 5 (LGT5)
AT2G30780	7.32218	3.57165	0.971484	3.67648	0.00023647	0.00357442	1.38483	0.0117474	protein_coding
AT2G30790	4.86419	5.53767	1.31399	4.21438	2.50462e-05	0.000536827	0.499665	0	protein_coding	PHOTOSYSTEM II SUBUNIT P-2 (PSBP-2)
AT2G30800	7.46002	6.14952	1.29192	4.76	1.93593e-06	6.03641e-05	1.31335	0.0562898	protein_coding	HELICASE IN VASCULAR TISSUE AND TAPETUM (HVT1)
AT2G31400	12.8967	2.36968	0.577826	4.10104	4.11305e-05	0.000838144	2.35464	0.0295015	protein_coding	GENOMES UNCOUPLED 1 (GUN1)
AT2G31560	9.1262	1.74801	0.615027	2.84217	0.00448082	0.0362497	1.15332	0	protein_coding
AT2G31670	5.13936	3.0065	1.0182	2.95277	0.00314935	0.0282191	1.72084	0	protein_coding	UP3 (UP3)
AT2G32100	14.6514	1.71194	0.52167	3.28166	0.00103196	0.0116213	1.0543	0	protein_coding	OVATE FAMILY PROTEIN 16 (OFP16)
AT2G32910	22.1454	3.25925	0.522523	6.23752	4.44553e-10	3.32344e-08	1.51273	0.0529412	protein_coding
AT2G32920	7.47635	4.22576	1.12544	3.75475	0.000173516	0.00277134	1.69092	0.00854701	protein_coding	PDI-LIKE 2-3 (PDIL2-3)
AT2G33320	4.47391	3.42292	1.18747	2.88252	0.00394505	0.0329831	0.931282	0.00117096	protein_coding
AT2G33360	6.348	3.9747	1.14423	3.47369	0.000513347	0.00679331	1.0516	0.0545455	protein_coding
AT2G33580	3.19832	4.93244	1.38867	3.55192	0.000382435	0.00535668	1.89539	0	protein_coding	LYSM-CONTAINING RECEPTOR-LIKE KINASE 5 (LYK5)
AT2G34380	12.5716	5.92313	1.23648	4.7903	1.66536e-06	5.25881e-05	1.77469	0.0392157	protein_coding	SEIPIN3 (SEIPIN3)
AT2G34390	2.9367	4.80703	1.41315	3.40164	0.000669828	0.00831149	0.984322	0.015625	protein_coding	NOD26-LIKE INTRINSIC PROTEIN 2;1 (NIP2;1)
AT2G34400	6.56894	5.96864	1.27896	4.6668	3.05932e-06	8.95429e-05	1.12951	0.023511	protein_coding
AT2G34670	3.18122	3.86392	1.40891	2.74249	0.00609759	0.0454743	0.746006	0.0388655	protein_coding
AT2G35480	3.86727	4.16431	1.35484	3.07366	0.00211453	0.0207114	0.528214	0	protein_coding
AT2G35490	10.5932	4.13716	0.927978	4.45825	8.26322e-06	0.000208428	1.31712	0.00796813	protein_coding
AT2G36080	4.98097	2.94178	1.02924	2.8582	0.00426047	0.0348533	0.483937	0	protein_coding	ABNORMAL SHOOT 2 (ABS2)
AT2G36240	16.9289	3.5527	0.634443	5.59972	2.14702e-08	1.16367e-06	1.18825	0.0263158	protein_coding
AT2G36250	7.86582	2.55956	0.745302	3.43426	0.000594176	0.00758613	1.82029	0.0306513	protein_coding	(FTSZ2-1)
AT2G36400	5.60016	3.77409	1.1628	3.2457	0.00117164	0.012959	1.46486	0	protein_coding	GROWTH-REGULATING FACTOR 3 (GRF3)
AT2G36800	48.6432	3.27112	0.361547	9.04756	1.46192e-19	3.92997e-17	3.63233	0	protein_coding	DON-GLUCOSYLTRANSFERASE 1 (DOGT1)
AT2G37100	17.2772	1.2421	0.434121	2.86119	0.00422054	0.034595	0.424903	0	protein_coding
AT2G37230	2.35284	4.49107	1.48838	3.01742	0.00254938	0.0239499	1.43962	0.0570342	protein_coding
AT2G37320	3.99881	5.25806	1.35319	3.88567	0.000102048	0.00178368	4.82496	0.026643	protein_coding
AT2G37650	6.48589	2.54471	0.871381	2.92032	0.0034967	0.0303455	1.00628	0.0455192	protein_coding
AT2G38050	5.62206	3.14796	1.00127	3.14396	0.0016668	0.0171376	1.52036	0	protein_coding	DE-ETIOLATED 2 (DET2)
AT2G38310	10.8459	2.23353	0.602318	3.70823	0.000208715	0.00324174	1.0079	0	protein_coding	PYR1-LIKE 4 (PYL4)
AT2G38570	2.26871	4.42964	1.51113	2.93134	0.00337505	0.0296549	1.43029	0.0194805	protein_coding
AT2G38820	10.4211	4.1146	0.928611	4.43092	9.3832e-06	0.000232426	1.47313	0	protein_coding
AT2G38823	3.79688	5.17533	1.3589	3.80847	0.000139831	0.00232927	0.58892	0.0252101	protein_coding
AT2G39010	34.1553	1.58132	0.318158	4.97022	6.68768e-07	2.35111e-05	1.64422	0	protein_coding	PLASMA MEMBRANE INTRINSIC PROTEIN 2E (PIP2E)
AT2G39300	4.48385	5.41668	1.32599	4.08501	4.4074e-05	0.000887919	1.11394	0.0232342	protein_coding
AT2G39710	14.9524	2.08264	0.508408	4.09639	4.19642e-05	0.00085094	1.00223	0	protein_coding
AT2G39870	12.6505	2.18469	0.568722	3.84141	0.000122331	0.00207962	3.55742	0	protein_coding
AT2G39940	5.72912	2.3252	0.844742	2.75256	0.00591321	0.0443876	1.60616	0.0434028	protein_coding	CORONATINE INSENSITIVE 1 (COI1)
AT2G41000	2.22371	4.40788	1.51901	2.90181	0.00371017	0.0316231	1.02008	0	protein_coding
AT2G41010	7.61484	2.23972	0.719372	3.11343	0.00184925	0.0186125	0.869243	0	protein_coding	CALMODULIN (CAM)-BINDING PROTEIN OF 25 KDA (CAMBP25)
AT2G41820	8.04692	3.26014	0.862179	3.78128	0.000156023	0.00256456	1.48769	0.0340206	protein_coding	PXY/TDR-CORRELATED 3 (PXC3)
AT2G41950	13.826	3.23264	0.659565	4.90117	9.52658e-07	3.17809e-05	0.883573	0	protein_coding
AT2G41960	14.0741	3.50024	0.692888	5.05167	4.37959e-07	1.652e-05	0.93215	0.0393401	protein_coding
AT2G42330	5.36479	2.59995	0.910595	2.85522	0.00430073	0.0350901	1.49312	0.0281543	protein_coding
AT2G42690	3.86968	5.20966	1.3614	3.82669	0.000129879	0.00218995	1.25196	0	protein_coding
AT2G43760	11.7037	2.36596	0.600855	3.93765	8.22838e-05	0.00149508	1.24723	0.0114679	protein_coding
AT2G43770	6.36548	3.3389	0.989125	3.37561	0.000736514	0.00896092	1.17073	0.0232198	protein_coding
AT2G44630	5.07628	5.593	1.31174	4.26381	2.0097e-05	0.000442206	1.23321	0	protein_coding
AT2G44710	10.3471	3.30416	0.760626	4.344	1.39913e-05	0.000322565	3.18419	0.0440729	protein_coding
AT2G44730	38.4802	3.35773	0.409	8.20959	2.21937e-16	4.1108e-14	1.03283	0	protein_coding
AT2G44880	2.877	4.78499	1.44069	3.32132	0.000895934	0.0104498	1.25059	0.0291375	protein_coding	ABA HYPERSENSITIVE GERMINATION 11 (AHG11)
AT2G45530	5.23343	2.5561	0.922286	2.77149	0.0055801	0.0425363	1.78486	0	protein_coding
AT2G45720	3.48597	5.05562	1.3759	3.67442	0.000238389	0.00359904	1.15169	0.0147392	protein_coding
AT2G45810	10.5143	2.56176	0.650175	3.9401	8.14473e-05	0.00148423	0.882768	0.00539957	protein_coding
AT2G45820	7.08677	3.50892	0.984758	3.56323	0.00036632	0.00517771	3.62241	0	protein_coding	(REM1.3)
AT2G45930	16.0771	1.50915	0.457695	3.29729	0.000976219	0.0110841	0.215043	0.0078329	protein_coding
AT2G46020	15.5569	2.15491	0.505324	4.26442	2.00426e-05	0.000441793	1.81738	0.0522219	protein_coding	BRAHMA (BRM)
AT2G46030	5.39859	3.08916	1.01135	3.05449	0.00225447	0.0218749	1.92741	0.00921659	protein_coding	UBIQUITIN-CONJUGATING ENZYME 6 (UBC6)
AT2G46170	13.7837	1.93824	0.522196	3.71172	0.00020586	0.00320542	0.583968	0	protein_coding
AT2G46180	7.93002	3.69192	0.958256	3.85274	0.000116802	0.00199864	0.643276	0.0427764	protein_coding	GOLGIN CANDIDATE 4 (GC4)
AT2G46320	5.00065	4.56409	1.32447	3.44598	0.000568997	0.00734018	1.499	0.00445434	protein_coding
AT2G46900	4.46442	3.42066	1.18611	2.88394	0.00392733	0.0329465	1.20671	0.0203562	protein_coding
AT2G47090	3.51964	5.06542	1.37095	3.69483	0.000220032	0.00337944	0.668134	0.0368969	protein_coding
AT2G47820	14.9562	4.65716	0.904566	5.1485	2.62581e-07	1.06491e-05	1.22754	0.0234192	protein_coding
AT2G47830	2.90211	4.79462	1.42126	3.37351	0.000742156	0.00902073	1.33436	0.00563698	protein_coding
AT2G47990	5.29603	3.05342	1.00323	3.04359	0.00233774	0.0223792	1.57323	0	protein_coding	SLOW WALKER1 (SWA1)
AT3G01380	5.3738	3.7206	1.16827	3.1847	0.00144902	0.0152781	1.39963	0.0330296	protein_coding
AT3G01400	14.6914	2.30282	0.54681	4.21137	2.53824e-05	0.000543096	1.12217	0	protein_coding
AT3G01410	3.57702	4.04682	1.3691	2.95582	0.00311838	0.0279618	1.39561	0.00665779	protein_coding
AT3G01430	3.66255	5.12251	1.36067	3.7647	0.000166752	0.0026974	0.617405	0	protein_coding
AT3G01490	8.36209	6.31799	1.26231	5.00511	5.58287e-07	2.02351e-05	1.00874	0	protein_coding
AT3G01780	14.2816	4.15047	0.811205	5.11642	3.11389e-07	1.21903e-05	1.07369	0.0322384	protein_coding	(TPLATE)
AT3G01790	6.72826	2.97552	0.875585	3.39832	0.000678017	0.00837233	1.17063	0.0360481	protein_coding
AT3G02070	5.64947	4.73945	1.29643	3.65577	0.000256414	0.00384311	0.947917	0.00481928	protein_coding
AT3G02170	13.8021	2.20218	0.560246	3.93074	8.46851e-05	0.0015231	1.17414	0.0327358	protein_coding	LONGIFOLIA2 (LNG2)
AT3G02330	3.57867	5.09851	1.37727	3.70188	0.000214005	0.00330859	5.50173	0.0784753	protein_coding	MITOCHONDRIAL EDITING FACTOR 13 (MEF13)
AT3G02730	5.22726	2.55347	0.918863	2.77894	0.00545361	0.0417259	0.99784	0.0197531	protein_coding	THIOREDOXIN F-TYPE 1 (TRXF1)
AT3G03150	2.84216	4.75377	1.44099	3.29895	0.000970473	0.0110499	0.573629	0	protein_coding
AT3G03210	39.6107	2.26038	0.327821	6.89517	5.38003e-12	5.61061e-10	1.99948	0	protein_coding	ALTERED XYLOGLUCAN 9 (AXY9)
AT3G03220	23.7907	2.88016	0.473284	6.08548	1.16145e-09	8.05232e-08	1.01616	0	protein_coding	EXPANSIN A13 (EXPA13)
AT3G03580	22.1455	4.19957	0.659711	6.36578	1.94301e-10	1.576e-08	1.8614	0.0494572	protein_coding	(MEF26)
AT3G03680	16.0627	1.33114	0.453578	2.93475	0.00333817	0.0294224	1.46617	0	protein_coding
AT3G03970	11.5361	4.262	0.917996	4.64272	3.43847e-06	9.87765e-05	1.23332	0.0284414	protein_coding	(SINE2)
AT3G03990	64.2608	1.19089	0.244008	4.88055	1.05791e-06	3.49499e-05	1.75815	0	protein_coding	DWARF 14 (D14)
AT3G04460	6.52619	4.95195	1.28647	3.84925	0.000118481	0.0020225	1.05619	0.0278746	protein_coding	PEROXIN-12 (PEX12)
AT3G04470	23.6079	2.37905	0.43026	5.52933	3.21465e-08	1.66224e-06	1.30716	0.0774059	protein_coding
AT3G04740	7.31819	3.56098	0.962744	3.69878	0.00021664	0.00333976	2.03908	0.0639606	protein_coding	STRUWWELPETER (SWP)
AT3G04750	4.47912	3.42422	1.18922	2.87938	0.00398454	0.0331422	0.805867	0.0352609	protein_coding
AT3G04930	6.88868	3.01319	0.869301	3.46622	0.000527832	0.00692224	2.15529	0.00300752	protein_coding
AT3G05130	2.23504	4.41359	1.51401	2.91516	0.00355509	0.0306739	0.614898	0.0509666	protein_coding
AT3G05840	4.62168	3.47698	1.19426	2.91141	0.00359799	0.0309004	1.78911	0.0459906	protein_coding	(ATSK12)
AT3G05850	18.9902	3.96581	0.666621	5.94913	2.69574e-09	1.77006e-07	1.8396	0.102165	protein_coding	MUSTANG 7 (MUG7)
AT3G06180	5.74252	3.81423	1.15558	3.3007	0.000964425	0.0110005	2.16376	0.0181087	protein_coding
AT3G06240	4.00664	4.21834	1.34706	3.13151	0.00173907	0.0177337	2.38575	0.0228758	protein_coding
AT3G06340	5.89378	2.76076	0.905568	3.04865	0.00229873	0.0221656	0.475644	0.0204082	protein_coding
AT3G06410	5.3327	5.66605	1.30245	4.35029	1.35957e-05	0.000316778	1.00265	0.0111524	protein_coding
AT3G06440	7.23758	5.11334	1.27647	4.00584	6.17966e-05	0.00117083	0	0.0280475	protein_coding	(GALT3)
AT3G06470	11.7924	3.22199	0.69882	4.61062	4.01471e-06	0.000113491	1.68301	0	protein_coding
AT3G06480	10.3463	4.09897	0.94285	4.34743	1.37741e-05	0.0003195	1.06288	0.0592959	protein_coding
AT3G06610	13.1669	3.39825	0.688587	4.93511	8.01061e-07	2.75379e-05	1.25436	0.0021692	protein_coding
AT3G06620	24.2814	3.02319	0.472413	6.39948	1.55909e-10	1.29855e-08	1.30388	0.025	protein_coding
AT3G06920	17.5174	3.39248	0.603255	5.62362	1.87001e-08	1.03141e-06	1.37216	0.0715532	protein_coding
AT3G07290	2.55972	4.60242	1.46712	3.13705	0.00170655	0.0174594	5.14798	0.0287278	protein_coding
AT3G07360	42.8317	3.61276	0.420614	8.58925	8.7541e-18	1.93997e-15	1.56297	0.00146199	protein_coding	PLANT U-BOX 9 (PUB9)
AT3G07550	13.0003	3.66337	0.738007	4.96387	6.91035e-07	2.4157e-05	2.18522	0.00650407	protein_coding
AT3G07660	3.54995	5.07535	1.40917	3.60166	0.000316186	0.00458932	3.17993	0.0341649	protein_coding
AT3G07790	16.1713	3.7179	0.674846	5.50926	3.60348e-08	1.8403e-06	1.29041	0.0491803	protein_coding
AT3G07800	11.5023	6.77531	1.23858	5.47023	4.49452e-08	2.24004e-06	1.76768	0.00224215	protein_coding	THYMIDINE KINASE 1A (TK1A)
AT3G08010	6.6735	3.42313	0.994444	3.44225	0.000576891	0.00741119	1.62148	0	protein_coding	(ATAB2)
AT3G08020	9.44838	2.60813	0.686484	3.79926	0.000145129	0.0024046	1.04515	0.0345794	protein_coding
AT3G08650	7.07253	2.68887	0.807837	3.32848	0.000873221	0.0102523	5.29345	0.0439453	protein_coding
AT3G08940	18.9553	1.73322	0.450824	3.84456	0.00012077	0.0020559	2.15353	0	protein_coding	LIGHT HARVESTING COMPLEX PHOTOSYSTEM II (LHCB4.2)
AT3G08943	15.6543	2.85344	0.568607	5.0183	5.21318e-07	1.92546e-05	0.799255	0.0554493	protein_coding
AT3G08950	14.8497	2.60844	0.553019	4.71673	2.39666e-06	7.1842e-05	1.23329	0.0232221	protein_coding	HOMOLOGUE OF THE COPPER CHAPERONE SCO1 (HCC1)
AT3G08960	21.3173	2.8095	0.496741	5.65586	1.55065e-08	8.70748e-07	2.94155	0.0402629	protein_coding
AT3G09040	9.5892	5.52214	1.25339	4.40577	1.05411e-05	0.000257004	2.02438	0.0258981	protein_coding	MITOCHONDRIAL RNA EDITING FACTOR 12 (MEF12)
AT3G09060	15.6585	2.28871	0.50766	4.50835	6.53344e-06	0.00017178	1.94713	0.0265096	protein_coding
AT3G09162	123.359	1.35866	0.178604	7.60714	2.80231e-14	3.95189e-12	3.81085	0	protein_coding
AT3G09190	5.30899	3.69204	1.1619	3.1776	0.00148502	0.0155389	1.30885	0	protein_coding
AT3G09570	9.73626	3.55956	0.833684	4.26968	1.95752e-05	0.000432256	2.17751	0.0313043	protein_coding
AT3G09580	22.2619	3.2726	0.521899	6.27057	3.59731e-10	2.73881e-08	1.34733	0	protein_coding
AT3G09690	3.15091	3.85302	1.39479	2.76245	0.00573701	0.0435185	2.45211	0.0104167	protein_coding
AT3G09840	18.3224	1.84475	0.484291	3.80917	0.000139432	0.00232574	2.9422	0.0391978	protein_coding	CELL DIVISION CYCLE 48 (CDC48)
AT3G09850	60.7741	4.95159	0.49185	10.0673	7.70801e-24	3.4163e-21	1.62922	0.0522788	protein_coding
AT3G09960	23.0263	3.06019	0.501385	6.10347	1.03789e-09	7.27699e-08	1.73954	0.0720721	protein_coding
AT3G10230	11.1718	2.88242	0.67746	4.25475	2.09282e-05	0.000458868	1.97346	0.035061	protein_coding	LYCOPENE CYCLASE (LYC)
AT3G10370	15.8531	5.34404	1.07514	4.97056	6.67614e-07	2.35111e-05	1.88507	0.0600775	protein_coding	SUGAR-DEPENDENT 6 (SDP6)
AT3G10380	7.33035	3.11065	0.865212	3.59525	0.000324083	0.0046875	0.678142	0.0519986	protein_coding	SUBUNIT OF EXOCYST COMPLEX 8 (SEC8)
AT3G10405	6.69987	4.06097	1.15442	3.51774	0.000435231	0.00592239	1.32023	0	protein_coding
AT3G10800	6.13961	3.91815	1.14545	3.42063	0.00062477	0.00787947	1.04861	0.00803674	protein_coding	(BZIP28)
AT3G10810	3.32602	3.93241	1.39607	2.81676	0.004851	0.0382958	0.294008	0.02574	protein_coding
AT3G11090	3.24621	3.90543	1.38514	2.81952	0.00480951	0.0381023	0.564236	0	protein_coding	LOB DOMAIN-CONTAINING PROTEIN 21 (LBD21)
AT3G11440	23.8889	4.08318	0.615128	6.63794	3.18106e-11	3.06023e-09	1.18247	0.0357143	protein_coding	MYB DOMAIN PROTEIN 65 (MYB65)
AT3G11450	25.9856	3.5137	0.510678	6.88045	5.96621e-12	6.17005e-10	1.20029	0.042735	protein_coding	GONIDIALESS A/ZUOTIN RELATED FACTOR A1 (ATGLSA1)
AT3G11680	9.44704	2.60633	0.69296	3.76115	0.000169131	0.00271529	0.116169	0.0814717	protein_coding
AT3G11760	9.67799	5.53823	1.26042	4.39395	1.11311e-05	0.000268951	0.390739	0.0665281	protein_coding
AT3G11770	8.68097	6.37013	1.25754	5.06553	4.07265e-07	1.55036e-05	1.68456	0.0230947	protein_coding	RISC-INTERACTING CLEARING 3?- 5? EXORIBONUCLEASE 1 (RICE1)
AT3G11900	2.10683	4.32657	1.56597	2.76287	0.00572951	0.0434882	6.8896	0	protein_coding	AROMATIC AND NEUTRAL TRANSPORTER 1 (ANT1)
AT3G12020	7.23703	2.14897	0.739241	2.907	0.00364915	0.0312317	0.677254	0.0188528	protein_coding	KINESIN 7.3 (KIN7.3)
AT3G12110	3.68625	4.09659	1.35849	3.01555	0.00256513	0.0240432	1.28012	0	protein_coding	ACTIN-11 (ACT11)
AT3G12250	15.1624	1.77883	0.479058	3.7132	0.000204659	0.00319474	0.878179	0.027179	protein_coding	TGACG MOTIF-BINDING FACTOR 6 (TGA6)
AT3G12260	15.3467	1.69392	0.504978	3.35444	0.000795268	0.00953554	1.8242	0.00952381	protein_coding
AT3G12360	9.95131	3.59592	0.835827	4.30223	1.69086e-05	0.00038152	1.26395	0.0823096	protein_coding	INCREASED TOLERANCE TO NACL (ITN1)
AT3G12370	5.77226	4.77263	1.29295	3.69127	0.000223133	0.00340601	3.05492	0	protein_coding
AT3G12390	4.52588	3.45427	1.2009	2.87641	0.00402226	0.0334111	0.881091	0.0165485	protein_coding
AT3G12400	11.7949	3.85465	0.823573	4.6804	2.86309e-06	8.41965e-05	1.66864	0	protein_coding	(ELC)
AT3G12940	8.64045	3.8248	0.947228	4.03789	5.39345e-05	0.00104257	1.4126	0.0166994	protein_coding
AT3G12950	4.74448	3.51835	1.18167	2.97745	0.00290657	0.0265783	1.81752	0.0233702	protein_coding
AT3G12960	2.51656	4.58439	1.46232	3.13501	0.00171846	0.0175379	1.02957	0	protein_coding	SEED MATURATION PROTEIN 1 (SMP1)
AT3G13080	5.4885	2.63866	0.91581	2.88123	0.00396125	0.0330519	10.1523	0.0170423	protein_coding	ATP-BINDING CASSETTE C3 (ABCC3)
AT3G13230	11.7114	4.89803	1.08823	4.50091	6.76641e-06	0.000176803	1.34343	0.0297297	protein_coding
AT3G13310	5.33454	5.66659	1.30816	4.33174	1.47938e-05	0.000339354	1.54512	0	protein_coding	DNA J PROTEIN C66 (DJC66)
AT3G13470	5.37839	2.60292	0.932385	2.79168	0.0052435	0.0403922	3.78303	0.00831601	protein_coding	CHAPERONIN-60BETA2 (CPN60BETA2)
AT3G14090	5.90299	3.22319	0.98333	3.27783	0.00104607	0.0117588	1.00145	0.0505837	protein_coding	EXOCYST SUBUNIT EXO70 FAMILY PROTEIN D3 (EXO70D3)
AT3G14610	3.5377	5.07072	1.37841	3.67867	0.000234455	0.00355262	1.78429	0.0204978	protein_coding	CYTOCHROME P450, FAMILY 72, SUBFAMILY A, POLYPEPTIDE 7 (CYP72A7)
AT3G14650	33.2323	1.23668	0.325238	3.80238	0.00014331	0.00237764	1.86421	0.0357555	protein_coding	CYTOCHROME P450, FAMILY 72, SUBFAMILY A, POLYPEPTIDE 11 (CYP72A11)
AT3G14660	32.3493	1.74829	0.337111	5.18608	2.14767e-07	8.97395e-06	0.723714	0.0300752	protein_coding	CYTOCHROME P450, FAMILY 72, SUBFAMILY A, POLYPEPTIDE 13 (CYP72A13)
AT3G14730	8.18705	3.28733	0.848871	3.87259	0.000107684	0.00185347	1.66405	0.0463768	protein_coding
AT3G14790	6.60243	3.40231	0.972717	3.49774	0.000469216	0.00632932	0.875021	0.0474453	protein_coding	RHAMNOSE BIOSYNTHESIS 3 (RHM3)
AT3G15095	27.5324	2.06132	0.381773	5.39932	6.68939e-08	3.13867e-06	1.30092	0	protein_coding	HIGH CHLOROPHYLL FLUORESCENCE 243 (HCF243)
AT3G15110	4.75602	3.52252	1.18486	2.97295	0.00294954	0.0268404	1.38438	0.00223714	protein_coding
AT3G16740	14.2341	3.80378	0.735573	5.17117	2.32627e-07	9.59103e-06	1.15204	0.00330579	protein_coding	(FOA2)
AT3G16750	5.15719	3.65101	1.1704	3.11945	0.0018119	0.0183257	0.621995	0	protein_coding
AT3G17100	20.702	1.98023	0.436491	4.5367	5.71419e-06	0.000153824	1.03565	0.00234192	protein_coding	ATBS1 INTERACTING FACTOR 3 (AIF3)
AT3G17190	13.9717	1.41925	0.492663	2.88076	0.00396713	0.0330519	0.14043	0.367893	protein_coding
AT3G17310	2.81706	4.74402	1.42448	3.33035	0.000867361	0.0101931	1.08557	0.0335616	protein_coding	DOMAINS REARRANGED METHYLTRANSFERASE 3 (DRM3)
AT3G18020	7.19846	5.09927	1.27224	4.0081	6.12095e-05	0.00116148	2.60261	0.0237226	protein_coding
AT3G18030	11.9831	2.77908	0.649305	4.28008	1.86829e-05	0.000415511	1.06654	0	protein_coding	HAL3-LIKE PROTEIN A (HAL3A)
AT3G18410	4.82212	2.89363	1.03505	2.79563	0.00517983	0.0399762	2.79341	0	protein_coding
AT3G18420	12.5353	2.31677	0.595125	3.89292	9.9046e-05	0.00174102	1.46759	0	protein_coding	SLOW GREEN 1 (SG1)
AT3G18740	8.31513	1.94351	0.674613	2.88093	0.00396508	0.0330519	2.09753	0	protein_coding	RECEPTOR-LIKE KINASE 902 (RLK902)
AT3G18750	13.4962	4.49965	0.90761	4.95769	7.13346e-07	2.47973e-05	0.976493	0.041621	protein_coding	WITH NO LYSINE (K) KINASE 6 (WNK6)
AT3G18870	2.67508	4.66998	1.46038	3.19778	0.00138488	0.0147776	1.00535	0	protein_coding	(MTERF11)
AT3G19120	11.8586	3.52065	0.74506	4.72532	2.29757e-06	6.96883e-05	0.943166	0	protein_coding
AT3G19780	5.64991	3.79713	1.15734	3.28091	0.00103472	0.0116418	0.762031	0.0520347	protein_coding	(DUF179)
AT3G19790	3.0782	3.82785	1.41069	2.71346	0.00665845	0.0487501	1.2596	0	protein_coding
AT3G19970	3.38688	3.97081	1.37283	2.89243	0.00382271	0.0323159	1.85094	0.0389908	protein_coding
AT3G19980	3.5601	4.04239	1.36563	2.9601	0.00307539	0.0276763	1.3922	0.0337909	protein_coding	FLOWER-SPECIFIC, PHYTOCHROME-ASSOCIATED PROTEIN PHOSPHATASE 3 (FYPP3)
AT3G20280	5.05118	5.58788	1.30841	4.27073	1.94835e-05	0.000430998	1.11851	0.0185349	protein_coding
AT3G20670	5.01277	3.60402	1.16736	3.08733	0.00201963	0.0200188	2.07122	0	protein_coding	HISTONE H2A 13 (HTA13)
AT3G20680	7.11822	2.11373	0.742401	2.84715	0.00441127	0.0358037	2.79177	0	protein_coding
AT3G22220	10.1852	4.077	0.924451	4.41019	1.0328e-05	0.000252305	1.22541	0.065032	protein_coding
AT3G22520	19.6279	5.6625	1.06573	5.31329	1.07666e-07	4.87642e-06	0.83637	0.0502058	protein_coding
AT3G22690	13.5881	4.51265	0.904784	4.98755	6.11508e-07	2.18698e-05	1.89705	0.0264901	protein_coding
AT3G23680	16.2861	2.61588	0.532915	4.90862	9.17192e-07	3.08465e-05	1.17087	0.302326	protein_coding
AT3G23685	20.0295	2.28058	0.453008	5.03432	4.7956e-07	1.80344e-05	6.94004	0.274611	protein_coding
AT3G24070	26.4956	7.00469	1.21561	5.76227	8.29894e-09	4.90428e-07	1.77496	0.00900901	protein_coding
AT3G24080	17.7504	3.41507	0.597956	5.71124	1.12158e-08	6.50411e-07	1.90796	0.00255102	protein_coding
AT3G24870	14.0996	1.34018	0.485564	2.76005	0.00577933	0.043706	0.668429	0.0515203	protein_coding	(ATEAF1B)
AT3G24880	11.9011	1.53851	0.526237	2.9236	0.00346004	0.0300935	0.661886	0.0540541	protein_coding	(ATEAF1A)
AT3G25910	6.29656	3.32945	0.976676	3.40896	0.000652112	0.00815798	1.32111	0.0218818	protein_coding
AT3G26240	6.84746	3.46124	0.967163	3.57876	0.00034523	0.00493016	1.25205	0.00695134	protein_coding
AT3G26570	3.7428	4.114	1.37885	2.98365	0.00284837	0.0260915	1.09545	0	protein_coding	PHOSPHATE TRANSPORTER 2;1 (PHT2;1)
AT3G26580	6.28402	2.48708	0.837064	2.9712	0.00296639	0.0269103	2.82321	0	protein_coding
AT3G26620	5.60809	5.73913	1.30889	4.38473	1.16131e-05	0.000279018	Inf	0	protein_coding	LOB DOMAIN-CONTAINING PROTEIN 23 (LBD23)
AT3G26640	26.396	3.15455	0.469664	6.7166	1.86009e-11	1.83205e-09	1.80976	0.0196078	protein_coding	LIGHT-REGULATED WD 2 (LWD2)
AT3G26660	6.52257	3.38633	1.00285	3.37672	0.000733565	0.0089338	0	0	protein_coding	LOB DOMAIN-CONTAINING PROTEIN 24 (LBD24)
AT3G26730	14.6597	1.6108	0.505221	3.1883	0.00143114	0.0151281	0.581757	0.0380952	protein_coding
AT3G27230	20.5937	2.87485	0.502158	5.72499	1.03438e-08	6.0266e-07	1.05929	0.0333333	protein_coding
AT3G27520	10.7332	2.81823	0.681884	4.13301	3.58041e-05	0.000740549	2.08138	0	protein_coding
AT3G27530	13.8693	1.72571	0.514287	3.35554	0.000792106	0.0095157	0.422527	0.0595041	protein_coding	GOLGIN CANDIDATE 6 (GC6)
AT3G27550	2.14907	4.34824	1.55438	2.79741	0.00515143	0.0397817	2.03018	0.0278689	protein_coding
AT3G27690	7.34677	3.11411	0.862199	3.61182	0.00030405	0.0044496	1.1895	0.003861	protein_coding	PHOTOSYSTEM II LIGHT HARVESTING COMPLEX GENE 2.3 (LHCB2.3)
AT3G28450	7.53009	4.23129	1.12562	3.75908	0.00017054	0.00273436	1.86252	0.0888099	protein_coding	BAK1-INTERACTING RECEPTOR-LIKE KINASE 2 (BIR2)
AT3G28958	4.86234	2.91471	1.02818	2.83482	0.00458513	0.0368772	0	0.141914	protein_coding
AT3G29240	11.6621	1.62673	0.53182	3.05879	0.00222229	0.0216134	1.41511	0	protein_coding
AT3G29270	9.65086	2.02347	0.629806	3.21284	0.00131428	0.0141509	0.837241	0.0809917	protein_coding
AT3G32930	10.9163	4.79002	1.09756	4.36424	1.27564e-05	0.00030269	1.52683	0.0144578	protein_coding
AT3G32940	29.1722	3.43128	0.475755	7.2123	5.5015e-13	6.44091e-11	0.513449	0.0276382	protein_coding
AT3G33520	10.0742	1.77404	0.586075	3.02698	0.00247006	0.0233847	0.648135	0.00451467	protein_coding	ACTIN-RELATED PROTEIN 6 (ARP6)
AT3G43600	15.211	3.62258	0.684472	5.29252	1.20641e-07	5.36613e-06	2.0861	0.0508281	protein_coding	ALDEHYDE OXIDASE 2 (AAO2)
AT3G44160	8.39787	3.33201	0.852205	3.90987	9.23447e-05	0.00163577	0.427121	0.0413318	protein_coding	(P39)
AT3G44600	6.43973	3.99132	1.14281	3.49254	0.000478445	0.0064254	3.4526	0.0340426	protein_coding	CYCLOPHILIN 71 (CYP71)
AT3G45620	7.16454	2.3998	0.762771	3.14616	0.00165431	0.0170373	2.12111	0.0537482	protein_coding
AT3G45860	5.11425	3.00085	1.02414	2.93011	0.00338845	0.0297388	0.837246	0.00592417	protein_coding	CYSTEINE-RICH RLK (RECEPTOR-LIKE PROTEIN KINASE) 4 (CRK4)
AT3G46430	5.04974	4.56377	1.33624	3.41538	0.000636938	0.00800041	1.12056	0	protein_coding
AT3G46440	8.79338	2.74855	0.730737	3.76135	0.000169002	0.00271529	0.709903	0.0272109	protein_coding	UDP-XYL SYNTHASE 5 (UXS5)
AT3G46600	46.0149	2.20927	0.308127	7.17001	7.49947e-13	8.53838e-11	1.26711	0.00793651	protein_coding
AT3G46610	8.31496	2.65662	0.766882	3.46418	0.000531856	0.00694771	1.74042	0.0418006	protein_coding	LOW PHOTOSYNTHETIC EFFICIENCY 1 (LPE1)
AT3G47060	8.9819	3.43462	0.851321	4.03446	5.47275e-05	0.00105625	0.860715	0.0671316	protein_coding	FTSH PROTEASE 7 (ftsh7)
AT3G47080	2.55115	4.5993	1.48711	3.09279	0.00198285	0.0197172	1.01492	0.00449102	protein_coding
AT3G47840	3.08909	4.87823	1.39701	3.49192	0.00047956	0.0064254	3.36234	0.00810373	protein_coding
AT3G48050	28.1413	1.19582	0.342034	3.49619	0.000471956	0.00634559	1.57489	0.0422741	protein_coding	'SHUTTLE' IN CHINESE (SUO)
AT3G48080	6.32613	2.8723	0.894837	3.20986	0.00132798	0.014281	0.318087	0.014574	protein_coding
AT3G48090	5.27135	3.05103	1.01825	2.99636	0.00273227	0.0252111	2.10787	0.00234192	protein_coding	ENHANCED DISEASE SUSCEPTIBILITY 1 (EDS1)
AT3G48140	10.9999	3.74957	0.827405	4.53173	5.85034e-06	0.000156809	1.74579	0	protein_coding
AT3G48150	48.1887	5.13913	0.581258	8.84139	9.45348e-19	2.13305e-16	1.42704	0.0550936	protein_coding	ANAPHASE-PROMOTING COMPLEX SUBUNIT 8 (APC8)
AT3G48195	7.9735	3.69771	0.953966	3.87614	0.000106126	0.00182919	1.0207	0.0444258	protein_coding
AT3G48680	5.42727	3.09332	1.02539	3.01674	0.00255505	0.0239669	2.18043	0.0281195	protein_coding	GAMMA CARBONIC ANHYDRASE-LIKE 2 (GAMMA CAL2)
AT3G48690	9.10868	4.51818	1.10822	4.07696	4.56274e-05	0.000912053	1.287	0	protein_coding	(CXE12)
AT3G48800	5.37411	2.60198	0.919091	2.83103	0.0046398	0.0371964	3.16669	0	protein_coding
AT3G48810	12.0185	1.94795	0.548658	3.5504	0.000384647	0.00536948	1.88457	0.0436137	protein_coding	ORGANELLE TRANSCRIPT PROCESSING 439 (OTP439)
AT3G48860	6.78877	2.98636	0.874095	3.41652	0.000634279	0.00797508	0.405328	0.0569579	protein_coding	STOMATAL CYTOKINESIS DEFECTIVE 2 (SCD2)
AT3G48980	3.29235	3.92107	1.38201	2.83722	0.00455076	0.0366301	0.835266	0.0207254	protein_coding
AT3G49590	12.1491	2.80695	0.640783	4.3805	1.18406e-05	0.000283605	1.22848	0.0255591	protein_coding	AUTOPHAGY-RELATED 13 (ATG13)
AT3G50410	2.81798	4.74457	1.433	3.31093	0.000929861	0.0107146	2.35631	0	protein_coding	OBF BINDING PROTEIN 1 (OBP1)
AT3G50420	4.65317	3.49889	1.19285	2.93322	0.00335469	0.029526	1.22363	0.0157195	protein_coding
AT3G50910	5.20309	4.61842	1.30368	3.54259	0.000396212	0.00549384	0.718508	0.031653	protein_coding
AT3G50920	5.8075	3.83806	1.14967	3.3384	0.000842625	0.00994009	1.57319	0	protein_coding	LIPID PHOSPHATE PHOSPHATASE EPSILON 1 (LPPEPSILON1)
AT3G51110	9.37571	3.14612	0.771836	4.07615	4.57877e-05	0.00091208	0.752847	0.0189274	protein_coding
AT3G51120	6.40513	2.51992	0.825666	3.05199	0.00227329	0.022023	0.941609	0.0585242	protein_coding
AT3G51150	11.1059	4.81366	1.09556	4.39378	1.11395e-05	0.000268951	1.10998	0.0278638	protein_coding
AT3G51160	19.769	6.5849	1.21938	5.40022	6.65594e-08	3.13867e-06	0.760014	0	protein_coding	MURUS 1 (MUR1)
AT3G51500	5.23247	4.62418	1.30239	3.55055	0.00038443	0.00536948	0.798697	0	protein_coding
AT3G51520	2.21942	4.40598	1.50907	2.91965	0.00350421	0.0303614	1.00924	0.00632911	protein_coding	DIACYLGLYCEROL ACYLTRANSFERASE 2 (DGAT2)
AT3G51870	5.6411	2.68421	0.909118	2.95255	0.00315163	0.0282192	1.38478	0.00979021	protein_coding
AT3G51880	12.8228	3.64342	0.738638	4.93261	8.1137e-07	2.78152e-05	1.10135	0	protein_coding	HIGH MOBILITY GROUP B1 (HMGB1)
AT3G52230	7.45202	2.46849	0.76413	3.23045	0.00123595	0.0134918	1.6433	0.00275482	protein_coding
AT3G52240	23.8975	4.59136	0.707843	6.4864	8.79102e-11	7.68286e-09	1.47073	0.0381166	protein_coding
AT3G52470	5.41944	2.61127	0.915034	2.85374	0.00432083	0.0352078	0.953749	0	protein_coding
AT3G52480	2.09122	4.31829	1.53387	2.81528	0.00487345	0.0384241	2.74571	0	protein_coding
AT3G53360	2.35804	4.49349	1.48443	3.02709	0.00246922	0.0233847	1.10742	0.0348964	protein_coding
AT3G53700	80.8054	5.10525	0.447686	11.4037	4.00909e-30	2.76405e-27	1.61234	0.034626	protein_coding	MATERNAL EFFECT EMBRYO ARREST 40 (MEE40)
AT3G53710	20.2702	5.11012	0.884343	5.77844	7.53985e-09	4.49853e-07	1.47541	0	protein_coding	ARF-GAP DOMAIN 6 (AGD6)
AT3G53930	4.15212	5.31097	1.34104	3.96032	7.48487e-05	0.00137611	2.37226	0.0426009	protein_coding
AT3G53940	3.07532	4.87375	1.40307	3.47363	0.000513467	0.00679331	0.460331	0.0186246	protein_coding
AT3G54290	13.1702	3.68314	0.740953	4.97081	6.66726e-07	2.35111e-05	1.34491	0	protein_coding
AT3G54400	2.28769	4.43883	1.52052	2.91929	0.00350832	0.0303614	7.13227	0	protein_coding
AT3G54590	11.9723	1.55471	0.53316	2.91603	0.00354513	0.0306159	0.458794	0.2	protein_coding	HYDROXYPROLINE-RICH GLYCOPROTEIN (HRGP1)
AT3G54610	5.95794	4.81679	1.29623	3.71599	0.000202411	0.00316379	1.40788	0.00258398	protein_coding	HISTONE ACETYLTRANSFERASE OF THE GNAT FAMILY 1 (HAG1)
AT3G54620	11.8249	3.22445	0.701916	4.59378	4.35295e-06	0.000121393	1.71065	0.0157068	protein_coding	BASIC LEUCINE ZIPPER 25 (BZIP25)
AT3G54900	5.44251	3.09825	0.999664	3.09929	0.00193984	0.0193431	6.0248	0	protein_coding	CAX INTERACTING PROTEIN 1 (CXIP1)
AT3G55200	53.649	5.79108	0.678107	8.54007	1.34138e-17	2.92044e-15	Inf	0.0102041	protein_coding	SPLICEOSOME-ASSOCIATED PROTEIN 130 A (SAP130a)
AT3G55220	34.1595	5.45722	0.760133	7.17929	7.00728e-13	8.05188e-11	0.0040549	0.0168776	protein_coding	SPLICEOSOME-ASSOCIATED PROTEIN 130 B (SAP130b)
AT3G56010	22.02	4.19282	0.654871	6.40251	1.52842e-10	1.2816e-08	1.19439	0	protein_coding
AT3G56020	7.18189	2.13891	0.726201	2.94534	0.00322601	0.0287606	1.1082	0	protein_coding
AT3G56140	4.82991	3.55036	1.17933	3.01048	0.00260831	0.0243194	1.29928	0.0228346	protein_coding	RETICULATA-RELATED 6 (RER6)
AT3G56640	5.69024	2.31973	0.844679	2.74629	0.00602735	0.0450418	0.705704	0.0538922	protein_coding	EXOCYST COMPLEX COMPONENT SEC15A (SEC15A)
AT3G56840	10.3104	3.30035	0.763072	4.32508	1.52475e-05	0.000347833	1.08497	0.020654	protein_coding
AT3G56850	5.65579	2.68712	0.908059	2.95919	0.00308449	0.027718	0.923796	0.00545703	protein_coding	ABA-RESPONSIVE ELEMENT BINDING PROTEIN 3 (AREB3)
AT3G57140	19.5243	6.5633	1.2168	5.39389	6.89477e-08	3.2167e-06	1.3392	0.0201465	protein_coding	SUGAR-DEPENDENT 1-LIKE (SDP1-LIKE)
AT3G57150	11.2769	3.78495	0.840935	4.50088	6.76724e-06	0.000176803	2.89449	0.00682594	protein_coding	HOMOLOGUE OF NAP57 (NAP57)
AT3G57340	11.4031	1.59227	0.556821	2.85957	0.00424211	0.034726	0.989837	0	protein_coding
AT3G57710	94.2945	1.33017	0.213709	6.2242	4.84008e-10	3.57532e-08	22.7843	0.0209205	protein_coding	RESISTANCE RELATED KINASE 1 (RKS1)
AT3G57720	199.144	1.67338	0.165883	10.0877	6.25884e-24	2.87675e-21	0.443342	0.00656045	protein_coding	(ZRK3)
AT3G57990	3.5377	5.07072	1.37841	3.67867	0.000234455	0.00355262	7.49526	0	protein_coding	(OEP40)
AT3G58570	13.5263	1.56193	0.506513	3.08369	0.00204451	0.0201655	1.53952	0.0367047	protein_coding
AT3G58580	6.1704	2.14218	0.782612	2.73721	0.00619622	0.0459699	0.863999	0.0116279	protein_coding	(ATCCR4B)
AT3G58660	11.5368	3.18656	0.703325	4.53071	5.87869e-06	0.000156891	3.92161	0	protein_coding
AT3G58670	6.26139	5.90124	1.29149	4.56931	4.89337e-06	0.000134351	1.50359	0.0119225	protein_coding	PLANT CYSTEINE OXIDASE 5 (PCO5)
AT3G58910	3.24148	4.94617	1.393	3.55073	0.00038417	0.00536948	0.149926	0	protein_coding
AT3G59420	6.77106	5.00866	1.27901	3.91605	9.00106e-05	0.00160724	1.14144	0.0510295	protein_coding	CRINKLY4 (CR4)
AT3G59520	12.2564	5.8872	1.23837	4.75398	1.99454e-06	6.18806e-05	1.34827	0.0326087	protein_coding	RHOMBOID-LIKE PROTEIN 13 (RBL13)
AT3G59530	21.8213	7.70029	1.21252	6.35065	2.14407e-10	1.71664e-08	1.20483	0.0200401	protein_coding	LESS ADHERENT POLLEN 3 (LAP3)
AT3G59540	10.1877	3.28036	0.759308	4.3202	1.55888e-05	0.000354967	1.05706	0	protein_coding
AT3G59810	2.06611	4.305	1.55284	2.77234	0.0055655	0.0424511	1.18388	0.00689655	protein_coding	SM-LIKE 6A (LSM6A)
AT3G59950	10.0024	2.2728	0.654779	3.47109	0.00051835	0.00684332	1.11977	0.0159681	protein_coding
AT3G60250	2.1007	4.32311	1.52978	2.82596	0.00471393	0.0376447	1.12367	0	protein_coding	CASEIN KINASE II BETA CHAIN 3 (CKB3)
AT3G60310	8.82188	2.26051	0.691151	3.27064	0.00107304	0.0120184	1.06378	0.0250404	protein_coding
AT3G61360	5.00009	3.60137	1.18105	3.04928	0.00229389	0.0221535	0.821611	0	protein_coding	SLOW GROWTH3 (SLO3)
AT3G61580	42.589	1.55137	0.287345	5.39898	6.70223e-08	3.13867e-06	0.625738	0	protein_coding	SPHINGOID LCB DESATURASE 1 (SLD1)
AT3G61620	4.79447	3.52828	1.19522	2.95198	0.00315744	0.0282508	3.73577	0.0162162	protein_coding	(RRP41)
AT3G61630	61.127	5.98449	0.674003	8.87902	6.74531e-19	1.57942e-16	1.19925	0	protein_coding	CYTOKININ RESPONSE FACTOR 6 (CRF6)
AT3G61710	9.47926	2.87289	0.723999	3.96809	7.24519e-05	0.00133682	1.97958	0.0163934	protein_coding	AUTOPHAGY 6 (ATG6)
AT3G62200	21.2548	1.87394	0.422469	4.4357	9.17748e-06	0.000227785	0.671509	0.0170316	protein_coding
AT3G62250	6.93138	2.33903	0.778582	3.00421	0.00266268	0.024678	3.55468	0	protein_coding	UBIQUITIN 5 (UBQ5)
AT3G62260	14.9425	3.87957	0.727468	5.33298	9.66165e-08	4.44078e-06	1.95695	0	protein_coding
AT3G62300	7.05542	2.36997	0.773666	3.06329	0.00218916	0.0213246	1.24261	0.0432373	protein_coding	DOMAIN OF UNKNOWN FUNCTION 724 7 (DUF7)
AT3G62410	10.1037	1.77806	0.598049	2.9731	0.00294806	0.0268404	1.24933	0	protein_coding	CP12 DOMAIN-CONTAINING PROTEIN 2 (CP12-2)
AT3G62420	28.0295	1.79349	0.372441	4.81549	1.4684e-06	4.69536e-05	1.32094	0	protein_coding	BASIC REGION/LEUCINE ZIPPER MOTIF 53 (BZIP53)
AT3G62470	5.96855	2.7734	0.892528	3.10735	0.00188771	0.0189534	1.84033	0.0777989	protein_coding
AT3G62540	6.20143	3.29919	0.98238	3.35836	0.000784051	0.00944667	0.900393	0.0869565	protein_coding
AT3G62630	12.1028	1.69609	0.5327	3.18396	0.00145276	0.0153045	0.984707	0	protein_coding
AT3G62890	10.3622	5.63925	1.24417	4.53253	5.8281e-06	0.000156551	1.21714	0.005	protein_coding
AT3G62900	8.09711	2.11243	0.700744	3.01456	0.00257354	0.0241039	1.60994	0.0707115	protein_coding
AT3G63010	4.59155	2.81973	1.04046	2.71009	0.00672644	0.0491898	0.810032	0	protein_coding	GA INSENSITIVE DWARF1B (GID1B)
AT3G63380	13.8504	6.06013	1.23186	4.91948	8.67748e-07	2.94228e-05	0.900902	0.0281065	protein_coding	AUTO-INHIBITED CA2+ ATPASE 12 (ACA12)
AT3G63390	9.40734	4.56597	1.1101	4.11311	3.90372e-05	0.000802073	2.78936	0	protein_coding
AT3G63410	23.4973	3.35582	0.516298	6.49977	8.04441e-11	7.1821e-09	1.36	0	protein_coding	ALBINO OR PALE GREEN MUTANT 1 (APG1)
AT3G63430	2.56064	4.6033	1.48533	3.09918	0.00194055	0.0193431	2.6096	0	protein_coding	TON1 RECRUITING MOTIF 5 (TRM5)
AT3G63500	12.7498	3.97993	0.808934	4.91996	8.65601e-07	2.94228e-05	1.70551	0.0419118	protein_coding	TITANIA 2 (TTA2)
AT3G63540	27.5145	1.33594	0.353882	3.77511	0.000159937	0.00259793	0.772255	0	protein_coding
AT4G00110	20.3919	3.83919	0.61998	6.19245	5.92379e-10	4.29908e-08	1.08754	0.0066778	protein_coding	UDP-D-GLUCURONATE 4-EPIMERASE 3 (GAE3)
AT4G00232	5.96702	5.83311	1.29189	4.51518	6.32635e-06	0.000167042	0	0.0208333	protein_coding
AT4G00500	5.95706	2.39987	0.838535	2.86198	0.00420999	0.0345314	2.56012	0.0358166	protein_coding
AT4G00710	5.30984	4.64117	1.33146	3.48577	0.000490721	0.00656234	2.01778	0.0225269	protein_coding	BRASSINOSTEROID-SIGNALING KINASE 3 (BSK3)
AT4G00720	4.64045	3.48029	1.20291	2.89323	0.00381298	0.0322557	1.73602	0.0436681	protein_coding	SHAGGY-LIKE PROTEIN KINASE 32 (SK32)
AT4G00850	3.16373	4.92088	1.40543	3.50133	0.000462936	0.00626504	1.67378	0.0044843	protein_coding	GRF1-INTERACTING FACTOR 3 (GIF3)
AT4G00895	6.28819	2.85413	0.899749	3.17214	0.0015132	0.0157805	1.81327	0	protein_coding
AT4G00900	14.6331	2.16997	0.527873	4.11078	3.94323e-05	0.000807516	1.87496	0.0632411	protein_coding	ER-TYPE CA2+-ATPASE 2 (ECA2)
AT4G01026	2.79716	4.73662	1.42691	3.3195	0.000901802	0.0104985	1.12442	0	protein_coding	PYR1-LIKE 7 (PYL7)
AT4G01030	10.3691	4.71305	1.09815	4.29179	1.77235e-05	0.000397019	1.24572	0.0632754	protein_coding
AT4G01037	4.81815	3.5385	1.21639	2.90902	0.00362559	0.0310515	4.25514	0.0479846	protein_coding	WHAT'S THIS FACTOR? (WTF1)
AT4G01280	20.7558	4.10283	0.65835	6.23199	4.60535e-10	3.4223e-08	0.86702	0.0180505	protein_coding	REVEILLE 5 (RVE5)
AT4G01290	24.2851	3.14238	0.48474	6.48262	9.01455e-11	7.82311e-09	0.834687	0.0445726	protein_coding
AT4G01570	5.70255	3.80681	1.15034	3.30929	0.000935326	0.0107675	1.96764	0.026936	protein_coding
AT4G01700	2.08601	4.31556	1.53444	2.81247	0.00491632	0.0385372	0.915507	0.0892308	protein_coding
AT4G02210	11.4264	1.58453	0.549189	2.88522	0.00391146	0.0328647	1.92804	0.0166945	protein_coding
AT4G02230	2.69834	4.67891	1.44804	3.23121	0.00123268	0.0134899	1.70653	0.0212766	protein_coding
AT4G02440	29.4636	2.59615	0.411614	6.30725	2.84035e-10	2.23093e-08	1.71699	0	protein_coding	EMPFINDLICHER IM DUNKELROTEN LICHT 1 (EID1)
AT4G02880	11.8713	6.82266	1.23818	5.51022	3.58391e-08	1.83786e-06	1.14915	0.0411919	protein_coding
AT4G02890	8.27461	1.94184	0.674533	2.87879	0.00399205	0.0331824	0.892485	0	protein_coding	(UBQ14)
AT4G02920	3.78003	4.14027	1.35792	3.04898	0.00229621	0.0221586	0.991354	0.0456919	protein_coding
AT4G03260	5.64563	3.79624	1.16305	3.26404	0.00109837	0.0122689	2.00865	0.0580552	protein_coding	MICROTUBULE ASSOCIATED STRESS PROTEIN 1 (MASP1)
AT4G03270	5.60678	3.14224	0.98909	3.1769	0.00148857	0.0155629	1.47436	0	protein_coding	CYCLIN D6;1 (CYCD6;1)
AT4G03830	35.0271	1.01665	0.304434	3.33949	0.000839324	0.00993877	0.448044	0.459514	protein_coding
AT4G04370	5.7255	3.17785	0.987224	3.21897	0.0012865	0.0139072	0.607421	0.0606557	protein_coding
AT4G05320	25.0137	1.51458	0.401059	3.77644	0.000159083	0.00258745	31.3874	0	protein_coding	POLYUBIQUITIN 10 (UBQ10)
AT4G05400	6.34335	3.96515	1.15283	3.43949	0.000582805	0.00746399	1.12578	0.00221239	protein_coding
AT4G05410	10.616	3.34478	0.757931	4.41304	1.01928e-05	0.000249985	1.42355	0.0529412	protein_coding	YAOZHE (YAO)
AT4G07390	9.93397	2.68758	0.6875	3.90921	9.25998e-05	0.00163698	0.852252	0.0493359	protein_coding
AT4G07400	33.5978	3.42887	0.443923	7.724	1.12733e-14	1.64591e-12	2.04477	0.0865922	protein_coding	VIER F-BOX PROTEINE 3 (VFB3)
AT4G07526	19.5504	1.28027	0.411061	3.11456	0.0018422	0.0185716	0.57311	0.337748	protein_coding
AT4G08370	19.1494	1.17107	0.408069	2.86977	0.0041077	0.0338939	0.261726	0.324468	protein_coding
AT4G08455	15.1008	4.23879	0.796499	5.32178	1.02759e-07	4.68838e-06	0.685714	0.0397727	protein_coding
AT4G08460	18.0884	4.93948	0.889844	5.55095	2.84121e-08	1.48149e-06	1.41264	0.0623722	protein_coding
AT4G09320	10.682	1.88207	0.585291	3.21562	0.00130164	0.0140464	2.75546	0	protein_coding	(NDPK1)
AT4G09340	23.9823	4.93188	0.772457	6.38467	1.71768e-10	1.4211e-08	1.78029	0.0453461	protein_coding
AT4G09560	3.26014	3.90983	1.38219	2.82872	0.0046734	0.0373748	1.76884	0.0940171	protein_coding	(RMR4)
AT4G09810	5.40401	3.08889	1.0109	3.05558	0.00224622	0.0218119	0.832828	0.00660066	protein_coding	UDP-RHA/UDP-GAL TRANSPORTER 5 (URGT5)
AT4G10070	6.08603	2.43773	0.8286	2.94199	0.00326108	0.0289692	0.372241	0.0472698	protein_coding
AT4G10120	2.2635	4.42702	1.50498	2.94159	0.00326533	0.0289862	0.998741	0.0503555	protein_coding	(ATSPS4F)
AT4G10190	7.0346	2.36644	0.766826	3.08602	0.00202854	0.0200912	3.71463	0.0643432	protein_coding
AT4G10470	4.04761	4.24484	1.35366	3.13582	0.00171376	0.0175043	0.649931	0.0087108	protein_coding
AT4G10620	2.08601	4.31556	1.53444	2.81247	0.00491632	0.0385372	1.48972	0.0461216	protein_coding
AT4G10740	13.5994	1.68021	0.501386	3.35113	0.000804814	0.0096221	8.17217	0.162907	protein_coding
AT4G11090	8.54201	3.8059	0.943597	4.0334	5.49766e-05	0.00105941	1.71297	0.00377358	protein_coding	TRICHOME BIREFRINGENCE-LIKE 23 (TBL23)
AT4G11660	19.2194	2.89141	0.516352	5.59969	2.14731e-08	1.16367e-06	2.16153	0.0242991	protein_coding	(AT-HSFB2B)
AT4G12640	12.8659	3.11345	0.659337	4.72209	2.3343e-06	7.01943e-05	0.767401	0.0387794	protein_coding	ARABIDOPSIS THALIANA SPLIT ENDS 2 (ATSPEN2)
AT4G12650	19.07	2.88408	0.532226	5.4189	5.99676e-08	2.87335e-06	1.89924	0.0189349	protein_coding	(TMN12)
AT4G12690	3.2623	4.95312	1.39883	3.54091	0.000398751	0.00551058	3.62879	0.0202703	protein_coding
AT4G12980	10.7106	2.59054	0.662893	3.90793	9.30896e-05	0.00164097	1.25728	0	protein_coding
AT4G13110	5.3578	5.67088	1.30454	4.34703	1.37995e-05	0.0003195	1.71101	0	protein_coding
AT4G13530	4.76698	3.52338	1.18873	2.96399	0.00303676	0.0274281	1.39267	0.00528169	protein_coding
AT4G13540	4.13783	4.26872	1.33886	3.18834	0.00143093	0.0151281	0.750355	0	protein_coding
AT4G13810	6.64941	2.58486	0.821091	3.14809	0.00164343	0.0169394	0.700565	0	protein_coding	RECEPTOR LIKE PROTEIN 47 (RLP47)
AT4G13830	11.1524	2.11775	0.589802	3.59062	0.000329897	0.00475496	0.276155	0	protein_coding	DNAJ-LIKE 20 (J20)
AT4G14180	2.37274	4.50008	1.47863	3.04342	0.00233908	0.0223792	1.51008	0.0132626	protein_coding	PUTATIVE RECOMBINATION INITIATION DEFECT 1 (PRD1)
AT4G14510	7.62135	3.17239	0.861586	3.68203	0.000231385	0.00351897	0.789002	0.030541	protein_coding	CRM FAMILY MEMBER 3B (CFM3B)
AT4G14870	10.3158	2.33597	0.638604	3.65794	0.000254248	0.00381526	1.69108	0	protein_coding	(SECE1)
AT4G14900	7.19362	3.08109	0.868909	3.54593	0.000391228	0.0054308	0.567328	0.00768386	protein_coding
AT4G14950	5.15741	3.01041	1.0079	2.98682	0.00281892	0.0259132	1.35075	0.0575793	protein_coding	KILLING ME SLOWLY 1 (KMS1)
AT4G16110	4.19726	3.32502	1.20761	2.75339	0.00589816	0.0443345	1.06743	0.0490296	protein_coding	RESPONSE REGULATOR 2 (RR2)
AT4G16120	5.74269	2.71772	0.903876	3.00674	0.00264065	0.0245105	0.560791	0.0876106	protein_coding	COBRA-LIKE PROTEIN-7 PRECURSOR (COBL7)
AT4G16310	6.1401	3.29208	0.995278	3.30769	0.000940673	0.0107791	1.59471	0.0479787	protein_coding	LSD1-LIKE 3 (LDL3)
AT4G16330	9.95787	3.5984	0.827472	4.34867	1.36968e-05	0.000318309	1.05635	0	protein_coding
AT4G16390	6.07735	2.43713	0.843614	2.88891	0.00386577	0.032547	1.48489	0.0307467	protein_coding	SUPPRESSOR OF VARIEGATION 7 (SVR7)
AT4G16580	8.84442	3.41146	0.84223	4.05051	5.11064e-05	0.00100194	0.751852	0.0537459	protein_coding
AT4G16710	3.79456	4.14446	1.35249	3.06432	0.00218164	0.0212847	1.22736	0	protein_coding
AT4G17010	4.32168	3.36952	1.19866	2.81106	0.00493788	0.0385645	0.54342	0.0110585	protein_coding
AT4G17020	4.32574	4.33207	1.36116	3.18263	0.00145946	0.0153491	1.21356	0.0350379	protein_coding
AT4G17180	6.01966	3.25538	0.982305	3.31403	0.000919629	0.010656	1.05342	0.0281065	protein_coding
AT4G18480	14.5823	1.40211	0.488072	2.87275	0.00406918	0.0336869	2.53062	0.0555556	protein_coding	(CHLI1)
AT4G18750	5.83374	3.84395	1.15115	3.33923	0.00084011	0.00993877	2.00211	0.0683333	protein_coding	DEFECTIVELY ORGANIZED TRIBUTARIES 4 (DOT4)
AT4G18760	6.51484	2.91762	0.877635	3.32441	0.00088605	0.0103606	0.789202	0	protein_coding	RECEPTOR LIKE PROTEIN 51 (RLP51)
AT4G19090	32.9585	1.06502	0.312192	3.41142	0.000646265	0.00809298	2.68248	0.0493023	protein_coding
AT4G19220	3.69351	4.09925	1.35618	3.02265	0.00250572	0.0236292	1.0886	0.03125	protein_coding
AT4G19580	41.558	5.41568	0.689753	7.85161	4.10717e-15	6.29259e-13	13.2939	0.0537897	protein_coding
AT4G19650	5.48046	3.10564	0.998083	3.11161	0.00186071	0.0187126	1.19095	0.0213723	protein_coding
AT4G19700	11.782	1.90905	0.571825	3.33853	0.000842237	0.00994009	2.36266	0	protein_coding	(RING)
AT4G20740	9.71064	4.61837	1.10325	4.18617	2.83704e-05	0.000602872	1.70025	0.00780031	protein_coding	EMBRYO DEFECTIVE 3131 (EMB3131)
AT4G20770	11.4483	2.70607	0.636766	4.24971	2.14047e-05	0.00046684	1.84411	0.047081	protein_coding
AT4G20953	26.9097	3.88154	0.554283	7.00281	2.50875e-12	2.73101e-10	0.0907583	0.319422	protein_coding
AT4G20960	73.6758	1.68291	0.22929	7.33966	2.1414e-13	2.68432e-11	25.5848	0.030888	protein_coding	PYRIMIDINE DEAMINASE (PYRD)
AT4G21366	11.6548	3.49597	0.760504	4.59692	4.28788e-06	0.000119848	Inf	0	protein_coding
AT4G23630	17.6171	2.61395	0.508533	5.14017	2.74493e-07	1.10185e-05	3.11499	0	protein_coding	VIRB2-INTERACTING PROTEIN 1 (BTI1)
AT4G23640	35.2222	5.92348	0.866986	6.83227	8.35842e-12	8.50229e-10	1.18789	0.0507505	protein_coding	TINY ROOT HAIR 1 (TRH1)
AT4G24805	7.42576	2.18856	0.738957	2.96169	0.00305955	0.0275737	2.10339	0	protein_coding
AT4G24910	5.8535	5.80358	1.29282	4.4891	7.15256e-06	0.000185309	0.905025	0.0272277	protein_coding
AT4G24920	3.4471	5.04366	1.39626	3.61227	0.000303534	0.00444778	1.282	0	protein_coding
AT4G25515	4.01871	5.26335	1.34483	3.91378	9.08632e-05	0.00161549	0.527899	0.0356839	protein_coding	SEUSS-LIKE 3 (SLK3)
AT4G25660	16.4068	3.74115	0.673403	5.55559	2.7667e-08	1.45486e-06	1.05725	0.00525394	protein_coding
AT4G25670	13.3743	3.42039	0.694052	4.92814	8.30166e-07	2.83032e-05	1.59507	0	protein_coding
AT4G25690	3.40901	3.977	1.37141	2.89994	0.00373235	0.0317033	1.84305	0.010846	protein_coding
AT4G25880	8.47757	2.19555	0.675928	3.24821	0.00116135	0.0128567	1.22628	0.0527541	protein_coding	PUMILIO 6 (PUM6)
AT4G25890	3.61939	5.1105	1.36658	3.73962	0.000184296	0.0029247	9.02293	0	protein_coding
AT4G26240	2.49146	4.57373	1.46632	3.1192	0.00181343	0.0183263	1.05083	0.0133333	protein_coding
AT4G26840	3.13475	3.84841	1.39125	2.76615	0.00567217	0.04315	1.11534	0.00510204	protein_coding	SMALL UBIQUITIN-LIKE MODIFIER 1 (SUMO1)
AT4G27030	14.9796	1.5576	0.473111	3.29224	0.00099392	0.0112541	1.38577	0.0555556	protein_coding	FATTY ACID DESATURASE A (FADA)
AT4G27310	9.30635	2.35957	0.672207	3.51019	0.000447792	0.00607333	0.692958	0	protein_coding	B-BOX DOMAIN PROTEIN 28 (BBX28)
AT4G27700	8.77643	1.85181	0.642145	2.88379	0.00392915	0.0329465	2.14266	0.00218341	protein_coding
AT4G28010	5.20942	2.55097	0.913897	2.79131	0.00524951	0.0404134	3.86808	0.0308123	protein_coding	RNA PROCESSING FACTOR 5 (RPF5)
AT4G28190	5.6608	4.74161	1.29537	3.66044	0.000251787	0.0037829	0.623161	0	protein_coding	ULTRAPETALA1 (ULT1)
AT4G28450	3.09337	4.87965	1.40239	3.47952	0.00050231	0.00669567	2.12481	0.0262097	protein_coding
AT4G28740	14.0053	2.66732	0.579797	4.60043	4.21612e-06	0.000118376	2.32395	0.00218818	protein_coding
AT4G29290	7.59785	3.17877	0.90109	3.5277	0.000419187	0.00574818	5.29017	0.0674157	protein_coding	LOW-MOLECULAR-WEIGHT CYSTEINE-RICH 26 (LCR26)
AT4G29380	15.1799	3.16392	0.615432	5.14097	2.73324e-07	1.10185e-05	1.2998	0.0622694	protein_coding	VACUOLAR PROTEIN SORTING 15 (VPS15)
AT4G29440	3.63809	4.0829	1.37401	2.97152	0.0029633	0.0269103	0.668263	0.0328	protein_coding	IST1-LIKE 4 (ISTL4)
AT4G29830	6.04233	5.84613	1.30432	4.48212	7.39036e-06	0.000190674	1.54744	0.0211382	protein_coding	VERNALIZATION INDEPENDENCE 3 (VIP3)
AT4G29840	14.2965	2.87509	0.613535	4.6861	2.78455e-06	8.20815e-05	1.93317	0.0166389	protein_coding	METHIONINE OVER-ACCUMULATOR 2 (MTO2)
AT4G29950	15.0138	3.35754	0.649375	5.17042	2.3357e-07	9.59802e-06	0.902743	0.0434783	protein_coding
AT4G30940	10.787	2.60972	0.665794	3.91972	8.8653e-05	0.00158528	1.39572	0.00550459	protein_coding
AT4G31160	28.6824	3.07507	0.445397	6.90411	5.0519e-12	5.31306e-10	1.2326	0.0593397	protein_coding	DDB1-CUL4 ASSOCIATED FACTOR 1 (DCAF1)
AT4G31170	17.1468	3.17232	0.585245	5.42049	5.94356e-08	2.8589e-06	1.68528	0.0173053	protein_coding
AT4G31410	4.12917	3.30374	1.20692	2.73734	0.00619386	0.0459699	1.66503	0.0352221	protein_coding
AT4G31420	4.54236	4.41123	1.32359	3.33277	0.000859852	0.0101241	2.63741	0.0457903	protein_coding	REI1-LIKE 1 (REIL1)
AT4G31440	3.65213	5.11955	1.36065	3.76257	0.000168174	0.00271045	1.15138	0.0831169	protein_coding
AT4G31500	8.10756	2.35221	0.722992	3.25344	0.00114016	0.012656	1.7201	0	protein_coding	CYTOCHROME P450, FAMILY 83, SUBFAMILY B, POLYPEPTIDE 1 (CYP83B1)
AT4G31990	10.1285	2.72745	0.685016	3.98158	6.8459e-05	0.00127432	0.610457	0.0321888	protein_coding	ASPARTATE AMINOTRANSFERASE 5 (ASP5)
AT4G32070	5.24861	3.0303	1.03036	2.94101	0.00327148	0.0290059	2.31165	0.0103896	protein_coding	PHOX4 (Phox4)
AT4G32260	19.0343	1.22974	0.430587	2.85596	0.00429067	0.0350468	2.41581	0	protein_coding	PIGMENT DEFECTIVE 334 (PDE334)
AT4G32400	6.29125	3.95475	1.15074	3.43669	0.000588867	0.00753385	0.911459	0.00605144	protein_coding	SODIUM HYPERSENSITIVE 1 (SHS1)
AT4G32600	2.87885	4.78504	1.47539	3.24323	0.00118184	0.013037	0.608883	0.0550996	protein_coding
AT4G33520	3.703	4.10189	1.3554	3.02633	0.00247545	0.0234149	0.92521	0.0255814	protein_coding	P-TYPE ATP-ASE 1 (PAA1)
AT4G33690	2.10499	4.32524	1.53914	2.81016	0.0049517	0.0385725	0.996203	0	protein_coding
AT4G34135	14.9847	2.62325	0.552161	4.75088	2.02532e-06	6.25229e-05	1.3041	0.0019305	protein_coding	UDP-GLUCOSYLTRANSFERASE 73B2 (UGT73B2)
AT4G34138	3.03552	4.8601	1.41085	3.44481	0.000571463	0.00736434	1.8809	0.00603622	protein_coding	UDP-GLUCOSYL TRANSFERASE 73B1 (UGT73B1)
AT4G34270	4.30584	4.32634	1.34395	3.21911	0.00128589	0.0139072	1.07622	0.0217984	protein_coding
AT4G34460	13.5213	2.44635	0.568473	4.30337	1.68216e-05	0.000380248	1.4776	0.0250737	protein_coding	GTP BINDING PROTEIN BETA 1 (AGB1)
AT4G34920	8.14261	2.11722	0.690362	3.06683	0.00216345	0.0211405	1.76623	0	protein_coding
AT4G36140	36.3753	3.77668	0.465199	8.11842	4.72286e-16	8.25503e-14	1.09999	0.0495643	protein_coding
AT4G36550	6.59868	2.25687	0.77833	2.89964	0.00373594	0.0317121	0.767554	0.0521277	protein_coding
AT4G36970	6.49053	2.22501	0.783169	2.84104	0.00449671	0.0363072	1.52036	0	protein_coding
AT4G37100	2.37886	4.50299	1.50602	2.99	0.00278979	0.0256644	1.149	0.0617801	protein_coding
AT4G37190	5.5378	4.70756	1.30532	3.60643	0.000310437	0.00451645	0.644881	0.0661041	protein_coding
AT4G37260	30.5121	2.51009	0.389967	6.43668	1.22113e-10	1.04512e-08	1.76546	0	protein_coding	MYB DOMAIN PROTEIN 73 (MYB73)
AT4G37270	6.04189	2.79858	0.905591	3.09033	0.00199934	0.0198653	2.98701	0.0261628	protein_coding	HEAVY METAL ATPASE 1 (HMA1)
AT4G37470	13.3703	2.13417	0.567807	3.75862	0.000170852	0.00273583	0.881071	0	protein_coding	KARRIKIN INSENSITIVE 2 (KAI2)
AT4G37820	4.31064	5.36314	1.33067	4.0304	5.56814e-05	0.00106967	2.84326	0.0343249	protein_coding
AT4G38160	4.34859	5.3719	1.33392	4.02716	5.64549e-05	0.00108118	1.22956	0.00290276	protein_coding	PIGMENT DEFECTIVE 191 (pde191)
AT4G38170	22.8243	3.16954	0.510368	6.2103	5.28847e-10	3.88343e-08	3.06058	0.0295567	protein_coding	FAR1-RELATED SEQUENCE 9 (FRS9)
AT4G38180	5.13577	3.64351	1.1679	3.11971	0.00181031	0.0183246	0.969942	0.0265018	protein_coding	FAR1-RELATED SEQUENCE 5 (FRS5)
AT4G38650	2.09457	4.31975	1.58508	2.72526	0.00642504	0.0473765	6.52196	0	protein_coding
AT4G38860	12.0022	3.53507	0.762622	4.63542	3.56215e-06	0.000102093	1.17382	0	protein_coding	SMALL AUXIN UPREGULATED RNA 16 (SAUR16)
AT4G38940	5.33094	3.69792	1.16716	3.16831	0.00153328	0.0159363	1.64279	0.00298507	protein_coding
AT4G38950	4.2	4.29937	1.33823	3.21274	0.00131474	0.0141509	0.695992	0.0285235	protein_coding
AT4G38960	3.35256	4.99859	1.38712	3.60357	0.000313877	0.00456113	3.77986	0.0015873	protein_coding	B-BOX DOMAIN PROTEIN 19 (BBX19)
AT4G39230	4.4276	3.41344	1.1852	2.88006	0.00397599	0.0330933	1.02601	0	protein_coding	PHENYLCOUMARAN BENZYLIC ETHER REDUCTASE 1 (PCBER1)
AT4G39480	8.11859	5.28059	1.26268	4.18206	2.88882e-05	0.000612824	0.0361903	0.0018018	protein_coding	CYTOCHROME P450, FAMILY 96, SUBFAMILY A, POLYPEPTIDE 9 (CYP96A9)
AT4G39490	24.9602	7.89548	1.20954	6.52766	6.68036e-11	6.14098e-09	0.00569721	0.0110092	protein_coding	CYTOCHROME P450, FAMILY 96, SUBFAMILY A, POLYPEPTIDE 10 (CYP96A10)
AT4G39500	9.22507	5.46236	1.25568	4.35013	1.36054e-05	0.000316778	Inf	0.003663	protein_coding	CYTOCHROME P450, FAMILY 96, SUBFAMILY A, POLYPEPTIDE 11 (CYP96A11)
AT4G39510	6.72773	2.96933	0.913774	3.24952	0.00115599	0.0128088	2.24332	0	protein_coding	CYTOCHROME P450, FAMILY 96, SUBFAMILY A, POLYPEPTIDE 12 (CYP96A12)
AT5G01260	7.96847	2.08283	0.69582	2.99334	0.00275938	0.0254224	0.921416	0.0118343	protein_coding
AT5G01270	6.78704	2.98493	0.871497	3.42507	0.000614647	0.0077993	1.70821	0.0172414	protein_coding	CARBOXYL-TERMINAL DOMAIN (CTD) PHOSPHATASE-LIKE 2 (CPL2)
AT5G01980	4.63325	2.83155	1.02382	2.76568	0.00568034	0.0431678	0.77162	0.0261593	protein_coding
AT5G02050	5.13792	2.52127	0.924493	2.7272	0.00638751	0.047145	1.3936	0	protein_coding
AT5G02280	3.2173	4.93843	1.38841	3.55689	0.000375268	0.00528013	1.07811	0	protein_coding
AT5G02320	6.29039	3.32729	0.976294	3.40808	0.000654215	0.00817604	1.5526	0.0246407	protein_coding	MYB DOMAIN PROTEIN 3R-5 (MYB3R-5)
AT5G02520	3.39729	3.97409	1.37461	2.89108	0.00383922	0.0324096	1.92839	0.0297297	protein_coding	KINETOCHORE NULL 2 (KNL2)
AT5G02760	8.34573	3.31667	0.848918	3.90694	9.34726e-05	0.00164538	0.549201	0	protein_coding	ARABIDOPSIS PP2C CLADE D 7 (APD7)
AT5G02850	6.02195	2.78418	0.91281	3.05012	0.00228747	0.0221087	0.687717	0	protein_coding	MEDIATOR 4 (MED4)
AT5G02950	21.6505	3.37678	0.544526	6.20131	5.59945e-10	4.0876e-08	1.38798	0.004	protein_coding
AT5G02995	21.7972	1.18897	0.401433	2.96183	0.00305821	0.0275737	1.42706	0.132616	protein_coding
AT5G04700	2.70262	4.68065	1.45326	3.22079	0.00127839	0.0138558	0.735614	0.00668151	protein_coding
AT5G04910	7.69255	2.82476	0.803246	3.51668	0.000436986	0.00593325	0.551139	0.00668151	protein_coding
AT5G05160	4.0732	5.27706	1.34053	3.93656	8.26592e-05	0.00149822	1.30624	0.0385233	protein_coding	REDUCED IN LATERAL GROWTH1 (RUL1)
AT5G05190	5.95561	3.87613	1.1458	3.38289	0.000717265	0.00878703	0.774554	0.00435256	protein_coding	ENHANCED DISEASE RESISTANCE4 (EDR4)
AT5G05540	6.30608	4.90613	1.28414	3.82055	0.000133153	0.00224211	1.0977	0.0548148	protein_coding	SMALL RNA DEGRADING NUCLEASE 2 (SDN2)
AT5G05550	5.37928	4.66551	1.30209	3.58308	0.000339565	0.00486605	1.57278	0	protein_coding	VFP5 (VFP5)
AT5G06100	8.72491	1.84554	0.638617	2.88989	0.00385371	0.0324675	0.95464	0.0243572	protein_coding	MYB DOMAIN PROTEIN 33 (MYB33)
AT5G06110	14.271	2.70339	0.581149	4.65179	3.29061e-06	9.51898e-05	1.28016	0.0333717	protein_coding	GONIDIALESS A/ZUOTIN RELATED FACTOR A2 (ATGLSA2)
AT5G06400	14.2909	7.08902	1.2282	5.77187	7.83952e-09	4.65495e-07	0.85195	0.0119565	protein_coding
AT5G06590	8.81867	6.39291	1.25465	5.09538	3.48045e-07	1.34556e-05	2.16557	0.00150602	protein_coding
AT5G06630	44.0366	1.51679	0.285858	5.30609	1.12004e-07	5.01792e-06	0.0495778	0.185345	protein_coding
AT5G06640	22.4153	1.82092	0.404147	4.50559	6.61886e-06	0.000173658	0.0470127	0.234375	protein_coding	EXTENSIN 10 (EXT10)
AT5G06660	4.45446	5.41005	1.32701	4.07688	4.56434e-05	0.000912053	1.43875	0	protein_coding
AT5G06670	4.54616	3.45756	1.18354	2.92136	0.00348507	0.0302657	0.995109	0.0274882	protein_coding	KINESIN 7.5 (KIN7.5)
AT5G07210	34.4147	1.31061	0.335165	3.91034	9.21662e-05	0.00163577	3.00455	0.0742925	protein_coding	RESPONSE REGULATOR 21 (RR21)
AT5G07240	3.3232	3.93071	1.39797	2.81172	0.0049277	0.0385372	1.89778	0.0015674	protein_coding	IQ-DOMAIN 24 (IQD24)
AT5G07310	7.718	4.26615	1.13354	3.76356	0.000167512	0.00270329	0.298737	0.0861423	protein_coding	ETHYLENE RESPONSE FACTOR 115 (ERF115)
AT5G07340	10.9599	4.18462	0.926758	4.51534	6.32159e-06	0.000167042	1.37198	0.00698324	protein_coding
AT5G07350	7.83557	2.29369	0.725542	3.16135	0.00157041	0.0162678	2.16039	0.0491803	protein_coding	TUDOR-SN PROTEIN 1 (TUDOR1)
AT5G07580	6.51834	2.23084	0.810581	2.75214	0.00592063	0.0443876	6.87047	0	protein_coding	(ERF106)
AT5G07590	3.52393	5.06657	1.36868	3.70179	0.000214085	0.00330859	0.500759	0.0465328	protein_coding
AT5G07730	2.64477	4.65778	1.44187	3.23036	0.00123634	0.0134918	0.881082	0	protein_coding
AT5G07900	10.985	2.43618	0.627964	3.87949	0.000104676	0.00181341	0.811914	0	protein_coding
AT5G07940	12.256	1.98464	0.549098	3.61436	0.000301091	0.00442194	0.554539	0.0396894	protein_coding
AT5G07950	3.21459	3.89536	1.40099	2.78043	0.00542872	0.041561	1.00821	0.00830565	protein_coding
AT5G07960	11.6857	4.89439	1.08758	4.50026	6.78694e-06	0.000176945	2.00289	0	protein_coding
AT5G07970	17.8769	2.9172	0.535952	5.44301	5.23871e-08	2.55954e-06	1.21434	0.0330688	protein_coding
AT5G08200	7.25457	2.72994	0.805301	3.38996	0.000699032	0.00859761	0.810008	0.0299252	protein_coding
AT5G08330	40.8642	2.62309	0.342842	7.651	1.99416e-14	2.87763e-12	0.815803	0	protein_coding	TCP DOMAIN PROTEIN 21 (TCP21)
AT5G08490	5.87721	4.80209	1.29868	3.69767	0.000217586	0.00335017	1.31658	0.0208167	protein_coding	SLOW GROWTH 1 (SLG1)
AT5G08510	8.40919	6.33035	1.26906	4.98822	6.09391e-07	2.18698e-05	1.32427	0.0219355	protein_coding
AT5G08780	4.59691	3.46762	1.18444	2.92764	0.00341549	0.0298916	2.72851	0.0192308	protein_coding
AT5G08790	13.4957	1.66776	0.525871	3.17143	0.0015169	0.0158058	0.449659	0.0237288	protein_coding	(ATAF2)
AT5G09450	6.80239	2.62414	0.808822	3.2444	0.001177	0.0130067	1.01186	0	protein_coding
AT5G10330	36.8179	1.37098	0.304723	4.4991	6.82423e-06	0.000177544	0.00537527	0.00617284	protein_coding	HISTIDINOL PHOSPHATE AMINOTRANSFERASE 1 (HPA1)
AT5G11250	5.42418	3.72795	1.1631	3.20518	0.0013498	0.014453	1.24286	0.0152068	protein_coding	BNT1 (BURNOUT1)
AT5G11690	5.78033	2.35193	0.847583	2.77486	0.00552248	0.0422267	2.15327	0	protein_coding	TRANSLOCASE INNER MEMBRANE SUBUNIT 17-3 (TIM17-3)
AT5G11760	4.82052	4.50094	1.31496	3.42287	0.000619648	0.00783079	0.64781	0	protein_coding
AT5G11890	20.6616	1.19668	0.392778	3.04671	0.00231364	0.0222404	0.74573	0	protein_coding	EMBRYO DEFECTIVE 3135 (EMB3135)
AT5G12100	7.44124	3.59143	0.96165	3.73465	0.000187975	0.00297547	2.04125	0.0485133	protein_coding
AT5G12120	7.11455	2.69445	0.81331	3.31295	0.00092319	0.0106674	1.2077	0.0333333	protein_coding
AT5G12850	25.9319	3.24669	0.480652	6.75476	1.43069e-11	1.42039e-09	2.02503	0.0526316	protein_coding
AT5G12860	26.2344	2.17719	0.412776	5.27451	1.33108e-07	5.83699e-06	1.40728	0.0173333	protein_coding	DICARBOXYLATE TRANSPORTER 1 (DiT1)
AT5G13010	13.0128	2.719	0.610483	4.45386	8.4341e-06	0.000212307	1.4265	0.0589784	protein_coding	EMBRYO DEFECTIVE 3011 (EMB3011)
AT5G13230	9.111	2.80957	0.766598	3.66498	0.000247353	0.00372079	0.943023	0.0544994	protein_coding
AT5G13270	11.221	2.47509	0.630204	3.92744	8.58531e-05	0.00153965	3.8117	0.0487179	protein_coding	REQUIRED FOR ACCD RNA EDITING 1 (RARE1)
AT5G13770	13.4485	2.97111	0.630439	4.71276	2.44383e-06	7.29036e-05	1.18218	0.0155039	protein_coding
AT5G13860	9.02719	4.50791	1.10485	4.08012	4.50127e-05	0.0009037	0.998376	0	protein_coding	ELCH-LIKE (ELC-Like)
AT5G14310	5.26819	2.56336	0.912656	2.80869	0.00497441	0.0386311	0.803272	0.00870827	protein_coding	CARBOXYESTERASE 16 (CXE16)
AT5G14450	5.04069	3.61168	1.17498	3.07382	0.00211337	0.0207114	2.50638	0.029595	protein_coding
AT5G14480	4.34523	5.37121	1.32966	4.03954	5.35571e-05	0.00103689	0.632812	0.052459	protein_coding
AT5G14790	14.5722	3.84007	0.738823	5.19755	2.0193e-07	8.52365e-06	1.30861	0.0284302	protein_coding
AT5G14800	27.7842	1.21464	0.353517	3.43586	0.000590671	0.00754915	0.252175	0.00359066	protein_coding	PYRROLINE-5- CARBOXYLATE (P5C) REDUCTASE (P5CR)
AT5G14820	17.6116	3.61118	0.634556	5.69088	1.26389e-08	7.22805e-07	0.246336	0	protein_coding
AT5G15080	8.93128	3.42318	0.856103	3.99857	6.37276e-05	0.00119827	0.931369	0.0385093	protein_coding
AT5G15090	7.7844	2.83848	0.814906	3.4832	0.000495449	0.00661843	1.0072	0.00724638	protein_coding	VOLTAGE DEPENDENT ANION CHANNEL 3 (VDAC3)
AT5G15440	5.1332	2.99006	1.02869	2.90667	0.00365304	0.0312405	1.34467	0.0560472	protein_coding	EID1-LIKE 1 (EDL1)
AT5G16300	4.63354	4.44619	1.32327	3.36002	0.000779378	0.00941621	0.599017	0.0159074	protein_coding	CONSERVED OLIGOMERIC GOLGI COMPLEX 1 (COG1)
AT5G16860	7.17336	5.09566	1.27029	4.01142	6.03553e-05	0.00114879	2.32487	0.0522696	protein_coding
AT5G17600	8.9227	2.50917	0.699961	3.58472	0.000337434	0.00484111	1.83278	0.0638723	protein_coding
AT5G17680	3.75708	5.16453	1.3538	3.81483	0.000136277	0.00228231	2.37615	0.0085034	protein_coding
AT5G17880	6.71258	3.43075	0.968566	3.54209	0.000396966	0.00549815	1.00385	0	protein_coding	CONSTITUTIVE SHADE-AVOIDANCE1 (CSA1)
AT5G18520	8.99749	2.78242	0.736424	3.77828	0.000157916	0.00258404	0.791752	0	protein_coding	CANDIDATE G-PROTEIN COUPLED RECEPTOR 7 (CAND7)
AT5G18525	4.86656	3.55988	1.17433	3.03142	0.00243409	0.0231118	3	0.0411077	protein_coding	GREEN FLUORESCENT SEED 12 (GFS12)
AT5G18610	7.61608	2.50177	0.754241	3.31694	0.000910094	0.0105653	0.879734	0.0728617	protein_coding	(PBL27)
AT5G18620	5.79948	3.83524	1.14988	3.33533	0.000851994	0.0100411	3.59351	0.0392623	protein_coding	CHROMATIN REMODELING FACTOR17 (CHR17)
AT5G18660	9.04169	2.78716	0.737795	3.77768	0.000158294	0.00258404	3.68939	0.0111421	protein_coding	PALE-GREEN AND CHLOROPHYLL B REDUCED 2 (PCB2)
AT5G18750	5.61326	3.7881	1.17673	3.21919	0.00128553	0.0139072	1.73928	0.0411877	protein_coding
AT5G19120	29.8244	2.39739	0.387605	6.18514	6.20464e-10	4.45084e-08	1.74499	0	protein_coding
AT5G19130	6.12571	3.27536	1.01362	3.23134	0.00123211	0.0134899	0.962261	0.0458453	protein_coding
AT5G19200	59.8096	1.38543	0.252557	5.48561	4.12049e-08	2.0801e-06	7.61439	0.0935583	protein_coding	TSC10B (TSC10B)
AT5G19340	5.30817	3.0574	1.00138	3.05319	0.00226425	0.0219526	1.00894	0	protein_coding
AT5G19470	7.35329	2.75313	0.809431	3.40132	0.00067062	0.00831149	Inf	0.00589971	protein_coding	NUDIX HYDROLASE HOMOLOG 24 (NUDT24)
AT5G19630	11.657	3.2038	0.721209	4.44226	8.90202e-06	0.000221835	1.58964	0.00310559	protein_coding
AT5G19850	4.57289	3.46193	1.18684	2.91692	0.00353502	0.0305498	1	0.0224138	protein_coding
AT5G19940	8.50759	1.7932	0.636739	2.81622	0.00485923	0.0383363	2.1588	0	protein_coding
AT5G20080	7.36983	5.13214	1.27042	4.0397	5.35193e-05	0.00103689	0.749946	0.0139459	protein_coding
AT5G20090	4.748	3.51886	1.1794	2.9836	0.00284883	0.0260915	0.643389	0.00165017	protein_coding	MITOCHONDRIAL PYRUVATE CARRIER 1 (MPC1)
AT5G20360	10.5113	1.5574	0.565509	2.75398	0.00588745	0.0442808	1.25091	0.00456621	protein_coding	PHOX3 (Phox3)
AT5G20460	4.16376	3.31283	1.20645	2.74593	0.00603395	0.045055	Inf	0.217391	protein_coding
AT5G20610	19.0409	3.73206	0.630355	5.92056	3.20843e-09	2.07378e-07	1.6129	0.047619	protein_coding	PLASTID MOVEMENT IMPAIRED1-RELATED1 (PMIR1)
AT5G20620	9.71387	1.70333	0.596285	2.85657	0.00428246	0.0350101	1.03928	0.0178571	protein_coding	UBIQUITIN 4 (UBQ4)
AT5G20730	9.92749	2.946	0.728559	4.0436	5.26362e-05	0.00102385	0.781413	0.0607477	protein_coding	NON-PHOTOTROPHIC HYPOCOTYL (NPH4)
AT5G22050	10.436	3.66855	0.826092	4.44085	8.9606e-06	0.000222848	0.75645	0	protein_coding
AT5G22060	6.72176	2.97541	0.882905	3.37002	0.000751631	0.00912695	1.06726	0.0220386	protein_coding	DNAJ HOMOLOGUE 2 (J2)
AT5G22070	10.6698	1.58745	0.580129	2.73638	0.00621194	0.0460515	1.13382	0.015299	protein_coding
AT5G22080	9.6574	2.2146	0.647761	3.41886	0.000628839	0.00792273	1.0167	0.0206897	protein_coding
AT5G22690	4.20754	5.32461	1.34156	3.96897	7.21845e-05	0.00133504	0.870444	0.0349206	protein_coding
AT5G22700	3.0545	4.86659	1.40345	3.4676	0.000525124	0.00690338	1.20692	0.0955574	protein_coding
AT5G23070	8.54111	3.35666	0.853867	3.93113	8.45468e-05	0.00152282	0.835771	0	protein_coding	THYMIDINE KINASE 1B (TK1B)
AT5G23080	7.33622	4.19495	1.12459	3.73019	0.000191332	0.00302091	0.693316	0.0582909	protein_coding	TOUGH (TGH)
AT5G23370	3.40809	3.97662	1.3726	2.89715	0.00376575	0.0319305	0.0467486	0	protein_coding
AT5G23680	11.826	1.78011	0.561671	3.16932	0.00152798	0.0159079	1.47386	0	protein_coding
AT5G24460	43.171	5.47214	0.680499	8.04137	8.8842e-16	1.4507e-13	0.9892	0	protein_coding
AT5G24470	17.4596	4.885	0.896471	5.44914	5.06126e-08	2.48262e-06	0.497479	0.00891266	protein_coding	PSEUDO-RESPONSE REGULATOR 5 (PRR5)
AT5G24690	7.30255	4.19005	1.12857	3.71271	0.000205054	0.00319689	0.90921	0.0350679	protein_coding
AT5G24710	10.2131	2.73453	0.682226	4.00825	6.11702e-05	0.00116148	0.956022	0.0517241	protein_coding	TRANSDUCIN/WD40-2 PROTIEN (TWD40-2)
AT5G24830	2.52177	4.58663	1.46924	3.12177	0.00179764	0.018241	0.899341	0.0433255	protein_coding
AT5G24890	20.9473	2.17558	0.438926	4.95661	7.17349e-07	2.47975e-05	1.73596	0	protein_coding
AT5G24980	3.20353	4.93414	1.38861	3.5533	0.000380428	0.00533459	10.6238	0	protein_coding
AT5G25220	5.97746	4.81962	1.29468	3.72262	0.000197167	0.00309727	0.870583	0	protein_coding	KNOTTED1-LIKE HOMEOBOX GENE 3 (KNAT3)
AT5G25510	11.8855	4.30602	0.930772	4.62629	3.72276e-06	0.000106206	2.82327	0.0587219	protein_coding
AT5G26170	2.37702	4.5019	1.48302	3.03563	0.00240034	0.0228262	1.84665	0.0550661	protein_coding	WRKY DNA-BINDING PROTEIN 50 (WRKY50)
AT5G26860	3.14235	3.85025	1.39493	2.76018	0.00577697	0.043706	1.33148	0.0614082	protein_coding	LON PROTEASE 1 (LON1)
AT5G27450	2.10499	4.32524	1.53914	2.81016	0.0049517	0.0385725	0.873176	0.0555556	protein_coding	MEVALONATE KINASE (MK)
AT5G27650	17.4057	4.88167	0.892794	5.46786	4.55508e-08	2.26114e-06	1.60044	0.0644884	protein_coding
AT5G27820	2.35284	4.49107	1.48838	3.01742	0.00254938	0.0239499	1.11743	0.0495868	protein_coding
AT5G27830	7.86367	3.22513	0.853647	3.77807	0.000158052	0.00258404	1.65264	0.0762332	protein_coding
AT5G27840	2.64477	4.65778	1.44187	3.23036	0.00123634	0.0134918	1.35148	0.0229645	protein_coding	(TOPP8)
AT5G27850	14.9164	2.19965	0.521324	4.21935	2.45007e-05	0.000526956	1.02153	0	protein_coding
AT5G27860	4.09803	4.2586	1.33685	3.18554	0.00144485	0.0152471	1.19302	0.012959	protein_coding
AT5G28300	74.0445	1.20163	0.230353	5.21648	1.82357e-07	7.77682e-06	0.687576	0	protein_coding	GT-2LIKE PROTEIN (GT2L)
AT5G28400	2.64905	4.65938	1.44315	3.22861	0.00124392	0.0135532	0.0565913	0.00970874	protein_coding
AT5G28463	20.2714	1.09593	0.389414	2.81432	0.00488808	0.0385003	1.20711	0.380201	protein_coding
AT5G28740	43.0622	3.717	0.419112	8.86876	7.39681e-19	1.6999e-16	1.27274	0.0755124	protein_coding
AT5G28750	6.96511	2.07918	0.74387	2.79508	0.00518868	0.0400196	1.47078	0.0060423	protein_coding
AT5G34850	9.59581	2.40308	0.677055	3.54931	0.000386244	0.00538572	5.38816	0.0693533	protein_coding	PURPLE ACID PHOSPHATASE 26 (PAP26)
AT5G35980	12.8486	2.69766	0.619304	4.35596	1.32484e-05	0.000311979	1.13809	0.0379189	protein_coding	YEAST YAK1-RELATED GENE 1 (YAK1)
AT5G35995	48.611	4.34516	0.462358	9.39782	5.57057e-21	1.81923e-18	2.2895	0.053068	protein_coding
AT5G38865	6.88909	2.06734	0.7513	2.75169	0.00592892	0.0443983	0.154671	0.0655738	protein_coding
AT5G39350	7.80624	4.28806	1.11945	3.83052	0.000127874	0.00215907	1.22131	0.0789474	protein_coding
AT5G39450	9.50564	6.50171	1.24911	5.20506	1.93936e-07	8.21413e-06	69.5995	0.0411765	protein_coding
AT5G39460	4.87111	4.51154	1.32205	3.41253	0.000643629	0.00806812	0	0.00389864	protein_coding
AT5G40140	6.20161	2.4707	0.835577	2.95687	0.00310774	0.0278865	1.54329	0	protein_coding
AT5G40650	2.22891	4.41049	1.50816	2.92442	0.00345101	0.0300752	0.617672	0	protein_coding	SUCCINATE DEHYDROGENASE 2-2 (SDH2-2)
AT5G40760	2.26779	4.42912	1.51481	2.92388	0.00345695	0.0300935	2.21778	0.0389493	protein_coding	GLUCOSE-6-PHOSPHATE DEHYDROGENASE 6 (G6PD6)
AT5G40770	4.13057	4.26635	1.3387	3.18693	0.00143794	0.0151871	2.9474	0	protein_coding	PROHIBITIN 3 (PHB3)
AT5G40820	9.9429	2.69523	0.693805	3.8847	0.000102455	0.00178827	1.21075	0.0449625	protein_coding	ATAXIA TELANGIECTASIA-MUTATED AND RAD3-RELATED (ATR)
AT5G41765	313.588	4.00034	0.187086	21.3823	1.95119e-101	2.42143e-97	0.0171935	0.254753	protein_coding
AT5G42060	2.26258	4.42674	1.52801	2.89706	0.00376683	0.0319305	2.96376	0	protein_coding
AT5G42310	25.7477	2.00439	0.392978	5.10051	3.38738e-07	1.31367e-05	0.832018	0.0844063	protein_coding	CHLOROPLAST RNA PROCESSING 1 (CRP1)
AT5G42350	18.9639	3.96805	0.663691	5.97877	2.24834e-09	1.5001e-07	24.9158	0.0192308	protein_coding	COP9 SIGNALOSOME INTERACTING F-BOX KELCH 1 (CFK1)
AT5G42360	20.7175	4.3802	0.709089	6.17723	6.52358e-10	4.65274e-08	0.163387	0.0307692	protein_coding	COP9 SIGNALOSOME INTERACTING F-BOX KELCH 2 (CFK2)
AT5G42635	24.6374	1.1146	0.361642	3.08204	0.00205584	0.0202164	38.3292	0.333333	protein_coding
AT5G42750	21.3384	1.8001	0.411826	4.37101	1.23671e-05	0.000294579	0.514066	0	protein_coding	BRI1 KINASE INHIBITOR 1 (BKI1)
AT5G42760	5.68915	2.31716	0.852893	2.71682	0.00659124	0.0483721	1.32869	0.095064	protein_coding
AT5G42820	2.93763	4.80747	1.43334	3.35403	0.000796433	0.00954017	1.51387	0.0296774	protein_coding	(U2AF35B)
AT5G42965	5.04782	5.58736	1.31366	4.25329	2.10655e-05	0.000460651	4.13651	0	protein_coding
AT5G43440	5.42151	4.67366	1.30699	3.57591	0.000349011	0.004967	0.643306	0.00704225	protein_coding
AT5G43950	4.75784	4.48675	1.32107	3.39629	0.00068305	0.00841772	0.676618	0.0422078	protein_coding
AT5G44250	2.23412	4.41303	1.50279	2.93657	0.00331866	0.0292921	0.430296	0.061296	protein_coding
AT5G44290	5.05951	2.97502	1.01493	2.93127	0.00337584	0.0296549	1.2742	0.0436364	protein_coding
AT5G44730	4.90528	2.92599	1.0135	2.88703	0.00388899	0.0327203	1.30916	0.0200501	protein_coding
AT5G44780	3.07532	4.87375	1.40307	3.47363	0.000513467	0.00679331	1.0879	0.00893997	protein_coding	MULTIPLE ORGANELLAR RNA EDITING FACTOR 4 (MORF4)
AT5G45050	3.29978	3.92284	1.38461	2.83319	0.00460866	0.0370355	2.1189	0.0318471	protein_coding	(WRKY16)
AT5G45100	7.05705	2.10465	0.731973	2.87531	0.00403635	0.0334833	3.15911	0	protein_coding	BOI-RELATED GENE 1 (BRG1)
AT5G45573	38.6457	2.12091	0.324995	6.52597	6.75642e-11	6.16523e-09	0.0604105	0.416867	protein_coding
AT5G46330	3.84308	4.15763	1.34922	3.08151	0.00205953	0.0202365	4.33295	0.00478796	protein_coding	FLAGELLIN-SENSITIVE 2 (FLS2)
AT5G46580	8.15574	1.91074	0.679534	2.81185	0.00492582	0.0385372	1.89164	0.027907	protein_coding	SUPPRESSOR OF THYLAKOID FORMATION 1 (SOT1)
AT5G47460	4.80582	4.49779	1.31417	3.42254	0.000620396	0.00783226	1.73811	0.0421394	protein_coding
AT5G47560	9.8396	1.72636	0.593017	2.91115	0.00360102	0.0309051	2.58769	0	protein_coding	TONOPLAST DICARBOXYLATE TRANSPORTER (TDT)
AT5G47670	2.41161	4.51738	1.48412	3.04382	0.00233599	0.0223792	1.21649	0	protein_coding	NUCLEAR FACTOR Y, SUBUNIT B6 (NF-YB6)
AT5G47680	4.30888	3.36796	1.19002	2.83017	0.00465233	0.0372727	0.822186	0	protein_coding	TRNA MODIFICATION 10 (TRM10)
AT5G47690	6.98896	2.08573	0.757129	2.75479	0.00587303	0.0442259	12.2152	0.0421496	protein_coding	(PDS5A)
AT5G47700	5.60373	3.77626	1.15829	3.26021	0.0011133	0.0123911	1.84754	0	protein_coding
AT5G48780	3.42799	3.98278	1.37131	2.90436	0.00368006	0.0314096	1.31617	0	protein_coding
AT5G49100	17.2859	1.64863	0.44642	3.693	0.000221627	0.00339554	0.776003	0	protein_coding
AT5G49220	7.93556	3.68431	0.959785	3.83868	0.0001237	0.00210002	1.33955	0.0322108	protein_coding
AT5G49230	3.37127	3.96564	1.3844	2.86451	0.00417652	0.0343705	1.76883	0.00902935	protein_coding	HYPERSENSITIVE TO RED AND BLUE (HRB1)
AT5G49810	8.25864	2.64259	0.73813	3.58011	0.000343454	0.00491045	1.92735	0.0415683	protein_coding	METHIONINE S-METHYLTRANSFERASE (MMT)
AT5G50290	47.7607	1.04699	0.280662	3.73043	0.000191151	0.00302091	1.04292	0.0158273	protein_coding
AT5G50570	11.1484	1.67692	0.554592	3.0237	0.00249704	0.0235653	2.0615	NaN	protein_coding	SQUAMOSA PROMOTER-BINDING PROTEIN LIKE 13A (SPL13A)
AT5G50860	7.67868	5.19117	1.27046	4.08607	4.38744e-05	0.000885336	1.04251	0.0337972	protein_coding
AT5G50900	3.3774	3.96784	1.3766	2.88235	0.00394716	0.0329831	2.29473	0.0442308	protein_coding
AT5G51350	11.0741	2.26462	0.613491	3.69136	0.000223054	0.00340601	1.23484	0.0116156	protein_coding	MORE LATERAL GROWTH1 (MOL1)
AT5G52420	11.0484	1.94459	0.581129	3.34622	0.000819207	0.00976595	1.41101	0	protein_coding	PSI-INTERACTING ROOT-CELL ENRICHED 3 (PRCE3)
AT5G52430	14.5757	3.84015	0.734732	5.2266	1.72657e-07	7.38852e-06	0.671083	0.0138889	protein_coding
AT5G52530	15.8739	2.19188	0.503395	4.35421	1.33549e-05	0.000313891	1.10436	0.0339768	protein_coding
AT5G52540	6.55208	4.96492	1.28736	3.85667	0.000114942	0.00197294	2.29317	0.0401554	protein_coding
AT5G52630	4.12886	5.30489	1.35532	3.91412	9.0733e-05	0.00161549	4.86673	0	protein_coding	MITOCHONDRIAL RNA EDITING FACTOR 1 (MEF1)
AT5G52640	16.1147	4.33728	0.792706	5.47148	4.4629e-08	2.23325e-06	1.51699	0.00292826	protein_coding	HEAT SHOCK PROTEIN 90.1 (HSP90.1)
AT5G52990	3.85946	4.16264	1.36603	3.04726	0.00230936	0.0222404	2.96276	0	protein_coding
AT5G53160	35.6956	1.93276	0.329871	5.85914	4.65268e-09	2.91615e-07	1.04427	0	protein_coding	REGULATORY COMPONENTS OF ABA RECEPTOR 3 (RCAR3)
AT5G53890	3.46182	3.9935	1.38369	2.88612	0.00390025	0.0327927	2.28794	0.0948783	protein_coding	PHYTOSYLFOKINE-ALPHA RECEPTOR 2 (PSKR2)
AT5G55150	2.48625	4.57142	1.47131	3.10705	0.00188967	0.0189578	0.639192	0	protein_coding
AT5G55210	4.59859	3.46834	1.19089	2.91239	0.0035867	0.0308319	1.30122	0	protein_coding
AT5G55530	14.1089	2.85824	0.599649	4.76651	1.87441e-06	5.88897e-05	1.17379	0.025393	protein_coding
AT5G55540	38.0111	3.84212	0.917012	4.18982	2.79174e-05	0.000595284	1.10497	0.0446304	protein_coding	TORNADO 1 (TRN1)
AT5G55660	8.16427	3.73324	0.948617	3.93545	8.30403e-05	0.00150223	1.16999	0.030303	protein_coding
AT5G55670	14.0771	6.08206	1.23973	4.90597	9.2968e-07	3.1182e-05	2.50987	0.0635659	protein_coding
AT5G55710	13.1202	3.39301	0.701354	4.83779	1.31291e-06	4.26523e-05	1.19203	0	protein_coding	TRANSLOCON AT THE INNER ENVELOPE MEMBRANE OF CHLOROPLASTS 20-V (Tic20-V)
AT5G56340	13.8389	7.04367	1.2348	5.70428	1.16835e-08	6.74384e-07	2.01019	0	protein_coding	(ATCRT1)
AT5G56350	8.15452	3.28223	0.85546	3.8368	0.000124647	0.00211322	1.63742	0.0621762	protein_coding
AT5G56590	29.9294	2.40606	0.384028	6.26534	3.72002e-10	2.81497e-08	0.8555	0.018598	protein_coding
AT5G56660	6.50351	2.91565	0.881206	3.30871	0.00093727	0.0107699	0.648998	0	protein_coding	IAA-LEUCINE RESISTANT (ILR)-LIKE 2 (ILL2)
AT5G56760	3.8535	4.16052	1.34928	3.0835	0.0020458	0.0201655	1.34327	0	protein_coding	SERINE ACETYLTRANSFERASE 1;1 (SERAT1;1)
AT5G57160	3.74762	4.11466	1.38406	2.97289	0.00295007	0.0268404	1.51466	0.0379497	protein_coding	(ATLIG4)
AT5G57280	9.39091	4.56309	1.10754	4.12001	3.78863e-05	0.000779716	2.96213	0.0219224	protein_coding	ROOT INITIATION DEFECTIVE 2 (RID2)
AT5G57290	8.87874	3.06301	0.775428	3.95008	7.81247e-05	0.00143421	8.31119	0	protein_coding	RIBOSOMAL P3 PROTEIN B (P3B)
AT5G57890	7.8408	2.05404	0.696315	2.94987	0.00317907	0.0284238	1.81876	0.00676819	protein_coding
AT5G57940	4.71324	3.51113	1.18117	2.9726	0.00295292	0.0268467	2.38399	0.0655391	protein_coding	CYCLIC NUCLEOTIDE GATED CHANNEL 5 (CNGC5)
AT5G57960	12.0126	5.85162	1.23786	4.7272	2.27634e-06	6.92386e-05	0.906898	0.0239787	protein_coding	(HFLX)
AT5G57970	10.1494	6.59858	1.24729	5.29035	1.22079e-07	5.41072e-06	1.08331	0.0146843	protein_coding
AT5G58070	19.992	4.04426	0.663342	6.09679	1.08218e-09	7.54484e-08	0.733683	0	protein_coding	TEMPERATURE-INDUCED LIPOCALIN (TIL)
AT5G58080	2.25309	4.42205	1.51255	2.92357	0.00346039	0.0300935	2.97217	0.0042735	protein_coding	RESPONSE REGULATOR 18 (RR18)
AT5G58260	4.98572	2.95883	1.02714	2.88067	0.00396836	0.0330519	1.26829	0	protein_coding	NADH DEHYDROGENASE-LIKE COMPLEX N (NdhN)
AT5G58380	6.59134	4.97177	1.28244	3.87682	0.000105833	0.00182668	0.944704	0	protein_coding	SOS3-INTERACTING PROTEIN 1 (SIP1)
AT5G58420	8.31768	2.39426	0.712386	3.36091	0.000776873	0.00939668	1.94081	0.00201613	protein_coding
AT5G58430	44.358	4.20541	0.464912	9.04561	1.48839e-19	3.92997e-17	2.25774	0.0175439	protein_coding	EXOCYST SUBUNIT EXO70 FAMILY PROTEIN B1 (EXO70B1)
AT5G60250	4.52701	5.42643	1.32934	4.08204	4.46427e-05	0.000897919	0.759403	0.0123457	protein_coding
AT5G60400	11.2458	3.78587	0.820848	4.61215	3.98525e-06	0.000112915	1.58628	0	protein_coding
AT5G61010	9.16406	3.46501	0.835031	4.14956	3.33115e-05	0.000698304	1.84415	0.00429646	protein_coding	EXOCYST SUBUNIT EXO70 FAMILY PROTEIN E2 (EXO70E2)
AT5G61370	3.75375	4.11604	1.36884	3.00696	0.00263878	0.0245105	1.00472	0.0204082	protein_coding
AT5G61390	2.75308	4.71979	1.44502	3.26625	0.00108981	0.0121953	1.51177	0	protein_coding	NAC45/86-DEPENDENT EXONUCLEASE-DOMAIN PROTEIN 2 (NEN2)
AT5G61400	4.5637	5.44766	1.33052	4.09437	4.23317e-05	0.000856993	0.837169	0.0211268	protein_coding
AT5G61830	2.30666	4.44873	1.55004	2.87007	0.00410384	0.0338847	2.19792	0.00900901	protein_coding
AT5G61930	3.49454	5.05803	1.3669	3.70036	0.000215294	0.00332313	1.13684	0.0257117	protein_coding	ACCUMULATION OF PHOTOSYSTEM ONE 3 (APO3)
AT5G63300	4.22651	5.32913	1.33848	3.98147	6.84906e-05	0.00127432	1.19609	0	protein_coding
AT5G63520	2.67936	4.67146	1.4462	3.23016	0.0012372	0.0134918	0.730959	0.0389908	protein_coding
AT5G63820	2.32866	4.47962	1.51397	2.95886	0.00308781	0.0277278	0.880895	0.0127551	protein_coding
AT5G63830	14.9005	7.1479	1.22802	5.82068	5.86088e-09	3.60067e-07	1.6474	0.00257732	protein_coding
AT5G64030	17.2909	1.32356	0.446314	2.96554	0.00302154	0.0273304	0.84581	0.0338753	protein_coding
AT5G64170	2.36845	4.49822	1.48722	3.02458	0.00248979	0.0235326	1.62674	0.0582524	protein_coding	NIGHT LIGHT-INDUCIBLE AND CLOCK-REGULATED 1 (LNK1)
AT5G64270	10.7074	2.04606	0.590327	3.46598	0.000528303	0.00692224	0.856605	0.0491018	protein_coding
AT5G64280	6.33246	3.3344	0.979403	3.40452	0.000662803	0.00826672	1.41614	0.00791557	protein_coding	DICARBOXYLATE TRANSPORTER 2.2 (DiT2.2)
AT5G64410	2.28769	4.43883	1.52052	2.91929	0.00350832	0.0303614	1.68808	0.00430293	protein_coding	OLIGOPEPTIDE TRANSPORTER 4 (OPT4)
AT5G64620	8.20096	3.7464	0.948976	3.94783	7.88616e-05	0.00144347	2.42184	0	protein_coding	CELL WALL / VACUOLAR INHIBITOR OF FRUCTOSIDASE 2 (C/VIF2)
AT5G64640	3.28096	3.91676	1.38665	2.82462	0.00473374	0.0376817	0.697856	0.0475436	protein_coding
AT5G65410	2.31707	4.45439	1.56601	2.84441	0.00444933	0.0360184	2.22508	0.00265957	protein_coding	HOMEOBOX PROTEIN 25 (HB25)
AT5G65560	15.692	3.95419	0.744899	5.30837	1.10613e-07	4.99166e-06	1.7531	0.0299335	protein_coding
AT5G65570	15.0591	4.23221	0.797436	5.30728	1.11276e-07	5.0034e-06	0.875727	0.0537482	protein_coding
AT5G65850	7.01847	6.06225	1.27353	4.76021	1.9339e-06	6.03641e-05	1.86845	0	protein_coding
AT5G65860	3.62538	4.06204	1.38874	2.92498	0.00344482	0.0300423	1.59442	0	protein_coding
AT5G65910	5.51696	2.64442	0.903728	2.92613	0.0034321	0.0299525	0.894171	0.00172712	protein_coding
AT5G65990	4.38591	3.40128	1.20058	2.83304	0.00461078	0.0370355	1.44057	0	protein_coding	(ATAVT3)
AT5G66052	6.6173	5.97606	1.28183	4.66214	3.12944e-06	9.13798e-05	0.921075	0	protein_coding
AT5G66055	17.0109	4.417	0.788333	5.60296	2.10718e-08	1.15199e-06	1.14177	0	protein_coding	ANKYRIN REPEAT PROTEIN (AKRP)
AT5G66130	2.77818	4.72962	1.42755	3.31311	0.000922657	0.0106674	0.846667	0.019	protein_coding	RADIATION SENSITIVE 17 (ATRAD17)
AT5G66140	4.76145	2.87772	1.02108	2.81832	0.00482756	0.0382079	1.93999	0.0296846	protein_coding	PROTEASOME ALPHA SUBUNIT D2 (PAD2)
AT5G66270	5.3885	3.72353	1.16598	3.19349	0.00140566	0.0149607	1.10392	0	protein_coding
AT5G66350	2.23932	4.41555	1.50231	2.93918	0.00329087	0.0291171	1.27963	0	protein_coding	SHORT INTERNODES (SHI)
AT5G66950	14.7635	4.63469	0.903354	5.13054	2.8891e-07	1.14549e-05	0.832839	0.0448522	protein_coding
AT5G66960	2.50279	4.57854	1.49119	3.07039	0.0021378	0.0209063	1.96142	0.0217865	protein_coding
AT5G67420	20.4744	1.80209	0.430351	4.18748	2.82065e-05	0.000600417	1.04036	0	protein_coding	LOB DOMAIN-CONTAINING PROTEIN 37 (LBD37)
AT5G67500	4.8128	2.88821	1.02378	2.82113	0.00478546	0.0379959	1.00593	0.0257143	protein_coding	VOLTAGE DEPENDENT ANION CHANNEL 2 (VDAC2)
AT5G67510	8.33956	3.31505	0.852291	3.88958	0.00010042	0.00176267	1.35688	0	protein_coding
AT5G67540	6.17216	2.83573	0.891861	3.17956	0.00147499	0.01546	1.36912	0.0543881	protein_coding
AT5G67570	4.43925	4.37304	1.33478	3.27623	0.00105202	0.0118149	2.3182	0.038687	protein_coding	DELAYED GREENING 1 (DG1)
AT2G05300	4.18671	5.31946	1.33376	3.98831	6.65463e-05	0.00124374	1.49486	0.0411765	pseudogene
AT2G14090	12.4944	2.65449	0.611113	4.34371	1.40099e-05	0.000322565	1.02498	0.0379147	pseudogene
AT2G35570	14.7806	7.133	1.24063	5.74948	8.95181e-09	5.26502e-07	0.972317	0	pseudogene
AT2G35590	2.82134	4.74565	1.43287	3.312	0.00092632	0.0106837	1.01635	0	pseudogene
AT3G06433	699.973	1.54984	0.135009	11.4795	1.67212e-30	1.3834e-27	1.44739	0.00843882	pseudogene
AT3G06437	150.633	2.38933	0.184842	12.9263	3.19657e-38	3.96695e-35	0.0738083	0	pseudogene
AT3G07280	7.00581	2.36203	0.762651	3.09713	0.00195404	0.019462	0.911296	0.023301	pseudogene
AT3G25495	4.49101	4.39896	1.32591	3.3177	0.000907626	0.0105465	0.192754	0.00458716	pseudogene
AT4G13900	11.9699	1.67603	0.538173	3.11429	0.00184388	0.0185735	5.53216	0.0397226	pseudogene	RECEPTOR LIKE PROTEIN 49 (RLP49)
AT4G21370	36.59	2.43985	0.368709	6.61728	3.65864e-11	3.4926e-09	0	0.00127877	pseudogene	PSEUDOGENE OF S-LOCUS RECEPTOR KINASE A (PSEUDOSRKA)
AT5G14840	129.498	2.03003	0.183799	11.0448	2.32209e-28	1.37225e-25	0.166594	0	pseudogene
AT5G28330	2.9367	4.80703	1.41315	3.40164	0.000669828	0.00831149	1.65846	0.0119048	pseudogene
AT5G45105	28.6744	1.23761	0.357369	3.46313	0.000533933	0.00695403	46.7605	0.164948	pseudogene
AT1G04907	49.289	1.32281	0.278902	4.74293	2.10649e-06	6.45471e-05	0.0241698	0	small_nuclear_rna
AT1G08115	78.2126	1.47013	0.235151	6.25183	4.05665e-10	3.05109e-08	0.00471465	0	small_nuclear_rna
AT1G21260	2.2782	4.43418	1.51387	2.92903	0.00340021	0.0297999	1.6913	0	transposable_element_gene
AT1G33813	14.3324	2.54522	0.570259	4.46328	8.0716e-06	0.000204844	0.176494	0.280543	transposable_element_gene
AT1G33817	58.6984	4.89981	0.495709	9.88444	4.86274e-23	1.94666e-20	0.0252333	0.212891	transposable_element_gene
AT1G36210	67.4028	1.00623	0.23122	4.35183	1.35005e-05	0.00031552	1.60039	0.391509	transposable_element_gene
AT1G69950	6.5468	3.39231	0.970286	3.49619	0.000471945	0.00634559	1.25256	0.100372	transposable_element_gene
AT1G80020	6.00619	2.40918	0.828898	2.90648	0.00365521	0.0312405	1.56397	0.0365646	transposable_element_gene
AT2G04460	47.6114	2.87366	0.348122	8.25475	1.52221e-16	2.95167e-14	1.48062	0.323308	transposable_element_gene
AT2G13190	35.9158	1.63485	0.315641	5.17945	2.22544e-07	9.26767e-06	0.953035	0.421846	transposable_element_gene
AT2G13970	7.03	3.49952	0.961205	3.64077	0.000271828	0.00405455	0.853473	0.0498392	transposable_element_gene
AT2G13975	5.32841	5.66527	1.30156	4.35269	1.34477e-05	0.00031488	2.1935	0	transposable_element_gene
AT3G04605	9.71982	4.00175	0.936275	4.27411	1.91899e-05	0.000425261	2.26065	0.0883534	transposable_element_gene	MUSTANG 1 (MUG1)
AT3G14800	12.0034	4.93427	1.08731	4.53807	5.67721e-06	0.000153161	1.12742	0.0920044	transposable_element_gene
AT3G21020	2.22035	4.40647	1.51938	2.90018	0.00372949	0.0317023	1.2838	0	transposable_element_gene
AT3G21040	5.25005	3.68032	1.16676	3.15429	0.00160888	0.016597	2.93409	0	transposable_element_gene
AT3G33076	35.111	1.02267	0.30916	3.3079	0.00093999	0.0107791	0	NaN	transposable_element_gene
AT4G06562	61.298	3.1827	0.324881	9.7965	1.1655e-22	4.51995e-20	0.231636	0.443155	transposable_element_gene
AT4G06563	40.858	1.27139	0.290263	4.38013	1.18607e-05	0.000283605	1.25231	0.446387	transposable_element_gene
AT4G08220	9.00286	2.78303	0.735515	3.78379	0.00015446	0.00254224	1.32295	0.151163	transposable_element_gene
AT5G06805	23.7953	1.04099	0.366442	2.84079	0.00450017	0.0363115	1.67864	0.333333	transposable_element_gene
AT5G14830	30.8513	2.45581	0.384969	6.37923	1.77982e-10	1.45313e-08	2.10335	0	transposable_element_gene
AT5G28335	47.4692	1.00443	0.260489	3.85596	0.000115276	0.00197594	0.209311	0.332829	transposable_element_gene
AT5G34853	20.8146	5.14707	0.886267	5.80759	6.33782e-09	3.8555e-07	1.77072	0.0728953	transposable_element_gene	MUSTANG 8 (MUG8)
AT5G49080	42.2347	1.50088	0.298755	5.02379	5.06626e-07	1.87678e-05	0.0274905	0.328767	transposable_element_gene	EXTENSIN 11 (EXT11)
