# Supplementary material for: Analysis of mRNA-derived siRNAs in mutants of mRNA maturation and surveillance pathways in Arabidopsis thaliana
Source: Sci Rep. 2022 Jan 27;12:1474. doi: 10.1038/s41598-022-05574-4 (PMC8795450; doi:10.1038/s41598-022-05574-4)
Supplement: Supplementary file 3 — Supplementary Information 3. [file 41598_2022_5574_MOESM3_ESM.xlsx]

## Sheet: lsm1a lsm1b
Genes from Araport11 annotation up-regulated in small RNA-seq (padj <0.05) - analysis for 24 nt long siRNAs.
gene	baseMean	log2FoldChange	lfcSE	stat	pvalue	padj	strandedness (fwd/rev reads)	fraction of methylated C	gene model type	primary gene symbol
AT1G30830	6.03473	3.70823	1.19605	3.1004	0.00193258	0.0296659	Inf	0	pre_trna
AT3G45935	6.03473	3.70823	1.19605	3.1004	0.00193258	0.0296659	Inf	0	pre_trna
AT3G45965	6.03473	3.70823	1.19605	3.1004	0.00193258	0.0296659	Inf	0	pre_trna
AT4G11985	6.03473	3.70823	1.19605	3.1004	0.00193258	0.0296659	Inf	0	pre_trna
AT1G47695	16.2842	1.38707	0.466037	2.97631	0.00291743	0.0385493	0.248292	0.428571	protein_coding
AT1G62480	14.5008	1.94478	0.5329	3.64943	0.000262819	0.00639638	Inf	0	protein_coding
AT1G65550	30.3137	1.83749	0.363612	5.05345	4.33908e-07	3.05075e-05	11.8575	0.0744526	protein_coding
AT1G66235	25.9791	1.54795	0.391826	3.9506	7.79542e-05	0.00226505	0.802079	0.187713	protein_coding
AT1G77760	107.723	4.38033	0.88453	4.95215	7.3397e-07	4.69658e-05	0.901379	0.000922509	protein_coding	NITRATE REDUCTASE 1 (NIA1)
AT2G05440	11.3075	2.96388	0.732724	4.04502	5.23183e-05	0.00167389	Inf	0	protein_coding	GLYCINE RICH PROTEIN 9 (GRP9)
AT2G07020	43.9305	1.06272	0.306187	3.47083	0.000518852	0.0111927	0.218967	0.284043	protein_coding
AT2G07760	26.8497	1.54369	0.382819	4.03242	5.52055e-05	0.00174664	1.61557	0.333784	protein_coding
AT2G07981	23.8749	1.57603	0.392341	4.01699	5.89462e-05	0.00183442	2.64133	0.29849	protein_coding
AT2G15340	24.6725	2.74438	0.478011	5.74124	9.39843e-09	9.39018e-07	0.677764	0.269608	protein_coding
AT2G24980	34.2731	1.44582	0.343145	4.21343	2.51525e-05	0.000967861	0.205821	0.205742	protein_coding	EXTENSIN 6 (EXT6)
AT2G36830	18.134	1.99409	0.477439	4.17664	2.95844e-05	0.00106635	117.461	0	protein_coding	GAMMA TONOPLAST INTRINSIC PROTEIN (GAMMA-TIP)
AT3G09960	11.9065	6.65327	1.24073	5.36238	8.21318e-08	6.77885e-06	6.32693	0.0720721	protein_coding
AT3G22720	15.3102	1.91733	0.523504	3.66249	0.000249773	0.00635025	24.112	0.0513514	protein_coding
AT3G23633	7.50121	4.98463	1.27883	3.8978	9.70707e-05	0.00276409	6.37952	0.235955	protein_coding
AT3G53065	13.8598	2.6239	0.603205	4.34993	1.36182e-05	0.000592696	0.0325586	0.166038	protein_coding
AT4G08410	15.5342	1.71328	0.506765	3.38082	0.000722694	0.0146468	0.212293	0.221429	protein_coding
AT4G13390	13.6443	1.68645	0.557614	3.02441	0.00249121	0.0348474	0.3232	0.220779	protein_coding	EXTENSIN 12 (EXT12)
AT5G07310	5.66905	3.61968	1.18143	3.06381	0.0021854	0.0319944	0.593572	0.0861423	protein_coding	ETHYLENE RESPONSE FACTOR 115 (ERF115)
AT5G36200	31.6048	1.84553	0.370817	4.97693	6.46e-07	4.2287e-05	38.5733	0.0695489	protein_coding
AT5G36228	60.6508	1.02685	0.234216	4.38419	1.16416e-05	0.000522036	3.63068	0.520833	protein_coding
AT5G41490	75.4222	2.11657	0.240109	8.81503	1.19649e-18	2.06486e-16	23.7495	0.151365	protein_coding
AT5G41510	11.4526	1.6376	0.561732	2.91527	0.00355377	0.044677	1.70924	0.152174	protein_coding
AT5G56795	10.4916	1.7926	0.623075	2.87702	0.00401451	0.0488616	Inf	0	protein_coding	METALLOTHIONEIN 1B (MT1B)
AT3G55258	18.9662	1.3535	0.4414	3.06638	0.00216671	0.0319944	1.4083	0.468966	pseudogene
AT3G01145	22.1205	2.1527	0.450152	4.78216	1.73418e-06	0.000102877	Inf	0	small_nucleolar_rna
AT2G05690	25.914	1.07746	0.356234	3.02458	0.00248982	0.0348474	0.836159	0.463654	transposable_element_gene
AT2G07730	113.517	1.12623	0.188446	5.9764	2.28125e-09	2.70661e-07	1.02109	0.332604	transposable_element_gene
AT2G09830	17.0243	1.76303	0.482898	3.65095	0.000261274	0.00638606	1.63069	0.367188	transposable_element_gene
AT3G32970	25.6088	1.21109	0.359077	3.37278	0.000744145	0.0149749	1.94256	0.357995	transposable_element_gene
AT3G33163	12.7797	1.56938	0.541283	2.89936	0.00373922	0.0462932	0.996467	0.304425	transposable_element_gene
AT4G05593	13.246	1.64163	0.525657	3.12301	0.00179014	0.0280078	1.90183	0.334083	transposable_element_gene
AT4G05634	24.7428	1.14469	0.359993	3.17975	0.00147401	0.0245453	0.565683	0.336914	transposable_element_gene
AT4G06574	34.4307	1.10153	0.313897	3.50919	0.00044947	0.00997319	0.330939	0.386057	transposable_element_gene
AT4G06576	28.0757	1.23714	0.344749	3.58853	0.000332546	0.00782582	0.626451	0.41184	transposable_element_gene
AT4G13470	28.5299	1.43141	0.349557	4.09492	4.22305e-05	0.00141472	0.496918	0.0758017	transposable_element_gene
AT5G32620	16.1946	1.5728	0.492304	3.19477	0.00139944	0.0236493	0.22894	0.266393	transposable_element_gene
AT5G49080	25.247	2.77943	0.472534	5.88197	4.05409e-09	4.61761e-07	0.366294	0.328767	transposable_element_gene	EXTENSIN 11 (EXT11)

## Sheet: ncb-4
Genes from Araport11 annotation up-regulated in small RNA-seq (padj <0.05) - analysis for 24 nt long siRNAs.
gene	baseMean	log2FoldChange	lfcSE	stat	pvalue	padj	strandedness (fwd/rev reads)	fraction of methylated C	gene model type	primary gene symbol
AT2G06225	6.62845	2.48586	0.863501	2.87881	0.00399177	0.0486253	0.0272579	0.0108696	long_noncoding_rna
AT2G06995	18.5372	6.40287	1.21915	5.25192	1.5052e-07	8.26777e-06	0.824372	0.350211	long_noncoding_rna
AT4G05605	6.05289	5.77247	1.30139	4.43563	9.18034e-06	0.000337184	23.4814	0.170732	long_noncoding_rna
AT1G53410	29.1718	1.44375	0.340118	4.24486	2.18727e-05	0.000673525	30.8687	0	pre_trna
AT2G28730	29.3343	1.45398	0.340239	4.27342	1.92501e-05	0.000611291	38.3735	0	pre_trna
AT3G14855	29.1947	1.39614	0.337993	4.13066	3.61724e-05	0.00103541	170.648	0	pre_trna
AT5G46595	48.0168	1.45003	0.289979	5.00046	5.7195e-07	2.83511e-05	63.3328	0	pre_trna
AT1G09110	808.359	2.3462	0.330381	7.10152	1.23392e-12	1.63115e-10	5495.38	0	pre_trna
AT1G20170	808.465	2.34643	0.330933	7.09036	1.33767e-12	1.63115e-10	1796.5	0	pre_trna
AT4G37175	808.465	2.34643	0.330933	7.09036	1.33767e-12	1.63115e-10	1796.5	0	pre_trna
AT5G27715	808.213	2.34589	0.330538	7.09721	1.27301e-12	1.63115e-10	1796.5	0	pre_trna
AT5G66755	808.465	2.34643	0.330933	7.09036	1.33767e-12	1.63115e-10	1796.5	0	pre_trna
AT1G73650	807.944	2.34526	0.332072	7.06249	1.63551e-12	1.88472e-10	0.000749979	0.0163666	protein_coding
AT4G14410	45.525	1.06759	0.259988	4.1063	4.02042e-05	0.00112961	5.06236	0.0626087	protein_coding	BASIC HELIX-LOOP-HELIX 104 (bHLH104)
AT4G13992	32.402	1.15639	0.317994	3.63651	0.000276353	0.00583019	6.2129	0.14242	protein_coding
AT4G35090	24.4612	1.42466	0.374569	3.80345	0.000142693	0.00349398	Inf	0.00324324	protein_coding	CATALASE 2 (CAT2)
AT3G01500	30.4809	1.10677	0.325597	3.39921	0.00067582	0.0124428	Inf	0	protein_coding	CARBONIC ANHYDRASE 1 (CA1)
AT1G51150	55.1656	1.77561	0.256492	6.92268	4.43191e-12	4.82525e-10	17.4174	0.0652174	protein_coding	DEGRADATION OF PERIPLASMIC PROTEINS 6 (DEG6)
AT1G31580	7.68508	3.55974	0.969946	3.67004	0.000242511	0.00526188	Inf	0	protein_coding	(ECS1)
AT1G66290	124.313	1.05445	0.175017	6.02487	1.69242e-09	1.43315e-07	5.05461	0.129717	protein_coding
AT2G15340	12.9921	1.72419	0.524888	3.28488	0.00102027	0.0170895	0.434562	0.269608	protein_coding
AT3G50300	10.1195	2.40974	0.668073	3.607	0.000309754	0.00635971	0.0501671	0.0169811	protein_coding
AT1G75945	6.13262	5.78629	1.30952	4.41862	9.93323e-06	0.000354169	1.19292	0.347594	protein_coding
AT2G07981	19.2102	1.26735	0.40648	3.11786	0.00182172	0.0266269	1.26544	0.29849	protein_coding
AT3G46380	30.8149	1.04219	0.319523	3.26169	0.00110748	0.018299	1.1507	0.669421	protein_coding
AT4G14365	43.7358	1.52757	0.285998	5.3412	9.23313e-08	5.74433e-06	0.91331	0.00807537	protein_coding	XB3 ORTHOLOG 4 IN ARABIDOPSIS THALIANA (XBAT34)
AT5G46825	69.6908	1.16107	0.370074	3.1374	0.00170452	0.0252857	6.6748	0.471264	protein_coding
AT2G05100	42.1784	1.60215	0.292366	5.47996	4.25418e-08	2.75933e-06	61.9062	0.121429	protein_coding	PHOTOSYSTEM II LIGHT HARVESTING COMPLEX GENE 2.1 (LHCB2.1)
AT5G43755	6.08683	5.77836	1.29964	4.44611	8.74387e-06	0.000325069	0.23888	0.242678	protein_coding
AT1G62760	25.123	2.5699	0.430035	5.97603	2.28648e-09	1.88387e-07	0.388035	0.217822	protein_coding	(ATPMEI10)
AT4G13390	11.8447	1.55164	0.540046	2.87317	0.00406378	0.0490631	0.500696	0.220779	protein_coding	EXTENSIN 12 (EXT12)
AT2G14870	17.6634	1.50074	0.454844	3.29945	0.000968731	0.0165909	0.894384	0.356164	protein_coding
AT1G11785	64.1518	1.02592	0.228419	4.49138	7.07645e-06	0.000271353	4.65741	0.46	protein_coding
AT2G16016	10.0465	1.81788	0.631536	2.87851	0.00399562	0.0486253	10.4516	0.528736	protein_coding
AT2G10553	4.2069	5.2475	1.3712	3.82693	0.000129752	0.00320282	0.474552	0.0542636	protein_coding
AT4G06622	23.6204	1.11844	0.370808	3.01623	0.00255935	0.0346306	0.445786	0.341176	transposable_element_gene
AT3G43828	27.8241	1.55959	0.350191	4.45354	8.4466e-06	0.000317895	2.6237	0.210884	transposable_element_gene
AT1G77095	15.8674	1.36281	0.467054	2.9179	0.00352399	0.0445763	0.261927	0.182628	transposable_element_gene
AT5G33388	30.3855	1.04973	0.336628	3.11837	0.00181855	0.0266269	0.984751	0.374441	transposable_element_gene
AT3G33079	24.7082	1.05394	0.362875	2.90443	0.00367921	0.0458317	0.879373	0.404145	transposable_element_gene
AT1G38460	112.611	1.07239	0.186196	5.75949	8.43706e-09	6.35071e-07	1.73215	0.40519	transposable_element_gene
AT4G07370	40.9074	1.0524	0.280926	3.74616	0.000179559	0.00419452	2.73189	0.327292	transposable_element_gene
AT4G07600	75.2955	1.02926	0.207239	4.96653	6.81613e-07	3.27228e-05	0.707766	0.398754	transposable_element_gene
AT4G06593	87.772	1.07944	0.198918	5.42656	5.74521e-08	3.61119e-06	0.71957	0.389802	transposable_element_gene
AT1G37669	25.2941	1.04102	0.351946	2.95791	0.00309737	0.0404772	0.610688	0.46978	transposable_element_gene
AT4G06532	27.6267	1.13017	0.336865	3.35498	0.000793717	0.0140677	1.01409	0.347864	transposable_element_gene
AT4G06576	28.7384	1.41134	0.339193	4.16086	3.17046e-05	0.000933831	0.652452	0.41184	transposable_element_gene
AT5G34836	29.7129	1.05295	0.319819	3.29234	0.000993557	0.0168739	0.523721	0.434596	transposable_element_gene
AT4G05634	22.3361	1.0614	0.367241	2.8902	0.00384999	0.0473275	0.538027	0.336914	transposable_element_gene
AT1G40630	129.741	1.06616	0.182715	5.83511	5.37551e-09	4.09681e-07	0.802978	0.402083	transposable_element_gene
AT4G06574	32.7993	1.13546	0.306255	3.70756	0.000209262	0.00470801	0.533778	0.386057	transposable_element_gene
AT3G32010	84.195	1.06792	0.206932	5.16071	2.46011e-07	1.29304e-05	0.598761	0.426829	transposable_element_gene
AT3G32880	111.471	1.01452	0.193531	5.24219	1.5868e-07	8.63812e-06	1.02682	0.378151	transposable_element_gene
AT4G03824	6.60912	3.95086	1.1476	3.44271	0.000575909	0.0107709	2.23232	0.0276498	transposable_element_gene
AT4G06572	83.6918	1.26779	0.212921	5.95428	2.61221e-09	2.12355e-07	1.12211	0.29712	transposable_element_gene
AT2G07100	11.9727	1.70424	0.550797	3.09414	0.00197383	0.0281933	1.23228	0.295429	transposable_element_gene
AT3G42115	18.538	1.42586	0.425914	3.34777	0.000814659	0.0142729	0.891485	0.34939	transposable_element_gene
AT3G43130	59.8596	1.18156	0.237205	4.98117	6.32015e-07	3.08272e-05	1.02275	0.394231	transposable_element_gene
AT5G32624	103.736	1.09752	0.187457	5.85478	4.77654e-09	3.6864e-07	1.35015	0.365489	transposable_element_gene
AT2G09930	51.1687	1.02059	0.245218	4.16195	3.15535e-05	0.000933831	0.676861	0.417219	transposable_element_gene
AT3G30827	10.2774	1.86043	0.635808	2.92608	0.00343261	0.0436923	1.11829	0.374359	transposable_element_gene
AT3G32970	28.1331	1.52651	0.344812	4.42707	9.55215e-06	0.000342585	2.21704	0.357995	transposable_element_gene
AT3G33081	41.9556	1.3053	0.277583	4.70237	2.5716e-06	0.000111199	0.990905	0.400911	transposable_element_gene
AT3G38525	53.3055	1.0603	0.241226	4.39545	1.10541e-05	0.000380773	1.11412	0.376697	transposable_element_gene
AT4G07586	53.7733	1.20107	0.240433	4.99544	5.87018e-07	2.88633e-05	0.619451	0.378556	transposable_element_gene
AT2G05640	25.864	1.14591	0.361743	3.16775	0.00153622	0.0234843	0.993537	0.33139	transposable_element_gene
AT1G42655	7.60158	2.12817	0.739511	2.87781	0.00400448	0.0486273	1.09801	0.158974	transposable_element_gene
AT5G49080	22.0161	2.65769	0.467882	5.68025	1.345e-08	9.64762e-07	0.671823	0.328767	transposable_element_gene	EXTENSIN 11 (EXT11)
AT4G13470	23.0339	1.13162	0.373192	3.03229	0.00242707	0.0338235	0.51968	0.0758017	transposable_element_gene

## Sheet: upf1-5
Genes from Araport11 annotation up-regulated in small RNA-seq (padj <0.05) - analysis for 24 nt long siRNAs.
gene	baseMean	log2FoldChange	lfcSE	stat	pvalue	padj	strandedness (fwd/rev reads)	fraction of methylated C	gene model type	primary gene symbol
AT1G06927	46.2733	1.27615	0.286066	4.46105	8.15606e-06	0.000375718	0.701837	0.137931	long_noncoding_rna
AT1G06987	32.9027	1.13773	0.341179	3.3347	0.00085391	0.0157086	2.12819	0.165217	long_noncoding_rna
AT2G04605	22.3717	1.35887	0.417945	3.25131	0.00114874	0.0192864	0.64165	0.316547	long_noncoding_rna
AT2G06995	10.1467	5.60076	1.71984	3.25656	0.00112772	0.0191643	0.767658	0.350211	long_noncoding_rna
AT5G04245	26.1632	1.23175	0.358098	3.43969	0.000582371	0.0118906	0.986219	0.234742	long_noncoding_rna
AT1G18000	6.6979	3.41566	1.00975	3.38267	0.00071784	0.01375	2.30038	NaN	protein_coding
AT1G18010	6.6979	3.41566	1.00975	3.38267	0.00071784	0.01375	2.30038	NaN	protein_coding
AT1G23720	48.2724	1.08679	0.270182	4.02242	5.76021e-05	0.00193418	0.417503	0.256614	protein_coding
AT1G36756	66.1426	1.16565	0.226999	5.13502	2.82115e-07	1.96564e-05	0.293605	0.393305	protein_coding
AT1G37130	33.0132	1.06655	0.322143	3.31078	0.000930355	0.0166475	79.1585	0	protein_coding	NITRATE REDUCTASE 2 (NIA2)
AT1G43040	11.4852	1.59737	0.551151	2.89824	0.00375265	0.0460732	0.676393	0.131707	protein_coding	SMALL AUXIN UPREGULATED RNA 58 (SAUR58)
AT1G63330	14.1673	1.43674	0.502248	2.86062	0.00422807	0.0499307	3.04803	0	protein_coding
AT2G07646	16.5166	1.30367	0.444186	2.93497	0.00333576	0.0424827	0.399549	0.169014	protein_coding
AT2G13760	16.2737	1.53517	0.490266	3.13131	0.00174031	0.0265041	0.462582	0.169811	protein_coding
AT3G06435	5349.18	1.06986	0.341188	3.13568	0.00171454	0.0262375	1.33331	0.558669	protein_coding
AT3G09960	5.91883	5.81206	1.31611	4.4161	1.00498e-05	0.000451755	6.02079	0.0720721	protein_coding
AT3G28550	78.6563	1.12131	0.246191	4.55461	5.24824e-06	0.000258882	0.264063	0.2	protein_coding
AT3G32180	17.1241	1.37529	0.461664	2.97898	0.00289211	0.038474	1.75311	0.346667	protein_coding
AT3G43970	6.26677	4.88677	1.31088	3.72786	0.000193111	0.0048706	0.340018	0.0442804	protein_coding
AT3G54580	84.2211	1.85312	0.560228	3.30779	0.000940339	0.0167458	0.33157	0.194581	protein_coding
AT3G54590	45.6174	1.36046	0.278637	4.88255	1.04722e-06	6.4145e-05	0.551461	0.2	protein_coding	HYDROXYPROLINE-RICH GLYCOPROTEIN (HRGP1)
AT4G03728	20.8038	1.39968	0.401366	3.48729	0.000487951	0.0103024	1.20587	0.3213	protein_coding
AT4G08270	7.55848	2.79219	0.814546	3.42791	0.000608245	0.0121955	0.743532	0.216981	protein_coding
AT4G08410	13.67	1.69626	0.550649	3.08047	0.00206675	0.0301572	0.68821	0.221429	protein_coding
AT4G08593	25.4048	1.33027	0.374886	3.54847	0.000387473	0.00863911	0.699746	0.255274	protein_coding
AT4G08620	92.5188	1.27437	0.400219	3.18419	0.00145161	0.0231637	0.578523	0.0960118	protein_coding	SULPHATE TRANSPORTER 1;1 (SULTR1;1)
AT4G08630	61.8002	1.08476	0.24846	4.36593	1.26582e-05	0.000546953	2.59963	0.345561	protein_coding
AT4G13390	12.9058	1.81392	0.533065	3.40281	0.000666969	0.0130904	1.11275	0.220779	protein_coding	EXTENSIN 12 (EXT12)
AT5G06640	15.9927	1.48911	0.493912	3.01494	0.0025703	0.035375	0.240557	0.234375	protein_coding	EXTENSIN 10 (EXT10)
AT5G26650	68.7586	1.24958	0.237036	5.27171	1.35162e-07	1.00452e-05	0.693503	0.280519	protein_coding	AGAMOUS-LIKE 36 (AGL36)
AT1G36710	28.2571	1.063	0.342037	3.10787	0.00188442	0.02801	0.757145	0.272349	pseudogene
AT1G36680	19.0791	1.43596	0.441531	3.25224	0.00114501	0.0192819	1.32572	0.248042	transposable_element_gene
AT1G38158	36.1235	1.07408	0.298021	3.60404	0.000313314	0.00712822	0.697008	0.3825	transposable_element_gene
AT1G38320	135.287	1.00611	0.16394	6.13707	8.40573e-10	1.42759e-07	1.77338	NaN	transposable_element_gene
AT1G42745	146.865	1.0429	0.168203	6.20022	5.63854e-10	1.01385e-07	1.51107	0.371041	transposable_element_gene
AT1G43723	29.0424	1.1646	0.342785	3.39748	0.000680091	0.0132546	0.984008	0.330189	transposable_element_gene
AT1G43725	36.7783	1.25224	0.324594	3.85787	0.000114378	0.00320372	1.16629	0.420747	transposable_element_gene
AT1G43740	1560.98	1.00045	0.136391	7.33514	2.21488e-13	7.7161e-11	0.429158	0.423171	transposable_element_gene
AT3G30250	11.9905	1.8035	0.588442	3.06487	0.00217767	0.031204	2.35855	0.312057	transposable_element_gene
AT3G32220	23.4322	1.33239	0.379603	3.50995	0.000448184	0.00968286	0.668916	0.518072	transposable_element_gene
AT3G32897	133.677	1.10175	0.182178	6.04762	1.46997e-09	2.40989e-07	0.816154	0.366748	transposable_element_gene
AT3G33127	71.1121	1.00575	0.216448	4.64663	3.37408e-06	0.00017414	0.781534	0.396882	transposable_element_gene
AT3G33163	12.9951	1.82583	0.55558	3.28635	0.00101495	0.0175693	0.605047	0.304425	transposable_element_gene
AT3G43130	61.2283	1.34115	0.253461	5.29133	1.21433e-07	9.53333e-06	0.681047	0.394231	transposable_element_gene
AT3G43355	337.448	1.06331	0.1302	8.16673	3.1687e-16	1.60567e-13	1.00695	0.29071	transposable_element_gene
AT4G03880	87.0103	1.10463	0.206323	5.3539	8.60761e-08	7.49669e-06	1.17295	0.344241	transposable_element_gene
AT4G06544	94.6338	1.01873	0.210794	4.83282	1.34614e-06	7.98233e-05	0.615527	0.297954	transposable_element_gene
AT4G12423	24.1232	1.16335	0.37351	3.11464	0.0018417	0.0276694	1.24779	0.41369	transposable_element_gene
AT4G16910	44.7772	1.11564	0.285525	3.90731	9.33282e-05	0.00273795	1.1026	0.413904	transposable_element_gene
AT5G28673	40.7022	1.06849	0.294841	3.62395	0.00029014	0.00673851	0.29746	0.230075	transposable_element_gene
AT5G28696	157.222	1.00735	0.171412	5.87677	4.18344e-09	5.55202e-07	1.03183	0.346631	transposable_element_gene
AT5G34844	27.0494	1.0162	0.353877	2.8716	0.00408394	0.0490295	0.810367	0.35124	transposable_element_gene
AT5G49080	18.5978	2.4637	0.727412	3.38694	0.000706769	0.0136422	0.371108	0.328767	transposable_element_gene	EXTENSIN 11 (EXT11)

## Sheet: upf3-1
Genes from Araport11 annotation up-regulated in small RNA-seq (padj <0.05) - analysis for 24 nt long siRNAs.
gene	baseMean	log2FoldChange	lfcSE	stat	pvalue	padj	strandedness (fwd/rev reads)	fraction of methylated C	gene model type	primary gene symbol
AT1G06147	6.48524	5.81524	1.31629	4.41791	9.96616e-06	0.000224336	0.687787	0.159664	long_noncoding_rna
AT1G06927	51.3402	1.31933	0.273603	4.82204	1.42097e-06	4.11244e-05	0.787154	0.137931	long_noncoding_rna
AT1G06987	40.6021	1.39144	0.304354	4.57178	4.83597e-06	0.000119391	1.64868	0.165217	long_noncoding_rna
AT3G01835	5054.37	1.42151	0.474114	2.99824	0.00271543	0.0262275	0.653076	0.614943	long_noncoding_rna
AT3G01845	2383.04	1.7785	0.426806	4.16701	3.08625e-05	0.000598819	1.37668	0.676471	long_noncoding_rna
AT5G04245	26.922	1.11764	0.341681	3.271	0.00107168	0.012042	0.861153	0.234742	long_noncoding_rna
AT1G30830	5.75617	3.69077	1.17003	3.15442	0.00160815	0.0173077	Inf	0	pre_trna
AT3G45935	5.75617	3.69077	1.17003	3.15442	0.00160815	0.0173077	Inf	0	pre_trna
AT3G45965	5.75617	3.69077	1.17003	3.15442	0.00160815	0.0173077	Inf	0	pre_trna
AT4G11985	5.75617	3.69077	1.17003	3.15442	0.00160815	0.0173077	Inf	0	pre_trna
AT1G23720	56.496	1.23711	0.264106	4.68414	2.81144e-06	7.41962e-05	0.47104	0.256614	protein_coding
AT1G36730	6.45312	2.75113	0.915049	3.00653	0.00264244	0.0256716	19.3714	0.0357143	protein_coding
AT1G63330	15.8897	1.50533	0.463269	3.24936	0.00115666	0.0129126	3.50329	0	protein_coding
AT1G66640	56.0616	1.12432	0.241267	4.66008	3.16087e-06	8.185e-05	0.445264	0.114846	protein_coding
AT1G70080	6.43436	5.81223	1.29648	4.4831	7.35677e-06	0.000170618	0.0416367	0.0198864	protein_coding	TERPENE SYNTHASE 6 (TPS6)
AT2G02835	34.6505	1.22041	0.322405	3.78534	0.000153502	0.00244185	3.86158	0.415677	protein_coding
AT2G02840	53.3352	1.16895	0.258987	4.51356	6.37497e-06	0.000152468	0.144205	0.414201	protein_coding
AT2G07981	21.5366	1.43883	0.406526	3.53932	0.00040116	0.00548252	2.56072	0.29849	protein_coding
AT2G14540	6.87247	2.18263	0.790228	2.76202	0.00574446	0.0464412	3.88264	0.238971	protein_coding	SERPIN 2 (SRP2)
AT2G14870	16.6581	1.32233	0.470788	2.80875	0.00497343	0.0416245	0.276119	0.356164	protein_coding
AT2G16018	224.713	1.18562	0.14753	8.03647	9.24633e-16	1.62323e-13	1.86932	0.436688	protein_coding
AT3G06435	7926.94	1.68949	0.331935	5.08982	3.58399e-07	1.25312e-05	1.28554	0.558669	protein_coding
AT3G09960	9.35186	6.35819	1.27365	4.99209	5.97289e-07	1.94982e-05	6.48129	0.0720721	protein_coding
AT3G28550	96.6048	1.37192	0.200024	6.85878	6.94525e-12	6.46472e-10	0.219523	0.2	protein_coding
AT3G54580	85.4198	1.72512	0.399338	4.31994	1.5607e-05	0.00033282	0.164327	0.194581	protein_coding
AT3G54590	46.58	1.23576	0.420323	2.94003	0.00328179	0.0304649	0.284205	0.2	protein_coding	HYDROXYPROLINE-RICH GLYCOPROTEIN (HRGP1)
AT4G08270	6.50287	2.39361	0.842356	2.84156	0.00448931	0.0386071	0.90518	0.216981	protein_coding
AT4G08410	21.0794	2.31786	0.453357	5.11266	3.17657e-07	1.13369e-05	0.177544	0.221429	protein_coding
AT4G08593	31.7043	1.59661	0.331326	4.81885	1.4439e-06	4.144e-05	0.711067	0.255274	protein_coding
AT4G08620	113.603	1.5182	0.195324	7.77273	7.68118e-15	1.07975e-12	0.68573	0.0960118	protein_coding	SULPHATE TRANSPORTER 1;1 (SULTR1;1)
AT4G08630	68.9226	1.13554	0.222193	5.1106	3.21142e-07	1.13981e-05	4.00497	0.345561	protein_coding
AT5G06640	17.9284	1.55125	0.473503	3.27611	0.00105249	0.0118845	0.113916	0.234375	protein_coding	EXTENSIN 10 (EXT10)
AT5G26650	91.8489	1.65241	0.204403	8.08408	6.26355e-16	1.19843e-13	0.790035	0.280519	protein_coding	AGAMOUS-LIKE 36 (AGL36)
AT5G27260	33.5798	1.12409	0.312133	3.60133	0.000316588	0.00448695	1.05192	0.214844	protein_coding
AT5G27960	25.4244	1.38104	0.366227	3.771	0.000162597	0.00257464	0.879785	0.37619	protein_coding	AGAMOUS-LIKE 90 (AGL90)
AT5G35917	11.2804	1.67795	0.571395	2.93659	0.00331845	0.0306401	1.93944	0.0762987	protein_coding	CYTOCHROME P450, FAMILY 79, SUBFAMILY A, POLYPEPTIDE 3 PSEUDOGENE (CYP79A3P)
AT5G46930	16.1544	2.32887	0.530273	4.39184	1.12395e-05	0.000249734	1.98219	0.319853	protein_coding
AT1G36710	31.6107	1.12666	0.32365	3.4811	0.000499361	0.00657667	0.744826	0.272349	pseudogene
AT3G29773	153.26	1.0265	0.167303	6.13556	8.4859e-10	5.90413e-08	0.704788	0.279271	pseudogene
AT4G06489	3.59528	3.93336	1.41813	2.77363	0.0055434	0.0450802	3.54792	0.368056	pseudogene
AT5G29030	62.4607	1.00951	0.251102	4.02032	5.81199e-05	0.00105073	0.804259	0.363887	pseudogene
AT5G35915	26.4524	1.40644	0.368159	3.82021	0.00013334	0.00215084	1.27888	0.217532	pseudogene
AT1G24370	38.8473	1.0511	0.302967	3.46935	0.000521721	0.00672962	1.50978	0.351548	transposable_element_gene
AT1G35745	119.069	1.05643	0.192246	5.49516	3.90356e-08	1.79251e-06	0.644139	0.185185	transposable_element_gene
AT1G36485	25.1011	1.02238	0.370312	2.76086	0.00576487	0.0465515	0.337387	0.198454	transposable_element_gene
AT1G36680	19.476	1.30177	0.433998	2.99948	0.00270444	0.0261632	1.21122	0.248042	transposable_element_gene
AT1G42655	8.65743	2.30827	0.723322	3.19121	0.00141679	0.0155892	1.55502	0.158974	transposable_element_gene
AT1G42745	163.268	1.08754	0.156992	6.92738	4.28715e-12	4.10137e-10	1.51775	0.371041	transposable_element_gene
AT1G42780	30.7242	1.10269	0.323275	3.411	0.000647245	0.00806188	1.42185	0.424214	transposable_element_gene
AT1G43060	512.122	1.00503	0.111946	8.97786	2.76077e-19	8.64371e-17	0.773435	0.283113	transposable_element_gene
AT1G43723	33.9631	1.31318	0.321895	4.07954	4.51254e-05	0.000828863	1.15422	0.330189	transposable_element_gene
AT1G43725	42.0159	1.35535	0.289697	4.6785	2.88977e-06	7.59722e-05	1.13586	0.420747	transposable_element_gene
AT1G43740	1715.9	1.02448	0.131381	7.79781	6.29913e-15	9.12587e-13	0.472197	0.423171	transposable_element_gene
AT1G43745	485.582	1.02148	0.130134	7.84948	4.17772e-15	6.54004e-13	0.572171	0.428382	transposable_element_gene
AT1G43750	1659.84	1.00967	0.127917	7.89316	2.94624e-15	4.71946e-13	0.664263	0.428369	transposable_element_gene
AT1G43755	473.236	1.05121	0.124356	8.45326	2.83275e-17	6.96858e-15	0.475203	0.432503	transposable_element_gene
AT1G43775	21.8799	1.20927	0.396664	3.0486	0.00229907	0.022886	1.43916	0.330025	transposable_element_gene
AT1G78095	258.779	1.155	0.145521	7.937	2.07134e-15	3.39699e-13	0.863383	0.384021	transposable_element_gene
AT2G01024	293.859	1.00796	0.144139	6.99298	2.69113e-12	2.64807e-10	0.556158	0.363144	transposable_element_gene
AT2G05820	59.9717	1.1696	0.234675	4.98391	6.23125e-07	1.99632e-05	1.67887	0.388235	transposable_element_gene
AT2G06296	13.9274	2.05415	0.543019	3.78283	0.000155058	0.00246092	1.06509	0.342995	transposable_element_gene
AT2G06590	17.6155	1.34823	0.439162	3.07002	0.00214046	0.0216498	0.81427	0.395221	transposable_element_gene
AT2G06670	16.8241	1.33895	0.444317	3.0135	0.00258251	0.0252151	0.863664	0.363303	transposable_element_gene
AT2G07450	167.32	1.00052	0.151407	6.60813	3.89217e-11	3.19158e-09	0.446333	0.305189	transposable_element_gene
AT2G12330	172.986	1.03182	0.173009	5.96396	2.46204e-09	1.52779e-07	0.583381	0.308072	transposable_element_gene
AT2G12345	44.5784	1.20355	0.2802	4.29534	1.7443e-05	0.000362478	1.77776	0.375	transposable_element_gene
AT2G12560	5.77958	2.58513	0.927746	2.78646	0.00532877	0.043748	2.64707	0.374613	transposable_element_gene
AT2G12570	68.7574	1.13135	0.223816	5.05484	4.30753e-07	1.45442e-05	0.986594	0.394422	transposable_element_gene
AT2G12590	15.8049	1.48611	0.479947	3.0964	0.00195886	0.0201383	2.26607	0.363265	transposable_element_gene
AT3G29265	28.6444	1.24119	0.368145	3.37147	0.000747673	0.00898773	0.587427	0.251748	transposable_element_gene
AT3G29771	42.7233	1.05293	0.275342	3.8241	0.000131253	0.00212223	1.71158	0.243402	transposable_element_gene
AT3G29772	53.2069	1.09293	0.258411	4.22943	2.3428e-05	0.000467745	1.54619	0.298165	transposable_element_gene
AT3G30190	51.4348	1.01671	0.251119	4.04872	5.14993e-05	0.000938431	1.5422	0.255034	transposable_element_gene
AT3G30250	14.7334	2.02303	0.538455	3.7571	0.000171893	0.0026953	2.15658	0.312057	transposable_element_gene
AT3G30833	54.9316	1.0556	0.245555	4.29882	1.71711e-05	0.000358412	1.07296	0.216987	transposable_element_gene
AT3G31356	244.312	1.11212	0.138425	8.03411	9.4264e-16	1.62323e-13	1.53094	0.289136	transposable_element_gene
AT3G31358	19.3403	1.15369	0.409529	2.81712	0.00484558	0.0408024	0.604327	0.392182	transposable_element_gene
AT3G31422	30.8546	1.16726	0.323595	3.60718	0.000309548	0.00441443	0.584807	0.160291	transposable_element_gene
AT3G32220	23.6288	1.18503	0.38291	3.09481	0.00196937	0.0202161	0.942134	0.518072	transposable_element_gene
AT3G32897	147.259	1.12786	0.166579	6.77073	1.28138e-11	1.11723e-09	0.922639	0.366748	transposable_element_gene
AT3G33163	14.5725	1.88235	0.515555	3.6511	0.000261117	0.0038431	0.778485	0.304425	transposable_element_gene
AT3G38525	58.1134	1.1753	0.242421	4.84819	1.24591e-06	3.68318e-05	1.35633	0.376697	transposable_element_gene
AT3G42083	66.4193	1.15812	0.410121	2.82386	0.00474498	0.040173	1.17671	0.303342	transposable_element_gene
AT3G42300	40.4073	1.03536	0.280044	3.69716	0.000218029	0.00328617	0.948451	0.32049	transposable_element_gene
AT3G42432	18.0915	1.24202	0.424648	2.92483	0.00344647	0.0315263	0.827445	0.37408	transposable_element_gene
AT3G42794	21.6704	1.11756	0.385629	2.89801	0.00375539	0.0337251	3.98346	0.299681	transposable_element_gene
AT3G42922	43.2173	1.10658	0.274848	4.02614	5.66997e-05	0.00102776	4.5822	0.206612	transposable_element_gene
AT3G43130	67.515	1.36606	0.228505	5.97828	2.25512e-09	1.42507e-07	1.13149	0.394231	transposable_element_gene
AT3G43355	361.116	1.02962	0.123491	8.33762	7.58033e-17	1.53569e-14	1.13237	0.29071	transposable_element_gene
AT3G43485	136.489	1.08446	0.165423	6.55568	5.53895e-11	4.38532e-09	0.659689	0.347578	transposable_element_gene
AT4G03680	3.30925	4.85653	1.43602	3.38194	0.000719748	0.00871287	1.18258	0.200803	transposable_element_gene
AT4G03775	45.8848	1.02209	0.269907	3.78682	0.00015259	0.00243297	1.28611	0.420798	transposable_element_gene
AT4G03880	93.2859	1.07296	0.197596	5.43007	5.63335e-08	2.48734e-06	1.36904	0.344241	transposable_element_gene
AT4G05583	294.888	1.36595	0.133416	10.2382	1.33646e-24	6.57536e-22	2.09921	0.327225	transposable_element_gene
AT4G05584	89.4555	1.07454	0.198723	5.4072	6.40163e-08	2.7559e-06	1.16755	0.338912	transposable_element_gene
AT4G05587	86.6322	1.12959	0.226482	4.98755	6.11512e-07	1.98684e-05	0.846375	0.368778	transposable_element_gene
AT4G05593	12.2068	1.5484	0.535377	2.89216	0.00382605	0.0342257	1.25062	0.334083	transposable_element_gene
AT4G05634	23.6043	1.11764	0.365238	3.06002	0.00221324	0.0221581	0.440226	0.336914	transposable_element_gene
AT4G06481	75.3536	1.00658	0.223158	4.51059	6.46461e-06	0.000152494	0.926369	0.305593	transposable_element_gene
AT4G06567	128.813	1.01322	0.170398	5.94618	2.74475e-09	1.63419e-07	1.61687	0.293478	transposable_element_gene
AT4G06572	94.0423	1.43919	0.221703	6.49153	8.49667e-11	6.57585e-09	1.43134	0.29712	transposable_element_gene
AT4G06593	92.9473	1.13938	0.194841	5.84776	4.98222e-09	2.79005e-07	0.572106	0.389802	transposable_element_gene
AT4G06620	26.1763	1.00042	0.35475	2.82007	0.00480135	0.0405291	0.847846	0.25	transposable_element_gene
AT4G06646	8.67592	2.08161	0.691859	3.00871	0.00262356	0.0255241	0.602986	0.263566	transposable_element_gene
AT4G07370	44.3999	1.17492	0.288146	4.07752	4.55187e-05	0.000833865	1.90215	0.327292	transposable_element_gene
AT4G07491	43.8668	1.13934	0.275803	4.13099	3.61204e-05	0.000679774	1.34497	0.332743	transposable_element_gene
AT4G07563	49.271	1.11286	0.264227	4.21177	2.53381e-05	0.000500587	0.741136	0.320934	transposable_element_gene
AT4G07600	81.0913	1.12351	0.212553	5.28577	1.25174e-07	5.0421e-06	0.843488	0.398754	transposable_element_gene
AT4G07620	34.8049	1.07622	0.302652	3.55597	0.000376586	0.00523537	0.456682	0.351151	transposable_element_gene
AT4G07630	209.892	1.01695	0.150728	6.74696	1.5097e-11	1.26815e-09	2.15295	0.304965	transposable_element_gene
AT4G07934	53.4448	1.05258	0.251583	4.18382	2.86654e-05	0.00056093	1.02448	0.372973	transposable_element_gene
AT4G08109	198.054	1.16286	0.152079	7.64639	2.06703e-14	2.73803e-12	1.01791	0.383988	transposable_element_gene
AT4G08680	275.957	1.20955	0.14506	8.3383	7.53691e-17	1.53569e-14	0.891675	0.269625	transposable_element_gene
AT5G28535	14.5427	1.88057	0.519508	3.61991	0.00029471	0.0042203	0.394117	0.175824	transposable_element_gene
AT5G28624	196.583	1.02957	0.149033	6.90835	4.90328e-12	4.62655e-10	2.03602	0.252399	transposable_element_gene
AT5G28671	13.2815	1.96973	0.544238	3.61925	0.000295462	0.00422229	0.862481	0.160535	transposable_element_gene
AT5G28672	21.3129	1.14436	0.392341	2.91675	0.00353704	0.0321413	1.94378	0.232911	transposable_element_gene
AT5G28673	54.665	1.50219	0.261745	5.73914	9.51578e-09	5.0419e-07	0.379721	0.230075	transposable_element_gene
AT5G28696	195.783	1.2911	0.165382	7.80677	5.867e-15	8.78519e-13	1.24092	0.346631	transposable_element_gene
AT5G28710	49.251	1.2603	0.261803	4.81395	1.47977e-06	4.21185e-05	0.625713	0.319444	transposable_element_gene
AT5G28888	26.2579	1.07107	0.362328	2.95609	0.00311565	0.0291981	0.712681	0.38484	transposable_element_gene
AT5G28894	35.1057	1.01117	0.308734	3.27521	0.00105584	0.0119028	0.931927	0.2	transposable_element_gene
AT5G29100	64.3741	1.03528	0.245988	4.20867	2.56873e-05	0.000505526	1.14697	0.302646	transposable_element_gene
AT5G32595	13.0624	1.68608	0.538367	3.13185	0.00173708	0.0183232	1.86578	0.446429	transposable_element_gene
AT5G32624	105.019	1.06038	0.18936	5.59979	2.14606e-08	1.06346e-06	1.04797	0.365489	transposable_element_gene
AT5G34836	30.5541	1.04585	0.32244	3.24354	0.00118052	0.0131364	0.528154	0.434596	transposable_element_gene
AT5G34837	23.4168	1.6045	0.386364	4.15282	3.28409e-05	0.000626615	0.294099	0.293919	transposable_element_gene
AT5G34841	238.465	1.16531	0.138101	8.43812	3.2249e-17	7.65969e-15	0.414558	0.426025	transposable_element_gene
AT5G34843	260.454	1.02621	0.139313	7.36622	1.75532e-13	2.0846e-11	1.37791	0.266932	transposable_element_gene
AT5G34845	190.485	1.17565	0.151788	7.74534	9.53242e-15	1.28744e-12	2.12172	0.281294	transposable_element_gene
AT5G35340	38.3709	1.09471	0.292206	3.74638	0.000179407	0.00278324	0.754703	0.185622	transposable_element_gene
AT5G49080	15.9745	2.05155	0.508356	4.03565	5.44504e-05	0.00098959	0.17282	0.328767	transposable_element_gene	EXTENSIN 11 (EXT11)

## Sheet: ahg2-1
Genes from Araport11 annotation up-regulated in small RNA-seq (padj <0.05) - analysis for 24 nt long siRNAs.
gene	baseMean	log2FoldChange	lfcSE	stat	pvalue	padj	strandedness (fwd/rev reads)	fraction of methylated C	gene model type	primary gene symbol
AT2G04885	20.7692	2.05882	0.443973	4.63725	3.53069e-06	0.000221257	0.633113	0.475728	long_noncoding_rna
AT2G05485	47.2008	1.26524	0.287795	4.3963	1.1011e-05	0.000575021	0.733939	0.405797	long_noncoding_rna
AT5G04665	23.23	1.12255	0.363757	3.08599	0.00202875	0.0312616	0.594498	0.545024	long_noncoding_rna
AT1G09110	1052.97	1.99889	0.212834	9.39174	5.90152e-21	4.83119e-18	Inf	0	pre_trna
AT1G20170	1053.24	1.99935	0.212922	9.39007	5.99616e-21	4.83119e-18	2950.58	0	pre_trna
AT1G53410	60.9565	1.05611	0.262523	4.02293	5.74774e-05	0.0020135	39.8859	0	pre_trna
AT1G63510	15.0125	2.4875	0.794293	3.13171	0.0017379	0.0281004	Inf	0	pre_trna
AT2G07766	43.3416	1.35099	0.286837	4.70996	2.47767e-06	0.000168362	104.223	NaN	pre_trna
AT2G07793	39.1459	1.67311	0.31186	5.36493	8.09799e-08	8.7832e-06	99.7667	NaN	pre_trna
AT2G28730	61.0231	1.03742	0.261743	3.96349	7.38632e-05	0.00252478	46.4656	0	pre_trna
AT2G28770	25.248	2.13762	0.615012	3.47573	0.000509462	0.0118734	129.379	0	pre_trna
AT3G14855	61.1329	1.00787	0.266231	3.78572	0.000153267	0.00441034	284.971	0	pre_trna
AT4G14345	25.6221	2.09246	0.603336	3.46814	0.000524067	0.0120642	64.6896	0	pre_trna
AT4G37175	1053.24	1.99935	0.212922	9.39007	5.99616e-21	4.83119e-18	2950.58	0	pre_trna
AT5G27715	1052.97	1.99889	0.212834	9.39174	5.90152e-21	4.83119e-18	2950.58	0	pre_trna
AT5G66755	1053.24	1.99935	0.212922	9.39007	5.99616e-21	4.83119e-18	2950.58	0	pre_trna
AT1G07610	13.5088	2.27011	0.538927	4.21228	2.52807e-05	0.00103321	Inf	0	protein_coding	METALLOTHIONEIN 1C (MT1C)
AT1G12615	6.21098	3.37691	1.00714	3.35299	0.000799445	0.0159324	1.47362	0.0140845	protein_coding
AT1G23720	23.4428	1.291	0.399307	3.23311	0.0012245	0.0219943	0.374697	0.256614	protein_coding
AT1G27570	237.704	3.53567	0.201511	17.5458	6.4022e-69	3.61084e-65	0.0877542	0.532882	protein_coding
AT1G27595	5.72443	3.22795	1.00896	3.1993	0.00137762	0.0236883	1.38439	0.0417202	protein_coding	(TANG1)
AT1G32140	14.3503	1.38834	0.471624	2.94375	0.00324258	0.0430309	1.76092	0.052356	protein_coding
AT1G36510	15.9816	1.84875	0.487402	3.79307	0.000148798	0.00432587	1.27965	0.25731	protein_coding
AT1G47660	9.17977	2.11548	0.658526	3.21245	0.00131608	0.0231237	2.02468	0.532419	protein_coding
AT1G51150	15.8512	7.30676	1.22492	5.96509	2.44506e-09	3.94004e-07	8.1772	0.0652174	protein_coding	DEGRADATION OF PERIPLASMIC PROTEINS 6 (DEG6)
AT1G55240	7.603	6.23584	1.28575	4.84996	1.23488e-06	9.04506e-05	45.2957	0.0130208	protein_coding
AT1G73650	1048.33	2.00422	0.214079	9.36204	7.8212e-21	5.51395e-18	0.000360451	0.0163666	protein_coding
AT2G05070	96.6258	1.54347	0.226638	6.81029	9.74028e-12	2.61596e-09	437.169	0	protein_coding	PHOTOSYSTEM II LIGHT HARVESTING COMPLEX GENE 2.2 (LHCB2.2)
AT2G05100	86.7708	2.33355	0.264334	8.82802	1.06547e-18	6.67694e-16	79.5708	0.121429	protein_coding	PHOTOSYSTEM II LIGHT HARVESTING COMPLEX GENE 2.1 (LHCB2.1)
AT2G06420	130.177	1.04447	0.181083	5.76789	8.02705e-09	1.16084e-06	0.37104	0.287129	protein_coding
AT2G10965	28.5651	1.01449	0.339946	2.98426	0.00284269	0.0386949	1.75422	0.298851	protein_coding
AT2G15340	11.6457	3.562	0.762343	4.67243	2.97653e-06	0.000199853	0.489222	0.269608	protein_coding
AT2G24980	17.5459	1.76617	0.463911	3.80713	0.000140588	0.00410836	0.29343	0.205742	protein_coding	EXTENSIN 6 (EXT6)
AT3G04120	18.8961	1.46743	0.441511	3.32365	0.000888464	0.0171022	94.1045	0	protein_coding	GLYCERALDEHYDE-3-PHOSPHATE DEHYDROGENASE C SUBUNIT 1 (GAPC1)
AT3G23633	5.4313	5.76838	1.31845	4.37512	1.21368e-05	0.000613837	18.4892	0.235955	protein_coding
AT3G27690	8.54624	2.1004	0.670721	3.13155	0.00173883	0.0281004	Inf	0.003861	protein_coding	PHOTOSYSTEM II LIGHT HARVESTING COMPLEX GENE 2.3 (LHCB2.3)
AT3G50808	6.78848	3.03766	0.888214	3.41996	0.000626297	0.0136999	0.639151	0.0857143	protein_coding
AT3G54590	25.135	1.55758	0.359981	4.32682	1.51275e-05	0.000699339	0.280882	0.2	protein_coding	HYDROXYPROLINE-RICH GLYCOPROTEIN (HRGP1)
AT4G08270	7.26756	2.2505	0.754184	2.98401	0.00284494	0.0386949	0.994236	0.216981	protein_coding
AT4G08370	37.0879	1.38118	0.296128	4.66414	3.09917e-06	0.000201329	1.0358	0.324468	protein_coding
AT4G12820	7.9301	2.20348	0.706802	3.11753	0.00182371	0.0289631	0.655439	0.0433996	protein_coding	(KIB2)
AT4G13390	8.48353	2.76157	0.754818	3.65859	0.00025361	0.00656129	0.244895	0.220779	protein_coding	EXTENSIN 12 (EXT12)
AT4G13992	29.2819	4.11103	0.548733	7.49186	6.79039e-14	3.19148e-11	2.83647	0.14242	protein_coding
AT4G29290	6.40734	3.45958	0.99034	3.49333	0.000477042	0.0112574	3.97076	0.0674157	protein_coding	LOW-MOLECULAR-WEIGHT CYSTEINE-RICH 26 (LCR26)
AT4G33010	16.462	1.3805	0.445988	3.09538	0.00196561	0.0304382	Inf	0.00479781	protein_coding	GLYCINE DECARBOXYLASE P-PROTEIN 1 (GLDP1)
AT5G06630	21.4204	1.20106	0.398746	3.01208	0.00259462	0.036768	0.142942	0.185345	protein_coding
AT5G09700	22.2588	1.08655	0.372965	2.91327	0.00357662	0.0468032	0	0	protein_coding
AT5G35190	19.5433	1.67278	0.443503	3.77175	0.000162107	0.0046176	0.393082	0.0559006	protein_coding	EXTENSIN 13 (EXT13)
AT5G36228	25.2642	1.68918	0.385998	4.37614	1.20797e-05	0.000613837	1.90367	0.520833	protein_coding
AT5G46930	22.8301	2.5636	0.441302	5.80919	6.27764e-09	9.56915e-07	0.88938	0.319853	protein_coding
AT5G56795	15.723	1.52571	0.48964	3.11599	0.00183331	0.0289631	Inf	0	protein_coding	METALLOTHIONEIN 1B (MT1B)
AT1G19560	21.593	2.60229	0.450168	5.7807	7.43893e-09	1.10409e-06	2.92601	0.0442308	pseudogene
AT2G13145	19.0637	1.48304	0.432301	3.43058	0.000602282	0.0133865	0.35032	0.187783	pseudogene
AT2G14410	51.255	1.12633	0.258863	4.35106	1.3548e-05	0.000647551	0.656774	0.44716	pseudogene
AT2G19200	6.02343	5.90591	1.29863	4.54781	5.42059e-06	0.000325235	0.20718	0.04329	pseudogene
AT3G26775	24.1071	1.69146	0.374127	4.52109	6.1523e-06	0.000357721	2.80659	0.0918367	pseudogene
AT5G35070	22.8177	1.17026	0.374085	3.12834	0.00175799	0.0283287	0.93138	0.491491	pseudogene
AT5G52272	7.94271	5.30117	1.27269	4.16532	3.10919e-05	0.00122628	0.0402869	0.228571	pseudogene
AT1G37070	19.8365	1.29658	0.407569	3.18126	0.00146637	0.024541	0.957515	0.37512	transposable_element_gene
AT1G40310	95.1902	1.03686	0.192729	5.37987	7.45411e-08	8.24337e-06	2.10408	0.405018	transposable_element_gene
AT1G42610	57.6864	1.01551	0.232858	4.36104	1.29443e-05	0.000634834	2.89635	0.173913	transposable_element_gene
AT1G42698	18.7096	1.57069	0.416578	3.77045	0.000162952	0.00461835	0.746321	0.292727	transposable_element_gene
AT2G06340	41.2938	1.11556	0.280701	3.97419	7.06205e-05	0.00244356	0.68517	0.35443	transposable_element_gene
AT2G06460	19.7552	1.20808	0.402045	3.00484	0.00265716	0.037466	0.0629484	0.224719	transposable_element_gene
AT2G09950	29.7898	1.11068	0.317884	3.49399	0.000475855	0.0112574	1.14199	0.37145	transposable_element_gene
AT2G12345	26.8192	1.40652	0.344675	4.0807	4.49009e-05	0.00165215	1.36414	0.375	transposable_element_gene
AT2G12505	20.8661	1.21367	0.382421	3.17365	0.00150536	0.0249712	0.836849	0.332613	transposable_element_gene
AT2G12970	40.2044	1.11736	0.289834	3.85517	0.000115651	0.00350684	0.652721	0.420994	transposable_element_gene
AT2G13175	6.73042	2.68639	0.840188	3.19737	0.00138689	0.0237032	1.34031	0.260335	transposable_element_gene
AT2G14380	37.8126	1.10312	0.283598	3.88972	0.000100358	0.00316807	0.845098	0.432809	transposable_element_gene
AT2G14590	6.92621	2.16228	0.745841	2.89912	0.00374214	0.048238	1.46307	0.438903	transposable_element_gene
AT2G28980	28.0333	1.09736	0.334338	3.28219	0.00103005	0.0190474	0.811305	0.467996	transposable_element_gene
AT3G22955	8.89016	4.57664	1.11474	4.10556	4.03341e-05	0.00152674	1.19077	0.38806	transposable_element_gene
AT3G29612	44.1295	1.19082	0.273994	4.34614	1.38551e-05	0.000651191	0.409022	0.400868	transposable_element_gene
AT3G29771	33.5115	1.0015	0.296826	3.37401	0.000740812	0.0152833	1.27609	0.243402	transposable_element_gene
AT3G30620	27.1075	1.03349	0.328675	3.14442	0.00166418	0.0271271	0.984076	0.443094	transposable_element_gene
AT3G32010	68.1806	1.00886	0.234592	4.3005	1.70416e-05	0.000781421	0.5476	0.426829	transposable_element_gene
AT3G32275	17.3122	1.48173	0.434232	3.4123	0.000644173	0.0137619	0.910185	0.263793	transposable_element_gene
AT3G32970	26.5417	1.28537	0.355062	3.62014	0.000294442	0.0074607	3.25426	0.357995	transposable_element_gene
AT3G33067	100.791	1.07235	0.18881	5.67954	1.35058e-08	1.85788e-06	0.795914	0.376702	transposable_element_gene
AT3G42174	44.4859	1.03726	0.26398	3.9293	8.51942e-05	0.00284317	0.7592	0.285296	transposable_element_gene
AT3G42290	28.8025	1.03458	0.334303	3.09474	0.00196985	0.0304382	1.16036	0.29721	transposable_element_gene
AT3G42445	49.4024	1.37279	0.257429	5.33269	9.67684e-08	9.69719e-06	1.61855	0.38998	transposable_element_gene
AT3G43000	20.5132	1.33636	0.409584	3.26272	0.00110347	0.0202064	1.38731	0.423985	transposable_element_gene
AT3G43130	47.1671	1.15264	0.268889	4.28665	1.81387e-05	0.000811924	1.32174	0.394231	transposable_element_gene
AT3G43175	29.7533	1.20555	0.324577	3.71422	0.000203828	0.00555356	1.59829	0.320807	transposable_element_gene
AT3G43862	122.046	1.08744	0.180279	6.03195	1.61989e-09	3.0454e-07	1.46329	0.447602	transposable_element_gene
AT3G47230	15.2266	1.59196	0.485945	3.27601	0.00105285	0.0193423	0.78306	0.325503	transposable_element_gene
AT4G05583	224.151	1.13163	0.158523	7.13857	9.43098e-13	3.54605e-10	1.92717	0.327225	transposable_element_gene
AT4G05591	65.6382	1.02683	0.231064	4.44392	8.8335e-06	0.000488441	1.65378	0.381101	transposable_element_gene
AT4G06474	57.7265	1.0907	0.233918	4.66274	3.12024e-06	0.000201329	1.6692	0.268987	transposable_element_gene
AT4G06517	174.204	1.10364	0.170999	6.45407	1.08882e-10	2.1932e-08	1.05556	0.350355	transposable_element_gene
AT4G06531	16.4646	1.32101	0.433161	3.04969	0.00229076	0.0334712	1.87482	0.388889	transposable_element_gene
AT4G06573	58.7704	1.27606	0.251423	5.07535	3.86783e-07	3.51848e-05	1.02091	0.385526	transposable_element_gene
AT4G06704	90.6324	1.42208	0.201711	7.05008	1.78812e-12	5.93236e-10	2.1227	0.386308	transposable_element_gene
AT4G06720	54.1378	1.23878	0.245993	5.03585	4.75744e-07	4.1925e-05	0.666189	0.392765	transposable_element_gene
AT4G07560	55.1813	1.20479	0.244638	4.92478	8.44552e-07	6.80468e-05	1.69773	0.260038	transposable_element_gene
AT4G07942	135.544	1.18975	0.185443	6.4157	1.40175e-10	2.72616e-08	0.693309	0.376353	transposable_element_gene
AT4G08080	141.004	1.21292	0.174623	6.94594	3.75948e-12	1.11597e-09	1.18023	0.364568	transposable_element_gene
AT4G08096	22.1404	1.06923	0.368854	2.89878	0.00374614	0.048238	1.81095	0.437107	transposable_element_gene
AT5G28890	12.1867	1.52718	0.52853	2.88948	0.00385884	0.0491283	1.06926	0.2607	transposable_element_gene
AT5G29591	23.1537	1.09107	0.364576	2.99272	0.00276507	0.0381296	1.78085	0.362998	transposable_element_gene
AT5G30762	49.1583	1.22867	0.251914	4.87734	1.07523e-06	8.42266e-05	1.7507	0.399679	transposable_element_gene
AT5G31496	12.5646	1.59703	0.524589	3.04434	0.0023319	0.0339843	0.859048	0.431088	transposable_element_gene
AT5G32197	167.931	1.0884	0.181985	5.98072	2.2215e-09	3.78059e-07	0.7203	0.357022	transposable_element_gene
AT5G32228	185.199	1.12901	0.169082	6.67726	2.43446e-11	6.24106e-09	0.708305	0.335802	transposable_element_gene
AT5G32241	25.2065	1.09306	0.341606	3.19977	0.00137536	0.0236883	0.900409	0.37426	transposable_element_gene
AT5G32306	233.645	1.11854	0.156447	7.14968	8.69834e-13	3.50419e-10	1.25568	0.403941	transposable_element_gene
AT5G32404	151.704	1.37946	0.177289	7.78083	7.2048e-15	3.6941e-12	1.6137	0.417492	transposable_element_gene
AT5G32511	158.169	1.19907	0.169544	7.07233	1.52354e-12	5.37046e-10	0.761596	0.405099	transposable_element_gene
AT5G35240	36.2189	1.27656	0.299278	4.26546	1.9949e-05	0.000858874	1.48853	0.268156	transposable_element_gene

## Sheet: ccr4a
Genes from Araport11 annotation up-regulated in small RNA-seq (padj <0.05) - analysis for 24 nt long siRNAs.
gene	baseMean	log2FoldChange	lfcSE	stat	pvalue	padj	strandedness (fwd/rev reads)	fraction of methylated C	gene model type	primary gene symbol
AT2G04885	27.228	2.4912	0.398459	6.25209	4.05007e-10	1.76819e-07	0.64072	0.475728	long_noncoding_rna
AT3G05945	8.39428	6.37819	1.26495	5.04225	4.60085e-07	0.000104152	0.161806	0.214815	long_noncoding_rna
AT5G04435	12.6029	6.95929	1.23499	5.63509	1.74969e-08	5.39214e-06	0.572781	0.333333	long_noncoding_rna
AT1G28480	7.65157	4.32959	1.13086	3.82859	0.00012888	0.0164684	3.86542	0.173228	protein_coding	(GRX480)
AT1G51150	27.1349	8.06518	1.20345	6.70171	2.05992e-11	1.1991e-08	13.3633	0.0652174	protein_coding	DEGRADATION OF PERIPLASMIC PROTEINS 6 (DEG6)
AT1G66490	13.3036	2.34132	0.557351	4.2008	2.65973e-05	0.00422253	1.43378	0.0280899	protein_coding
AT2G15340	14.9885	3.95199	0.730163	5.41247	6.21618e-08	1.62833e-05	0.889857	0.269608	protein_coding
AT2G24980	17.7583	1.77742	0.474844	3.74316	0.000181718	0.02214	0.255895	0.205742	protein_coding	EXTENSIN 6 (EXT6)
AT3G19880	8.30116	2.71901	0.766428	3.54763	0.000388709	0.0435457	0.844367	0.0921788	protein_coding
AT3G23633	7.30565	6.18145	1.2836	4.8157	1.46687e-06	0.000284627	Inf	0.235955	protein_coding
AT4G10160	9.89184	3.04498	0.730749	4.16694	3.08721e-05	0.00475703	0.109788	0.0119048	protein_coding
AT4G10190	6.43833	5.99091	1.29108	4.64024	3.47997e-06	0.000607719	1.21098	0.0643432	protein_coding
AT4G13992	24.6241	3.84331	0.553456	6.9442	3.80601e-12	3.32328e-09	6.30897	0.14242	protein_coding
AT5G07430	59.4086	1.45012	0.241487	6.00496	1.91382e-09	6.26658e-07	11.0494	0.0701439	protein_coding
AT5G08315	32.2188	1.20003	0.318019	3.77346	0.000160996	0.0200823	5.15386	0.480769	protein_coding
AT5G36228	37.5198	2.36161	0.33237	7.10534	1.20027e-12	1.25764e-09	6.09668	0.520833	protein_coding
AT5G41490	49.1438	1.06746	0.2684	3.97713	6.97526e-05	0.00987659	31.7033	0.151365	protein_coding
AT1G19560	19.7819	2.43963	0.456631	5.34266	9.15922e-08	2.28501e-05	6.24877	0.0442308	pseudogene
AT3G26775	40.2419	2.57405	0.32742	7.86162	3.79187e-15	9.93279e-12	2.33798	0.0918367	pseudogene
AT1G42698	17.9574	1.46946	0.421103	3.48955	0.000483833	0.049702	0.800621	0.292727	transposable_element_gene
AT3G22955	14.609	5.29244	1.07742	4.91213	9.00928e-07	0.000188798	1.84554	0.38806	transposable_element_gene
AT4G13470	22.5293	2.109	0.418843	5.03529	4.77124e-07	0.000104152	0.339142	0.0758017	transposable_element_gene

## Sheet: fy-2
Genes from Araport11 annotation up-regulated in small RNA-seq (padj <0.05) - analysis for 24 nt long siRNAs.
gene	baseMean	log2FoldChange	lfcSE	stat	pvalue	padj	strandedness (fwd/rev reads)	fraction of methylated C	gene model type	primary gene symbol
AT2G04885	33.7426	2.81449	0.377479	7.45603	8.91678e-14	1.04713e-10	0.662641	0.475728	long_noncoding_rna
AT1G51150	15.6836	7.25593	1.23374	5.88127	4.07138e-09	1.19529e-06	9.33972	0.0652174	protein_coding	DEGRADATION OF PERIPLASMIC PROTEINS 6 (DEG6)
AT1G53875	214.379	1.00866	0.14265	7.07087	1.53965e-12	1.35605e-09	0.756442	NaN	protein_coding
AT1G53900	214.165	1.00038	0.142437	7.0233	2.16687e-12	1.52677e-09	0.751298	NaN	protein_coding
AT2G05100	46.0446	1.08629	0.26158	4.15278	3.28454e-05	0.00269103	Inf	0.121429	protein_coding	PHOTOSYSTEM II LIGHT HARVESTING COMPLEX GENE 2.1 (LHCB2.1)
AT2G15340	18.1467	4.21615	0.721689	5.84206	5.15597e-09	1.39727e-06	0.534305	0.269608	protein_coding
AT3G49070	201.119	1.19158	0.151125	7.88473	3.15208e-15	5.55239e-12	1.32465	0.271008	protein_coding
AT4G13992	14.3324	2.9804	0.62883	4.7396	2.14138e-06	0.000290156	5.12519	0.14242	protein_coding
AT4G17620	22.1932	6.77514	1.58992	4.26129	2.03246e-05	0.00193523	0.671361	0.0322129	protein_coding
AT5G36228	34.1954	2.16645	0.339769	6.37624	1.81484e-10	7.99211e-08	3.21116	0.520833	protein_coding
AT1G19560	14.867	1.89708	0.489787	3.87327	0.000107385	0.00772074	3.87237	0.0442308	pseudogene
AT3G26775	47.4805	2.81553	0.326409	8.6258	6.36478e-18	2.24231e-14	2.97987	0.0918367	pseudogene
AT1G42698	17.5279	1.37749	0.42414	3.24772	0.00116333	0.0406533	1.13357	0.292727	transposable_element_gene
AT2G06340	40.14	1.00441	0.276899	3.62736	0.000286336	0.0152843	0.786857	0.35443	transposable_element_gene
AT2G09950	35.1105	1.38381	0.301209	4.5942	4.34419e-06	0.000510153	0.913334	0.37145	transposable_element_gene
AT3G22955	15.0102	5.29974	1.08378	4.89004	1.00817e-06	0.000154425	2.36837	0.38806	transposable_element_gene
AT3G30620	27.7896	1.02816	0.32431	3.1703	0.00152282	0.0462492	0.751281	0.443094	transposable_element_gene
AT5G32518	35.8686	1.01378	0.290558	3.4891	0.000484657	0.0216551	1.00476	0.377672	transposable_element_gene

## Sheet: pab2 pab4
Genes from Araport11 annotation up-regulated in small RNA-seq (padj <0.05) - analysis for 24 nt long siRNAs.
gene	baseMean	log2FoldChange	lfcSE	stat	pvalue	padj	strandedness (fwd/rev reads)	fraction of methylated C	gene model type	primary gene symbol
AT2G04885	30.3866	2.49121	0.379769	6.55981	5.38758e-11	2.20311e-08	0.521972	0.475728	long_noncoding_rna
AT3G01835	2427.12	1.06749	0.154451	6.91153	4.79443e-12	2.12393e-09	1.34393	0.614943	long_noncoding_rna
AT3G01845	1733.69	1.13842	0.162078	7.02391	2.15736e-12	1.0426e-09	0.899094	0.676471	long_noncoding_rna
AT1G36510	18.4092	1.88114	0.451086	4.17025	3.0426e-05	0.00190288	1.69598	0.25731	protein_coding
AT2G05100	53.3262	1.21108	0.244527	4.95276	7.31664e-07	9.04541e-05	70.8102	0.121429	protein_coding	PHOTOSYSTEM II LIGHT HARVESTING COMPLEX GENE 2.1 (LHCB2.1)
AT3G06435	5351.79	1.11443	0.176889	6.30016	2.97341e-10	9.87914e-08	1.2062	0.558669	protein_coding
AT3G50808	10.088	3.4687	0.831454	4.17185	3.02142e-05	0.00190288	1.44381	0.0857143	protein_coding
AT4G13390	7.98199	2.45501	0.751912	3.26503	0.00109453	0.0230935	0.249748	0.220779	protein_coding	EXTENSIN 12 (EXT12)
AT4G13992	23.4649	3.59118	0.549155	6.53946	6.1741e-11	2.34439e-08	3.57978	0.14242	protein_coding
AT4G30710	9.28279	2.7678	0.738211	3.74933	0.000177305	0.00663612	0.435694	0.0571652	protein_coding	QWRF DOMAIN CONTAINING 8 (QWRF8)
AT4G30740	16.4733	1.27901	0.436521	2.93001	0.00338946	0.0483502	0.471423	0.359833	protein_coding
AT5G25200	27.2786	1.12754	0.35228	3.2007	0.00137096	0.026122	0.544661	0.486692	protein_coding
AT5G36228	40.6451	2.31164	0.318284	7.26283	3.79083e-13	2.01521e-10	3.95618	0.520833	protein_coding
AT5G36550	12.0862	1.67594	0.536857	3.12176	0.00179774	0.030339	10.1415	NaN	protein_coding
AT5G38420	29.6948	1.07482	0.335798	3.20078	0.00137057	0.026122	Inf	0	protein_coding	RUBISCO SMALL SUBUNIT 2B (RBCS2B)
AT5G55570	14.477	1.63472	0.500332	3.26727	0.00108589	0.0230904	0.424321	0.0880682	protein_coding
AT1G19560	21.0468	2.36447	0.452091	5.23008	1.69434e-07	3.10591e-05	3.75478	0.0442308	pseudogene
AT3G26775	43.6705	2.52696	0.315834	8.00093	1.23483e-15	9.37768e-13	2.03273	0.0918367	pseudogene
AT3G44245	21.0856	1.10221	0.37335	2.95221	0.00315508	0.0459518	2.51785	0.298765	pseudogene
AT5G36530	12.5037	1.6208	0.521936	3.10537	0.00190042	0.0311943	10.4466	0.363636	pseudogene
AT1G36480	12.9938	1.96797	0.539939	3.64481	0.000267592	0.00872712	1.16082	0.188825	transposable_element_gene
AT1G42698	18.3835	1.30752	0.416959	3.13585	0.00171357	0.0292905	0.842611	0.292727	transposable_element_gene
AT1G42705	11.7946	2.10102	0.58807	3.57274	0.000353271	0.0107334	0.72142	0.294798	transposable_element_gene
AT1G43724	37.332	1.01267	0.288608	3.50882	0.000450094	0.0129335	1.96423	0.361111	transposable_element_gene
AT2G09950	34.5917	1.15521	0.293619	3.93437	8.34135e-05	0.00403115	0.864235	0.37145	transposable_element_gene
AT2G12345	28.402	1.29013	0.33931	3.80221	0.00014341	0.00587657	1.51204	0.375	transposable_element_gene
AT2G14590	8.27452	2.28242	0.721953	3.16146	0.00156981	0.027451	0.631181	0.438903	transposable_element_gene
AT3G25826	32.4883	1.23069	0.318811	3.86024	0.000113274	0.00501803	0.58979	0.252632	transposable_element_gene
AT3G45360	8.58305	2.04496	0.690257	2.96261	0.00305044	0.04492	1.85256	0.291667	transposable_element_gene
AT4G03824	8.12513	6.15318	1.27611	4.82183	1.42247e-06	0.000154324	2.96996	0.0276498	transposable_element_gene
AT4G04392	30.2923	1.00227	0.313353	3.19854	0.00138126	0.02615	1.53411	0.362431	transposable_element_gene
AT4G04394	12.4262	1.88462	0.545906	3.45229	0.000555859	0.0150413	1.82699	0.157895	transposable_element_gene
AT4G06635	21.2195	1.3296	0.384164	3.46101	0.000538151	0.0146708	0.521442	0.249231	transposable_element_gene
AT5G29035	26.8772	1.01008	0.332175	3.04081	0.00235946	0.0366752	0.744804	0.376676	transposable_element_gene
AT5G35240	44.2079	1.41697	0.282499	5.01585	5.27989e-07	7.01698e-05	1.54806	0.268156	transposable_element_gene
AT5G36015	12.7477	1.79611	0.530572	3.38523	0.000711193	0.0174343	1.20305	0.305389	transposable_element_gene

## Sheet: rsr2-1
Genes from Araport11 annotation up-regulated in small RNA-seq (padj <0.05) - analysis for 24 nt long siRNAs.
gene	baseMean	log2FoldChange	lfcSE	stat	pvalue	padj	strandedness (fwd/rev reads)	fraction of methylated C	gene model type	primary gene symbol
AT2G04885	35.1394	2.77288	0.382059	7.25773	3.93654e-13	1.12536e-10	0.776191	0.475728	long_noncoding_rna
AT2G01910	192.08	1.0566	0.309851	3.41004	0.000649527	0.0147076	2.31709	0.0756458	protein_coding	(ATMAP65-6)
AT3G20690	742.3	1.04957	0.136068	7.71356	1.22357e-14	5.59661e-12	56.6173	0.243827	protein_coding
AT3G49070	249.651	1.49588	0.1472	10.1622	2.92366e-24	3.3432e-21	1.04415	0.271008	protein_coding
AT3G49230	75.5606	1.16813	0.214382	5.4488	5.0711e-08	6.10401e-06	3.01868	0.354592	protein_coding
AT5G36228	42.699	2.44291	0.330484	7.39192	1.44725e-13	4.72839e-11	3.32358	0.520833	protein_coding
AT3G26775	37.6907	2.31794	0.333467	6.95102	3.62645e-12	8.29368e-10	2.91911	0.0918367	pseudogene
AT1G67626	209.154	1.08578	0.15279	7.10637	1.19137e-12	3.02741e-10	1.56401	0.507772	transposable_element_gene
AT2G09950	32.4118	1.0799	0.300768	3.59048	0.000330075	0.00888096	0.974298	0.37145	transposable_element_gene

## Sheet: cstf64-2
Genes from Araport11 annotation up-regulated in small RNA-seq (padj <0.05) - analysis for 24 nt long siRNAs.
gene	baseMean	log2FoldChange	lfcSE	stat	pvalue	padj	strandedness (fwd/rev reads)	fraction of methylated C	gene model type	primary gene symbol
AT2G05914	24.735	1.09777	0.341214	3.21724	0.0012943	0.0115084	0.934916	0.216475	antisense_long_noncoding_rna
AT2G31751	3.20803	4.08615	1.43422	2.84905	0.00438504	0.0295363	0.754791	0.00244898	antisense_long_noncoding_rna
AT2G05445	15.2229	2.11224	0.488964	4.31982	1.56157e-05	0.000314975	0.355702	0.225225	long_noncoding_rna
AT2G06815	20.0403	1.22779	0.387711	3.16677	0.00154143	0.0131692	0.0601296	0.173333	long_noncoding_rna
AT2G06995	47.3184	6.54792	0.855238	7.65626	1.9143e-14	2.16752e-12	1.88089	0.350211	long_noncoding_rna
AT3G07555	17.6949	1.55701	0.490609	3.17362	0.00150551	0.0129613	0.96761	0	long_noncoding_rna
AT4G05135	56.3734	1.01604	0.226935	4.47724	7.56143e-06	0.000169516	18.1042	0.354167	long_noncoding_rna
AT5G01055	8.92618	1.80281	0.622269	2.89716	0.00376557	0.0262738	3.8663	0.293333	long_noncoding_rna
AT5G03405	10.694	3.90118	0.82903	4.70571	2.52981e-06	6.69501e-05	0.349108	0.148148	long_noncoding_rna
AT1G07977	39.1328	1.08178	0.265976	4.06722	4.75778e-05	0.000815293	2.68355	0.626984	other_rna
AT1G02480	47.4434	1.21316	0.315537	3.84474	0.00012068	0.0017411	Inf	0	pre_trna
AT1G60840	4.68272	3.07912	1.04596	2.94382	0.00324187	0.0234048	Inf	0	pre_trna
AT1G68950	49.4913	1.44448	0.319937	4.5149	6.33459e-06	0.000144918	Inf	0.0952381	pre_trna
AT2G07758	8.77697	1.91498	0.679904	2.81655	0.00485427	0.0316714	Inf	NaN	pre_trna
AT2G21360	35.4179	1.77062	0.304109	5.82234	5.80287e-09	2.86777e-07	Inf	0	pre_trna
AT2G30180	17.8098	1.85033	0.470333	3.93409	8.3514e-05	0.00129512	Inf	0	pre_trna
AT2G30190	19.7688	2.04713	0.438616	4.66726	3.05243e-06	7.86859e-05	Inf	0	pre_trna
AT3G15585	44.5996	1.36913	0.285665	4.79277	1.64494e-06	4.55542e-05	Inf	0	pre_trna
AT3G53965	16.36	1.18622	0.427773	2.77301	0.0055541	0.0351037	Inf	0	pre_trna
AT3G58165	11.929	1.36024	0.517367	2.62915	0.00855983	0.0483687	Inf	0	pre_trna
AT4G27395	46.4116	1.16062	0.277121	4.18812	2.81278e-05	0.00051558	Inf	0	pre_trna
AT4G32475	15.9032	1.72015	0.456265	3.77007	0.000163203	0.00218868	Inf	0	pre_trna
AT4G36245	42.4667	1.88114	0.361934	5.19746	2.02029e-07	7.05919e-06	Inf	0	pre_trna
AT5G14035	3.07204	4.01209	1.45167	2.76377	0.00571374	0.0357909	18.0007	0	pre_trna
AT1G01810	1.92554	4.38622	1.64115	2.67266	0.00752525	0.044256	0.188445	0	protein_coding
AT1G02080	2.56395	4.80006	1.52282	3.15208	0.00162109	0.0136589	1.60708	0.0425532	protein_coding
AT1G02120	2.89817	3.92473	1.46353	2.68169	0.00732509	0.043479	1.36371	0.0167754	protein_coding	VASCULAR ASSOCIATED DEATH1 (VAD1)
AT1G05870	3.96814	5.41857	1.38714	3.90631	9.37182e-05	0.00142328	0.478862	0	protein_coding
AT1G06160	5.38076	2.44855	0.935935	2.61616	0.00889259	0.0497462	4.49691	0	protein_coding	OCTADECANOID-RESPONSIVE ARABIDOPSIS AP2/ERF 59 (ORA59)
AT1G06400	2.29245	4.63098	1.55387	2.98029	0.00287974	0.0214171	1.36866	0	protein_coding	(ARA-2)
AT1G06690	6.26306	3.50729	1.04001	3.37236	0.000745278	0.00759284	1.34	0.0190703	protein_coding
AT1G07310	2.08466	4.5002	1.67766	2.68242	0.00730915	0.0434132	2.26352	0	protein_coding
AT1G07660	17.992	1.50002	0.432078	3.47163	0.0005173	0.00572679	0.205026	0	protein_coding
AT1G07670	4.74624	4.66758	1.33067	3.5077	0.000452001	0.0051505	0.654038	0.0369811	protein_coding	ENDOMEMBRANE-TYPE CA-ATPASE 4 (ECA4)
AT1G07810	4.11722	2.82672	1.06901	2.64424	0.00818742	0.0468563	6.64369	0.05374	protein_coding	ER-TYPE CA2+-ATPASE 1 (ECA1)
AT1G08480	2.63329	4.82899	1.49932	3.22078	0.0012784	0.0114517	2.2298	0	protein_coding	SUCCINATE DEHYDROGENASE 6 (SDH6)
AT1G08610	5.7267	5.95154	1.30362	4.56539	4.98558e-06	0.000117979	3.39293	0.046225	protein_coding
AT1G09820	3.24564	5.13584	1.42423	3.60605	0.000310899	0.00380436	2.91901	0.0265781	protein_coding
AT1G11480	8.21133	2.61221	0.767314	3.40435	0.000663205	0.00697106	1.90774	0.0286561	protein_coding
AT1G12615	24.7931	4.84353	0.697217	6.94694	3.7329e-12	3.30602e-10	3.16904	0.0140845	protein_coding
AT1G13360	9.70175	3.38789	0.79301	4.27219	1.93563e-05	0.000378868	1.50149	0	protein_coding
AT1G14330	4.06921	5.46095	1.36083	4.01295	5.99647e-05	0.000964719	2.04668	0.00530035	protein_coding
AT1G15260	4.08741	5.46547	1.36144	4.01448	5.95766e-05	0.000961934	1.30465	0	protein_coding
AT1G15430	3.11505	5.07271	1.45425	3.48819	0.000486303	0.00542391	2.19304	0.042065	protein_coding
AT1G15440	2.29245	4.63098	1.55387	2.98029	0.00287974	0.0214171	3.64033	0.0643739	protein_coding	PERIODIC TRYPTOPHAN PROTEIN 2 (PWP2)
AT1G16260	2.44025	4.72328	1.56595	3.01623	0.00255938	0.019584	0.333035	0.0374532	protein_coding
AT1G16480	10.9058	4.97948	1.09196	4.56012	5.11235e-06	0.000120026	2.14075	0.0553936	protein_coding
AT1G17100	5.27819	3.23117	1.02002	3.16776	0.0015362	0.0131496	1.24824	0	protein_coding	HAEM-BINDING PROTEIN 1 (HBP1)
AT1G17110	6.04567	2.99978	0.893284	3.35815	0.000784669	0.00788637	0.572318	0.0600801	protein_coding	UBIQUITIN-SPECIFIC PROTEASE 15 (UBP15)
AT1G19830	33.6275	1.21995	0.321902	3.78982	0.000150757	0.00206196	152.303	0.00985222	protein_coding	SMALL AUXIN UPREGULATED RNA 54 (SAUR54)
AT1G20100	5.08486	5.77902	1.32351	4.36642	1.263e-05	0.000264579	1.198	0.00321027	protein_coding
AT1G20840	2.2413	4.60599	1.59391	2.88975	0.00385546	0.0267135	2.59108	0.0519591	protein_coding	TONOPLAST MONOSACCHARIDE TRANSPORTER1 (TMT1)
AT1G21928	34.7753	1.12096	0.340599	3.29115	0.000997774	0.00948469	7.59878	0.427184	protein_coding
AT1G22190	3.71017	5.33132	1.39309	3.82697	0.00012973	0.00183323	1.57132	0	protein_coding	RELATED TO AP2 4 (RAP2.4)
AT1G23650	55.5548	1.26034	0.224037	5.62556	1.84905e-08	8.48192e-07	2.50523	0.34375	protein_coding
AT1G23720	91.4013	1.08395	0.175143	6.18894	6.0569e-10	3.58801e-08	0.211154	0.256614	protein_coding
AT1G24800	5.40202	3.9316	1.17871	3.3355	0.000851458	0.00844379	0.755466	NaN	protein_coding
AT1G24881	3.75346	5.3433	1.38518	3.85749	0.00011456	0.00166965	1.16366	NaN	protein_coding
AT1G25055	3.07521	5.05906	1.44008	3.51304	0.000443008	0.00506093	1.10084	NaN	protein_coding
AT1G25150	4.97266	3.81627	1.23185	3.09799	0.00194839	0.0157723	0.719043	NaN	protein_coding
AT1G25220	29.4033	1.41315	0.316386	4.46655	7.94923e-06	0.000176441	3.58619	0.0463259	protein_coding	ANTHRANILATE SYNTHASE BETA SUBUNIT 1 (ASB1)
AT1G25390	3.88282	4.37172	1.37039	3.19012	0.00142215	0.012423	0.410653	0.0348837	protein_coding	LEAF RUST 10 DISEASE-RESISTANCE LOCUS RECEPTOR- LIKE PROTEIN KINASE-LIKE 4 (LRK10L4)
AT1G26320	62.7616	1.46433	0.247146	5.92494	3.1242e-09	1.60609e-07	2.58189	0.0721477	protein_coding
AT1G26762	48.3223	1.95797	0.300199	6.52223	6.92717e-11	4.99706e-09	2.50664	0.306533	protein_coding
AT1G27180	4.74428	4.66439	1.3327	3.49995	0.000465341	0.00523582	2.07395	0.0274443	protein_coding
AT1G27190	3.34647	4.15103	1.49987	2.7676	0.00564701	0.0354972	2.32992	0.043554	protein_coding	BAK1-INTERACTING RECEPTOR-LIKE KINASE 3 (BIR3)
AT1G27520	3.76945	4.31757	1.37738	3.13461	0.0017208	0.0143192	1.23693	0.0379427	protein_coding	MANNOSIDASE 5 (MNS5)
AT1G29830	8.61899	3.20609	0.822331	3.89878	9.66792e-05	0.00146327	0	0.0552677	protein_coding
AT1G29900	5.53857	2.17765	0.815582	2.67006	0.00758379	0.0444946	2.14317	0.0641711	protein_coding	CARBAMOYL PHOSPHATE SYNTHETASE B (CARB)
AT1G30200	9.51037	2.61564	0.666129	3.92662	8.61473e-05	0.00132631	1.25079	0.0108499	protein_coding
AT1G30240	2.45501	4.72992	1.5402	3.07097	0.00213367	0.0169536	0.659264	0.0557444	protein_coding
AT1G30570	6.14334	3.49795	1.01381	3.45029	0.00055999	0.00612361	1.53351	0.0517413	protein_coding	HERCULES RECEPTOR KINASE 2 (HERK2)
AT1G31750	13.5734	1.62578	0.510621	3.18393	0.00145292	0.0126301	1.34711	0.0753623	protein_coding
AT1G31790	3.88722	3.41042	1.2364	2.75835	0.00580937	0.0362883	0.464837	0	protein_coding
AT1G33040	2.37877	4.69462	1.58922	2.95404	0.00313648	0.0227911	0.275281	0	protein_coding	NASCENT POLYPEPTIDE-ASSOCIATED COMPLEX SUBUNIT ALPHA-LIKE PROTEIN 5 (NACA5)
AT1G33050	6.38961	2.74567	0.844265	3.25214	0.00114539	0.010476	2.17935	0.0362319	protein_coding
AT1G33240	13.5742	1.34909	0.472334	2.85622	0.00428723	0.0289647	0.620605	0	protein_coding	GT-2-LIKE 1 (GTL1)
AT1G33350	2.12892	4.52412	1.58118	2.86123	0.00422001	0.0286187	0.896275	0.0282862	protein_coding
AT1G34020	4.94765	4.72356	1.33222	3.54563	0.000391679	0.00457385	0.927793	0.0320513	protein_coding	UDP-RHA/UDP-GAL TRANSPORTER 6 (URGT6)
AT1G34030	2.34015	4.65552	1.64965	2.82212	0.00477066	0.0313152	Inf	0	protein_coding
AT1G34290	31.8454	1.04461	0.298858	3.49534	0.000473462	0.0053098	0.568619	0.292063	protein_coding	RECEPTOR LIKE PROTEIN 5 (RLP5)
AT1G35614	44.1106	1.00826	0.254193	3.96651	7.29335e-05	0.00115263	0.878536	0.52381	protein_coding
AT1G35830	2.31409	4.6413	1.56162	2.97211	0.00295764	0.0218465	0.158705	0	protein_coding
AT1G36510	70.5438	1.34027	0.212791	6.29853	3.00485e-10	1.90627e-08	2.09936	0.25731	protein_coding
AT1G36980	5.37376	3.28492	1.0097	3.25335	0.00114054	0.0104423	1.68834	0.0155039	protein_coding
AT1G36990	7.53274	5.3529	1.27557	4.19646	2.71117e-05	0.000503141	1.65067	0.0336037	protein_coding
AT1G43710	7.70218	5.38521	1.27053	4.23854	2.24978e-05	0.000428177	1.04946	0.0828924	protein_coding	EMBRYO DEFECTIVE 1075 (emb1075)
AT1G43860	5.73264	3.99531	1.16929	3.41688	0.000633436	0.00673732	1.34932	0.0327409	protein_coding
AT1G44910	6.08127	2.06259	0.771338	2.67404	0.00749438	0.0441797	2.86559	0.0547368	protein_coding	PRE-MRNA-PROCESSING PROTEIN 40A (PRP40A)
AT1G44920	5.87151	2.95723	0.904905	3.26801	0.00108308	0.0100915	0.384727	0.0037037	protein_coding
AT1G45190	18.3812	1.19595	0.424216	2.81921	0.00481426	0.0314792	0.990778	0.126984	protein_coding	DOWNREGULATED IN DIF1 18 (DD18)
AT1G47660	32.4344	1.03451	0.304624	3.39602	0.000683725	0.00710327	0.780206	0.532419	protein_coding
AT1G48300	3.44061	4.18551	1.40685	2.97508	0.00292912	0.0216951	1.4486	0	protein_coding	DIACYLGLYCEROL ACYLTRANSFERASE 3 (DGAT3)
AT1G49660	2.78499	3.86423	1.47694	2.61637	0.00888705	0.0497462	4.43369	0	protein_coding	CARBOXYESTERASE 5 (CXE5)
AT1G51100	9.57036	2.85817	0.699725	4.08471	4.41317e-05	0.000769509	0.909998	0	protein_coding	CHLORORESPIRATORY REDUCTION 41 (CRR41)
AT1G53190	2.97538	3.95391	1.45253	2.72207	0.00648735	0.0395295	0.898185	0.0606742	protein_coding	TIE1-ASSOCIATED 33 RING-TYPE E3 LIGASE 1 (TEAR1)
AT1G53200	2.11072	4.51479	1.58162	2.85453	0.00431	0.0290527	0.653845	0.043943	protein_coding
AT1G53570	2.96283	4.99907	1.47503	3.38913	0.000701148	0.00720893	1.21804	0.0215889	protein_coding	MITOGEN-ACTIVATED PROTEIN KINASE KINASE KINASE 3 (MAP3KA)
AT1G54130	9.27701	3.34018	0.771993	4.3267	1.51357e-05	0.000307005	0.84087	0.0286278	protein_coding	RELA/SPOT HOMOLOG 3 (RSH3)
AT1G54140	4.97567	5.75676	1.34073	4.29374	1.7569e-05	0.000346156	0.634846	0.0209581	protein_coding	TATA BINDING PROTEIN ASSOCIATED FACTOR 21KDA SUBUNIT (TAFII21)
AT1G54490	5.40947	3.28701	1.01267	3.24588	0.00117086	0.0106653	1.01011	0.0535621	protein_coding	EXORIBONUCLEASE 4 (XRN4)
AT1G54500	8.49422	4.00064	0.94899	4.21568	2.49027e-05	0.000464072	0.880218	0	protein_coding
AT1G54510	3.27514	5.14532	1.41903	3.62594	0.00028791	0.00358125	0.184204	0.0458015	protein_coding	NIMA-RELATED SERINE/THREONINE KINASE 1 (NEK1)
AT1G55325	15.0557	4.42294	0.798749	5.53733	3.07118e-08	1.34232e-06	1.36869	0.0603622	protein_coding	GRAND CENTRAL (GCT)
AT1G56530	23.9294	1.26439	0.349162	3.62122	0.000293213	0.00363267	0.15353	0.170051	protein_coding
AT1G59885	33.4979	1.29131	0.319983	4.03554	5.4476e-05	0.000902268	1.01534	0.148148	protein_coding
AT1G59910	8.66469	3.58352	0.855978	4.18647	2.83333e-05	0.000518284	0.879858	0.0340909	protein_coding
AT1G61740	4.43464	2.96653	1.04179	2.84754	0.00440592	0.0296323	1.95195	0	protein_coding
AT1G62020	2.86398	4.96036	1.57671	3.14601	0.00165514	0.0139016	0.814702	0.0576132	protein_coding
AT1G62400	2.45845	4.73162	1.57289	3.00823	0.00262775	0.0199535	4.17192	0.0416667	protein_coding	HIGH LEAF TEMPERATURE 1 (HT1)
AT1G62950	2.6446	4.83405	1.52286	3.17432	0.00150188	0.0129425	4.38248	0.0539683	protein_coding
AT1G63850	5.19062	4.80295	1.31629	3.64886	0.000263407	0.00332324	1.56211	0.0280899	protein_coding
AT1G63855	2.61068	4.8197	1.54755	3.11441	0.00184313	0.0152093	1.01264	0	protein_coding
AT1G64190	2.9343	4.98864	1.45433	3.4302	0.000603129	0.00647658	3.52068	0.00884956	protein_coding	6-PHOSPHOGLUCONATE DEHYDROGENASE 1 (PGD1)
AT1G64500	4.20547	4.49186	1.35593	3.31276	0.00092381	0.00895615	0.894542	0.00224719	protein_coding
AT1G66540	27.7911	1.61276	0.370347	4.35473	1.33229e-05	0.000276505	0.424334	0.0555556	protein_coding
AT1G67730	3.72398	3.33509	1.24677	2.67499	0.00747324	0.0441242	0.886431	0.00548446	protein_coding	BETA-KETOACYL REDUCTASE 1 (KCR1)
AT1G67740	5.46803	2.43806	0.889556	2.74076	0.00612977	0.0377623	0.747201	0	protein_coding	PHOTOSYSTEM II BY (PSBY)
AT1G68590	3.12761	4.03196	1.43062	2.81833	0.00482748	0.0315426	1.76094	0	protein_coding	PLASTID-SPECI&#64257;C RIBOSOMAL PROTEIN 3/1 (PSRP3/1)
AT1G68720	9.72429	4.82848	1.15079	4.1958	2.71907e-05	0.000503562	1.7129	0.0549961	protein_coding	TRNA ARGININE ADENOSINE DEAMINASE (TADA)
AT1G70070	2.77741	3.85826	1.46533	2.63303	0.00846261	0.0481234	0.481343	0.0600462	protein_coding	EMBRYO DEFECTIVE 25 (EMB25)
AT1G70090	2.4073	4.70753	1.6239	2.89891	0.00374463	0.0261685	6.92515	0	protein_coding	GLUCOSYL TRANSFERASE FAMILY 8 (LGT8)
AT1G70190	2.94119	4.99106	1.45446	3.43156	0.000600115	0.00646751	1.91544	0.0174672	protein_coding
AT1G71170	4.82785	3.73692	1.22299	3.05556	0.0022464	0.0175648	7.81261	0	protein_coding
AT1G71850	3.45934	5.22264	1.46111	3.57442	0.000351002	0.00419187	0.507467	0.0578313	protein_coding
AT1G71890	67.7308	2.06879	0.235631	8.77976	1.63828e-18	2.87341e-16	0.0847619	0	protein_coding	(SUC5)
AT1G72010	5.43482	4.86741	1.34026	3.63169	0.00028157	0.00350786	2.57617	0	protein_coding	TCP DOMAIN PROTEIN 22 (TCP22)
AT1G72020	2.83322	4.93118	1.52747	3.22833	0.00124513	0.0112389	0.884984	0	protein_coding
AT1G73930	3.68436	5.31009	1.51457	3.50601	0.000454875	0.00515698	3.55465	0.0193939	protein_coding
AT1G74090	78.0161	2.34287	0.223853	10.4661	1.23596e-25	5.02529e-23	3.10608	0.0303738	protein_coding	DESULFO-GLUCOSINOLATE SULFOTRANSFERASE 18 (SOT18)
AT1G74100	37.8247	3.22007	0.382891	8.40987	4.10463e-17	6.92753e-15	0.972307	0.00597015	protein_coding	SULFOTRANSFERASE 16 (SOT16)
AT1G74170	2.91115	3.93742	1.44283	2.72895	0.00635358	0.0388468	1.1108	0.0291545	protein_coding	RECEPTOR LIKE PROTEIN 13 (RLP13)
AT1G74250	2.29589	4.63254	1.54837	2.99188	0.00277267	0.0208767	0.755065	0.0321101	protein_coding
AT1G74260	4.59256	3.02872	1.07846	2.80839	0.00497899	0.0323436	2.11124	0.0611995	protein_coding	PURINE BIOSYNTHESIS 4 (PUR4)
AT1G74380	3.41041	4.1697	1.42635	2.92334	0.00346294	0.0246036	1.10033	0.00928793	protein_coding	XYLOGLUCAN XYLOSYLTRANSFERASE 5 (XXT5)
AT1G74450	5.55216	3.31583	1.03318	3.20935	0.00133036	0.0117358	2.59126	0	protein_coding
AT1G75110	2.44123	4.7239	1.54034	3.06679	0.00216369	0.0170672	0.638994	0	protein_coding	REDUCED RESIDUAL ARABINOSE 2 (RRA2)
AT1G75945	38.9556	1.75451	0.34256	5.12178	3.02668e-07	1.02942e-05	2.38033	0.347594	protein_coding
AT1G75960	3.46032	5.22231	1.41334	3.69501	0.000219881	0.00284637	2.10035	0	protein_coding
AT1G78310	5.83909	5.98357	1.30006	4.60254	4.17379e-06	0.000100632	0.509564	0	protein_coding	VQ MOTIF-CONTAINING PROTEIN 9 (VQ9)
AT1G78610	5.58278	3.98222	1.19622	3.329	0.000871584	0.00859662	1.1475	0.0154015	protein_coding	MECHANOSENSITIVE CHANNEL OF SMALL CONDUCTANCE-LIKE 6 (MSL6)
AT1G79060	3.0821	5.06122	1.46635	3.45158	0.000557307	0.00610921	1.3521	0	protein_coding
AT1G79110	5.95588	4.06266	1.16955	3.4737	0.000513332	0.00569697	1.10733	0	protein_coding	BOI-RELATED GENE 2 (BRG2)
AT1G79120	3.63763	5.29331	1.41577	3.73882	0.000184888	0.00245497	1.73064	0.000954198	protein_coding
AT1G80080	3.7306	4.31023	1.37706	3.13001	0.00174797	0.0144909	2.07636	0	protein_coding	TOO MANY MOUTHS (TMM)
AT1G80280	3.6411	3.28808	1.25579	2.61834	0.00883591	0.0495221	1.21372	0.0122631	protein_coding
AT1G80400	2.28114	4.62553	1.54852	2.98707	0.00281668	0.0210838	2.40663	0.0169492	protein_coding
AT1G80940	2.49485	4.74885	1.6106	2.94849	0.00319333	0.0231058	3.096	0	protein_coding
AT2G01100	10.1355	5.78896	1.25554	4.61073	4.0125e-06	9.72678e-05	1.1964	0.0172745	protein_coding
AT2G01110	10.2275	6.79185	1.24605	5.4507	5.01716e-08	2.07771e-06	0.934629	0.00765697	protein_coding	ALBINO AND PALE GREEN 2 (APG2)
AT2G01630	2.5969	4.81406	1.49924	3.21101	0.00132271	0.0116798	1.0128	0.0494297	protein_coding
AT2G01680	3.23821	4.09889	1.43939	2.84766	0.00440426	0.0296323	0.966977	0.0777262	protein_coding
AT2G02560	6.24094	2.68352	0.83385	3.21822	0.00128987	0.0115034	0.665855	0.0588235	protein_coding	CULLIN-ASSOCIATED AND NEDDYLATION DISSOCIATED (CAND1)
AT2G02835	130.405	1.88552	0.158869	11.8684	1.7283e-32	1.1892e-29	3.867	0.415677	protein_coding
AT2G02840	225.324	1.61508	0.127201	12.6971	6.14003e-37	6.10251e-34	0.239468	0.414201	protein_coding
AT2G02955	1.9221	4.38413	1.65554	2.64816	0.00809307	0.0465547	0.50323	0.0209497	protein_coding	MATERNAL EFFECT EMBRYO ARREST 12 (MEE12)
AT2G03330	1.96538	4.4089	1.6532	2.66689	0.00765565	0.0447288	0.329632	0.302381	protein_coding
AT2G03810	4.46052	2.94379	1.08997	2.70081	0.00691718	0.041508	2.9817	0.0146699	protein_coding
AT2G03820	9.92208	6.74713	1.25068	5.39478	6.86067e-08	2.70347e-06	1.55775	0.039031	protein_coding	NONSENSE-MEDIATED MRNA DECAY 3 (NMD3)
AT2G04090	20.8042	1.04966	0.401046	2.61732	0.00886244	0.0496396	0.459775	0.0409449	protein_coding
AT2G05210	6.08472	2.0632	0.765814	2.69413	0.00705729	0.0421975	1.53986	0.0533333	protein_coding	PROTECTION OF TELOMERES 1A (AtPOT1a)
AT2G06510	14.0661	2.3385	0.539815	4.33204	1.47733e-05	0.000301705	1.09198	0.0565517	protein_coding	REPLICATION PROTEIN A 1A (RPA1A)
AT2G06520	13.0081	1.73749	0.522504	3.32532	0.000883178	0.00870048	1.04488	0	protein_coding	PHOTOSYSTEM II SUBUNIT X (PSBX)
AT2G13600	4.53155	4.59958	1.41083	3.26021	0.00111331	0.0102703	7.63254	0.0561224	protein_coding	SLOW GROWTH 2 (SLO2)
AT2G13610	4.54385	2.52926	0.961436	2.63071	0.00852074	0.0482698	0.686773	0.00416089	protein_coding	ATP-BINDING CASSETTE G5 (ABCG5)
AT2G14850	4.68158	3.69728	1.1999	3.08132	0.00206082	0.0165575	1.43904	0.0722892	protein_coding
AT2G14860	2.46729	4.7362	1.61132	2.93933	0.0032892	0.0236937	6.7151	0.0280992	protein_coding
AT2G15530	31.041	1.59941	0.334804	4.77717	1.77782e-06	4.86319e-05	0.168782	0.0413476	protein_coding	MED25 BINDING RING-H2 PROTEIN 1 (MBR1)
AT2G16930	4.43592	2.97161	1.0845	2.74008	0.00614241	0.0377886	2.87246	0	protein_coding
AT2G17305	336.492	1.15859	0.155805	7.43612	1.03682e-13	1.0911e-11	4.12297	0.0818713	protein_coding
AT2G18700	4.73176	3.70773	1.21744	3.04552	0.00232275	0.018067	1.06068	0.020595	protein_coding	TREHALOSE PHOSPHATASE/SYNTHASE 11 (TPS11)
AT2G19146	11.7624	1.55655	0.561815	2.77057	0.00559586	0.0352748	2.45304	0.159483	protein_coding
AT2G21170	3.72398	3.33509	1.24677	2.67499	0.00747324	0.0441242	4.36453	0.0249252	protein_coding	TRIOSEPHOSPHATE ISOMERASE (TIM)
AT2G21970	4.43684	3.62165	1.21895	2.97113	0.00296705	0.0218799	1.74244	0	protein_coding	STRESS ENHANCED PROTEIN 2 (SEP2)
AT2G22125	8.14085	3.49139	0.862962	4.04582	5.21392e-05	0.000870547	1.54937	0.0573601	protein_coding	CELLULOSE SYNTHASE-INTERACTIVE PROTEIN 1 (CSI1)
AT2G22640	6.56285	5.14846	1.2982	3.96584	7.31394e-05	0.00115385	3.36923	0.027972	protein_coding	BRICK1 (BRK1)
AT2G22650	4.53969	3.64676	1.20972	3.01456	0.00257356	0.0196756	1.02294	0.0267516	protein_coding
AT2G23140	2.33573	4.65242	1.60429	2.89999	0.00373174	0.0261193	0.73263	0.0432862	protein_coding	PLANT U-BOX 4 (PUB4)
AT2G24980	44.0104	1.63135	0.278752	5.85234	4.84706e-09	2.43578e-07	0.521231	0.205742	protein_coding	EXTENSIN 6 (EXT6)
AT2G25180	3.37277	5.19522	1.42733	3.6398	0.000272846	0.00341822	0.963649	0.0520548	protein_coding	RESPONSE REGULATOR 12 (RR12)
AT2G26790	3.88627	4.37254	1.37554	3.17879	0.00147891	0.0128063	2.80876	0.0459184	protein_coding
AT2G26920	4.19416	4.4886	1.37606	3.26192	0.00110659	0.0102362	1.45116	0.0597403	protein_coding
AT2G27520	2.12547	4.5224	1.58127	2.85997	0.0042368	0.0286673	3.40982	0.0381232	protein_coding
AT2G28330	2.24819	4.60957	1.5725	2.93136	0.00337482	0.0241502	1.30798	0	protein_coding	(SMR11)
AT2G28370	2.26983	4.61996	1.58903	2.90742	0.00364429	0.0256509	1.7055	0.0337711	protein_coding	CASP-LIKE PROTEIN 5A2 (CASPL5A2)
AT2G28380	4.78434	3.09717	1.05447	2.93718	0.00331213	0.0238159	3.1552	0.0462131	protein_coding	DSRNA-BINDING PROTEIN 2 (DRB2)
AT2G30570	8.53304	2.04724	0.72102	2.83937	0.00452034	0.0301525	9.98213	0	protein_coding	PHOTOSYSTEM II REACTION CENTER W (PSBW)
AT2G31400	4.14839	2.85233	1.0802	2.64056	0.00827693	0.0472779	2.67667	0.0295015	protein_coding	GENOMES UNCOUPLED 1 (GUN1)
AT2G31670	2.44467	4.72539	1.52318	3.10232	0.00192007	0.0156993	0.523082	0	protein_coding	UP3 (UP3)
AT2G32910	5.54471	3.95979	1.1652	3.39837	0.000677889	0.00708378	1.93252	0.0529412	protein_coding
AT2G32920	2.23688	4.60287	1.65397	2.78292	0.00538722	0.0342492	1.94422	0.00854701	protein_coding	PDI-LIKE 2-3 (PDIL2-3)
AT2G33320	2.08466	4.5002	1.67766	2.68242	0.00730915	0.0434132	0.646487	0.00117096	protein_coding
AT2G33360	3.06391	5.0548	1.46829	3.44263	0.000576079	0.00625843	0.68797	0.0545455	protein_coding
AT2G34380	2.41959	4.7136	1.62357	2.90322	0.00369343	0.0258751	0.861363	0.0392157	protein_coding	SEIPIN3 (SEIPIN3)
AT2G35480	2.21868	4.59325	1.66959	2.75112	0.00593912	0.036944	0.272987	0	protein_coding
AT2G35490	3.2272	4.09236	1.46325	2.79676	0.00516171	0.0332169	0.26727	0.00796813	protein_coding
AT2G36240	5.50169	5.89872	1.30993	4.50307	6.69783e-06	0.000151293	1.14002	0.0263158	protein_coding
AT2G36470	2.07777	4.49727	1.61523	2.78429	0.00536454	0.0341779	0.455206	0	protein_coding
AT2G36800	14.8256	4.07175	0.731085	5.56945	2.55539e-08	1.15444e-06	9.80108	0	protein_coding	DON-GLUCOSYLTRANSFERASE 1 (DOGT1)
AT2G38230	17.9102	1.31163	0.438917	2.98834	0.00280499	0.0210335	1.69471	0	protein_coding	PYRIDOXINE BIOSYNTHESIS 1.1 (PDX1.1)
AT2G38820	3.75099	5.34284	1.41615	3.77281	0.000161422	0.00217035	0.781176	0	protein_coding
AT2G39010	7.80423	5.40845	1.26918	4.26138	2.03165e-05	0.000393358	0.614245	0	protein_coding	PLASMA MEMBRANE INTRINSIC PROTEIN 2E (PIP2E)
AT2G39300	2.77765	4.90862	1.4996	3.27329	0.00106305	0.00993623	4.8351	0.0232342	protein_coding
AT2G39560	1.93685	4.39271	1.64885	2.6641	0.00771953	0.0448968	0.688191	0	protein_coding
AT2G40890	4.57267	2.53058	0.961379	2.63225	0.00848225	0.0481738	2.55654	0.0167866	protein_coding	CYTOCHROME P450, FAMILY 98, SUBFAMILY A, POLYPEPTIDE 3 (CYP98A3)
AT2G41820	3.08997	5.06412	1.43401	3.53143	0.000413316	0.00477663	1.38406	0.0340206	protein_coding	PXY/TDR-CORRELATED 3 (PXC3)
AT2G41950	2.33229	4.65054	1.59185	2.92147	0.00348388	0.0247328	2.52603	0	protein_coding
AT2G41960	6.0346	6.02852	1.29797	4.64457	3.40786e-06	8.63551e-05	1.37992	0.0393401	protein_coding
AT2G43770	3.73623	5.33859	1.40919	3.78841	0.000151614	0.00207051	1.58737	0.0232198	protein_coding
AT2G44470	72.3248	2.18736	0.230691	9.4818	2.49925e-21	5.73225e-19	0.775178	0.0483701	protein_coding	BETA GLUCOSIDASE 29 (BGLU29)
AT2G44630	2.47321	4.73818	1.55268	3.05161	0.00227619	0.0177357	1.56713	0	protein_coding
AT2G44640	2.47321	4.73818	1.55268	3.05161	0.00227619	0.0177357	1.10579	0.0117994	protein_coding
AT2G44710	4.27259	5.52729	1.35734	4.07214	4.65823e-05	0.000799767	4.2975	0.0440729	protein_coding
AT2G44730	7.97689	4.51583	1.12069	4.02951	5.58937e-05	0.000922453	0.797807	0	protein_coding
AT2G45810	2.4255	4.71622	1.62032	2.91067	0.00360657	0.0254666	1.966	0.00539957	protein_coding
AT2G45970	3.7466	3.34155	1.25076	2.67162	0.00754852	0.0443345	1.63934	0	protein_coding	CYTOCHROME P450, FAMILY 86, SUBFAMILY A, POLYPEPTIDE 8 (CYP86A8)
AT2G46030	13.1775	2.11365	0.594323	3.55639	0.000375986	0.00444279	1.56346	0.00921659	protein_coding	UBIQUITIN-CONJUGATING ENZYME 6 (UBC6)
AT2G46180	3.74948	4.31757	1.37834	3.13243	0.00173363	0.014412	0.848303	0.0427764	protein_coding	GOLGIN CANDIDATE 4 (GC4)
AT2G46820	4.55487	2.5374	0.964527	2.63071	0.00852056	0.0482698	5.34419	0	protein_coding	PHOTOSYSTEM I P SUBUNIT (PSI-P)
AT2G47090	2.71962	4.88573	1.50108	3.25481	0.00113467	0.0104099	1.11892	0.0368969	protein_coding
AT2G47820	7.38764	6.31753	1.28016	4.93497	8.01629e-07	2.42249e-05	0.865021	0.0234192	protein_coding
AT3G01400	2.88315	4.96956	1.48581	3.34467	0.000823795	0.00821499	2.02601	0	protein_coding
AT3G01780	6.63736	3.16194	0.890884	3.54922	0.000386375	0.00452372	0.84935	0.0322384	protein_coding	(TPLATE)
AT3G03140	2.61854	4.82288	1.49409	3.22797	0.00124671	0.0112418	2.24857	0.0541216	protein_coding
AT3G03210	13.1552	4.64835	0.912668	5.09314	3.52174e-07	1.17545e-05	1.15236	0	protein_coding	ALTERED XYLOGLUCAN 9 (AXY9)
AT3G03220	5.70533	4.94145	1.30225	3.79454	0.00014792	0.00202937	1.29339	0	protein_coding	EXPANSIN A13 (EXPA13)
AT3G03580	5.77197	4.96825	1.31515	3.7777	0.000158282	0.00214196	1.91048	0.0494572	protein_coding	(MEF26)
AT3G03970	4.68254	3.05341	1.05902	2.88323	0.00393622	0.0272098	0.982745	0.0284414	protein_coding	(SINE2)
AT3G03990	9.49818	1.60957	0.577989	2.78478	0.00535638	0.0341779	1.79416	0	protein_coding	DWARF 14 (D14)
AT3G04250	22.2504	2.20297	0.431798	5.10185	3.36341e-07	1.12681e-05	1.32396	0.121951	protein_coding
AT3G04470	6.73008	4.24128	1.14354	3.70889	0.000208171	0.00271838	1.7709	0.0774059	protein_coding
AT3G05850	6.26308	5.0863	1.30904	3.88551	0.000102117	0.00153777	1.12852	0.102165	protein_coding	MUSTANG 7 (MUG7)
AT3G06180	2.65052	4.83778	1.63138	2.96544	0.00302247	0.0221788	3.23721	0.0181087	protein_coding
AT3G06440	2.10727	4.51303	1.59001	2.83837	0.0045345	0.0302019	0	0.0280475	protein_coding	(GALT3)
AT3G06470	2.96725	5.00068	1.4663	3.4104	0.000648667	0.00686442	0.202152	0	protein_coding
AT3G06480	2.32098	4.64498	1.59191	2.91786	0.00352441	0.0249809	0.403581	0.0592959	protein_coding
AT3G06610	3.37156	4.16142	1.41735	2.93606	0.00332413	0.0238447	4.40909	0.0021692	protein_coding
AT3G06620	7.69477	3.03296	0.792655	3.82633	0.000130067	0.00183509	0.741559	0.025	protein_coding
AT3G06920	8.62312	2.25329	0.678661	3.32019	0.000899556	0.00883264	1.2161	0.0715532	protein_coding
AT3G07210	4.27948	5.5291	1.36647	4.04627	5.20408e-05	0.000870547	1.6057	0.0374332	protein_coding
AT3G07360	5.71588	3.38414	1.0072	3.35996	0.000779552	0.00785433	2.15328	0.00146199	protein_coding	PLANT U-BOX 9 (PUB9)
AT3G07550	3.08531	4.02168	1.42497	2.82228	0.00476828	0.0313152	5.06178	0.00650407	protein_coding
AT3G07790	6.71981	2.52724	0.820515	3.08007	0.00206954	0.0166027	0.84181	0.0491803	protein_coding
AT3G07800	4.1998	5.50973	1.36161	4.0465	5.199e-05	0.000870547	0.61073	0.00224215	protein_coding	THYMIDINE KINASE 1A (TK1A)
AT3G08650	5.35223	3.25756	1.07505	3.03013	0.00244444	0.0188172	4.7599	0.0439453	protein_coding
AT3G08910	1.96538	4.4089	1.6532	2.66689	0.00765565	0.0447288	0.923119	0.0218579	protein_coding
AT3G08943	2.96574	3.95768	1.45438	2.72122	0.00650424	0.0395516	0.885525	0.0554493	protein_coding
AT3G08960	3.80508	3.39904	1.28849	2.63799	0.00833987	0.0475637	1.72041	0.0402629	protein_coding
AT3G09040	4.51778	4.60045	1.34425	3.42232	0.000620896	0.00662759	2.85735	0.0258981	protein_coding	MITOCHONDRIAL RNA EDITING FACTOR 12 (MEF12)
AT3G09190	2.57084	4.80291	1.52279	3.15401	0.00161044	0.0136028	0.620894	0	protein_coding
AT3G09570	4.41772	2.96683	1.07888	2.74992	0.00596095	0.0370283	1.43777	0.0313043	protein_coding
AT3G09580	4.89259	3.13307	1.0538	2.97312	0.00294785	0.0217921	1.11694	0	protein_coding
AT3G09850	13.0654	6.16219	1.23498	4.98971	6.0469e-07	1.87811e-05	1.38143	0.0522788	protein_coding
AT3G09960	99.3093	3.36288	1.01636	3.30874	0.000937184	0.00905081	3.59107	0.0720721	protein_coding
AT3G10370	5.66921	3.33902	1.04731	3.18818	0.00143173	0.0124823	1.446	0.0600775	protein_coding	SUGAR-DEPENDENT 6 (SDP6)
AT3G10800	4.25783	5.5237	1.35489	4.07686	4.56475e-05	0.000789782	0.996959	0.00803674	protein_coding	(BZIP28)
AT3G10890	15.0199	1.44593	0.470067	3.07601	0.00209794	0.0167704	11.9392	0.114341	protein_coding	ENDO-BETA-MANNANASE 3 (MAN3)
AT3G11440	8.43448	5.5248	1.25964	4.38602	1.15442e-05	0.000244119	1.34921	0.0357143	protein_coding	MYB DOMAIN PROTEIN 65 (MYB65)
AT3G11450	11.6228	4.03799	0.825778	4.88992	1.00879e-06	3.01793e-05	2.00177	0.042735	protein_coding	GONIDIALESS A/ZUOTIN RELATED FACTOR A1 (ATGLSA1)
AT3G11680	44.1187	2.3671	0.317994	7.44386	9.77878e-14	1.04132e-11	0.363662	0.0814717	protein_coding
AT3G11760	3.07548	4.01296	1.47468	2.72123	0.00650387	0.0395516	1.23176	0.0665281	protein_coding
AT3G11770	2.12892	4.52412	1.58118	2.86123	0.00422001	0.0286187	0.605218	0.0230947	protein_coding	RISC-INTERACTING CLEARING 3?- 5? EXORIBONUCLEASE 1 (RICE1)
AT3G12250	5.58235	3.32839	1.00309	3.31815	0.000906162	0.00885386	0.531292	0.027179	protein_coding	TGACG MOTIF-BINDING FACTOR 6 (TGA6)
AT3G12360	5.08928	5.78015	1.33226	4.3386	1.43391e-05	0.000295144	1.56555	0.0823096	protein_coding	INCREASED TOLERANCE TO NACL (ITN1)
AT3G12370	2.91954	4.98331	1.45401	3.42729	0.000609641	0.00653082	1.02972	0	protein_coding
AT3G14650	11.5386	1.48935	0.51394	2.89791	0.00375662	0.0262318	2.0598	0.0357555	protein_coding	CYTOCHROME P450, FAMILY 72, SUBFAMILY A, POLYPEPTIDE 11 (CYP72A11)
AT3G14660	15.0292	1.29274	0.448778	2.88058	0.00396942	0.0274181	0.27393	0.0300752	protein_coding	CYTOCHROME P450, FAMILY 72, SUBFAMILY A, POLYPEPTIDE 13 (CYP72A13)
AT3G14730	1.95505	4.4031	1.62512	2.70939	0.00674063	0.0407673	0.52382	0.0463768	protein_coding
AT3G15095	6.62821	5.17106	1.28484	4.02469	5.70515e-05	0.000933991	1.51983	0	protein_coding	HIGH CHLOROPHYLL FLUORESCENCE 243 (HCF243)
AT3G16740	4.24804	3.52662	1.23072	2.8655	0.00416347	0.0283858	0.575965	0.00330579	protein_coding	(FOA2)
AT3G16750	2.25261	4.61119	1.64597	2.8015	0.00508655	0.032853	3.65197	0	protein_coding
AT3G17490	11.6444	2.29321	0.646887	3.54499	0.000392621	0.00457887	01,05,2018	0.025641	protein_coding
AT3G17500	12.439	2.86571	0.617447	4.64123	3.46343e-06	8.73307e-05	12.6624	0.0290135	protein_coding
AT3G17530	20.5108	2.37649	0.462043	5.14344	2.69746e-07	9.20946e-06	9.68449	0.0538642	protein_coding
AT3G17930	1.94719	4.3985	1.64829	2.66853	0.00761841	0.0446278	1.37517	0	protein_coding	DEFECTIVE ACCUMULATION OF CYTOCHROME B6/F COMPLEX (DAC)
AT3G18020	5.20607	4.80974	1.33971	3.59014	0.000330501	0.00400045	0.809974	0.0237226	protein_coding
AT3G18030	2.42648	4.71729	1.53639	3.07037	0.00213792	0.0169536	3.82949	0	protein_coding	HAL3-LIKE PROTEIN A (HAL3A)
AT3G18420	4.53569	4.6062	1.33807	3.44243	0.000576517	0.00625843	0.792988	0	protein_coding	SLOW GREEN 1 (SG1)
AT3G18750	7.33031	4.38574	1.13414	3.86701	0.000110178	0.00162899	1.98579	0.041621	protein_coding	WITH NO LYSINE (K) KINASE 6 (WNK6)
AT3G19120	3.77414	3.3349	1.27173	2.62234	0.00873295	0.0490064	0.508361	0	protein_coding
AT3G20310	2.42206	4.71495	1.56621	3.01041	0.00260893	0.0198781	2.67491	0	protein_coding	ETHYLENE RESPONSE FACTOR 7 (ERF7)
AT3G21130	13.9215	1.75322	0.484403	3.61935	0.000295344	0.00364393	2.23743	0.0901639	protein_coding
AT3G22520	7.21351	4.35816	1.13	3.85677	0.000114894	0.00166965	1.04498	0.0502058	protein_coding
AT3G22690	2.87529	4.9663	1.49672	3.31813	0.000906232	0.00885386	1.59997	0.0264901	protein_coding
AT3G22700	4.80349	2.62602	0.965144	2.72086	0.0065113	0.0395677	0.776917	0.0115942	protein_coding
AT3G22720	30.2357	1.50457	0.323688	4.6482	3.34846e-06	8.50909e-05	7.19552	0.0513514	protein_coding
AT3G22730	46.8149	1.18672	0.251577	4.71714	2.39181e-06	6.38648e-05	5.69977	0.0919881	protein_coding
AT3G23400	3.42764	4.17518	1.40967	2.96182	0.0030583	0.0223867	1.24177	0	protein_coding	FIBRILLIN 4 (FIB4)
AT3G23685	41.8857	1.02361	0.260197	3.934	8.35422e-05	0.00129512	8.15737	0.274611	protein_coding
AT3G24065	33.6417	1.59794	0.318996	5.0093	5.46292e-07	1.70859e-05	0.711007	0.0166667	protein_coding
AT3G24070	9.43785	6.67484	1.25848	5.30388	1.13365e-07	4.2252e-06	1.9146	0.00900901	protein_coding
AT3G24080	6.02329	6.02663	1.30656	4.61258	3.97694e-06	9.6931e-05	2.75967	0.00255102	protein_coding
AT3G24700	5.33005	4.84692	1.31414	3.68829	0.000225765	0.0029141	1.26859	0.0220386	protein_coding
AT3G26640	5.31678	4.8415	1.32494	3.65414	0.000258048	0.00326947	0.990434	0.0196078	protein_coding	LIGHT-REGULATED WD 2 (LWD2)
AT3G27230	8.30025	2.60378	0.711624	3.65893	0.000253274	0.00321352	2.05321	0.0333333	protein_coding
AT3G27520	6.14796	6.05881	1.31061	4.6229	3.78417e-06	9.29928e-05	1.7511	0	protein_coding
AT3G27530	7.12101	3.72899	0.973489	3.83054	0.000127863	0.00181794	0.821517	0.0595041	protein_coding	GOLGIN CANDIDATE 6 (GC6)
AT3G28550	150.225	1.46663	0.148477	9.87782	5.19483e-23	1.54892e-20	0.160124	0.2	protein_coding
AT3G29270	4.14987	5.4822	1.39477	3.93056	8.47495e-05	0.0013093	0.745265	0.0809917	protein_coding
AT3G29800	4.54581	2.53908	0.959583	2.64603	0.00814432	0.0467281	0.199087	0.040747	protein_coding
AT3G32940	4.38376	4.55251	1.34261	3.39079	0.000696904	0.00719009	0.432967	0.0276382	protein_coding
AT3G33520	2.91804	3.9398	1.46135	2.696	0.00701786	0.042033	0.885943	0.00451467	protein_coding	ACTIN-RELATED PROTEIN 6 (ARP6)
AT3G43970	5.5887	4.91063	1.31364	3.7382	0.000185342	0.00245612	2.25665	0.0442804	protein_coding
AT3G44150	2.37877	4.69462	1.58922	2.95404	0.00313648	0.0227911	0.559658	0	protein_coding
AT3G45680	23.7642	1.02945	0.349152	2.94842	0.00319398	0.0231058	24.2191	0.0422195	protein_coding	(NPF2.3)
AT3G46550	6.27244	2.67282	0.875836	3.05173	0.00227525	0.0177357	0.418486	0	protein_coding	SALT OVERLY SENSITIVE 5 (SOS5)
AT3G46600	7.21254	2.37133	0.738373	3.21157	0.00132012	0.0116685	1.31033	0.00793651	protein_coding
AT3G46610	2.87849	3.92149	1.49127	2.62964	0.00854763	0.0483303	0.418586	0.0418006	protein_coding	LOW PHOTOSYNTHETIC EFFICIENCY 1 (LPE1)
AT3G47350	70.1697	1.47414	0.238181	6.18915	6.04903e-10	3.58801e-08	2.28683	0.169847	protein_coding	HYDROXYSTEROID DEHYDROGENASE 2 (HSD2)
AT3G48090	3.57784	3.28966	1.25362	2.62414	0.00868686	0.0488397	5.63077	0.00234192	protein_coding	ENHANCED DISEASE SUSCEPTIBILITY 1 (EDS1)
AT3G48140	4.71247	3.72613	1.20336	3.09643	0.00195865	0.015841	0.806245	0	protein_coding
AT3G48150	18.6802	5.7767	1.06624	5.41781	6.03323e-08	2.43096e-06	1.56862	0.0550936	protein_coding	ANAPHASE-PROMOTING COMPLEX SUBUNIT 8 (APC8)
AT3G48195	2.05613	4.4843	1.69253	2.64946	0.00806198	0.0464355	0.797215	0.0444258	protein_coding
AT3G48690	2.93332	4.98821	1.51312	3.29664	0.000978502	0.00935117	0.647714	0	protein_coding	(CXE12)
AT3G49590	4.88813	4.71375	1.3242	3.55971	0.000371271	0.00440454	1.58319	0.0255591	protein_coding	AUTOPHAGY-RELATED 13 (ATG13)
AT3G50120	104.326	1.02946	0.16503	6.23804	4.43088e-10	2.6962e-08	1.77984	0.0943396	protein_coding
AT3G50250	20.0127	1.23597	0.410123	3.01366	0.00258119	0.0197133	2.88687	0.40625	protein_coding
AT3G50920	2.57428	4.80405	1.54763	3.10413	0.00190839	0.0156324	1.56761	0	protein_coding	LIPID PHOSPHATE PHOSPHATASE EPSILON 1 (LPPEPSILON1)
AT3G51150	3.32508	4.12588	1.4409	2.86339	0.00419132	0.0285105	2.28355	0.0278638	protein_coding
AT3G51160	7.21351	4.35816	1.13	3.85677	0.000114894	0.00166965	0.550915	0	protein_coding	MURUS 1 (MUR1)
AT3G51420	23.2432	1.08703	0.396177	2.74381	0.00607305	0.0374644	1.42948	0.0710744	protein_coding	STRICTOSIDINE SYNTHASE-LIKE 4 (SSL4)
AT3G52240	6.12781	6.05501	1.32153	4.58181	4.60973e-06	0.000109374	1.31492	0.0381166	protein_coding
AT3G52250	4.95336	2.65887	0.958896	2.77284	0.00555694	0.0351037	1.03196	0.0421151	protein_coding	POWERDRESS (PWR)
AT3G53065	17.3375	2.12993	0.51565	4.13058	3.61845e-05	0.00064652	0.212214	0.166038	protein_coding
AT3G53700	27.569	8.22285	1.20464	6.82595	8.73425e-12	7.1677e-10	0.871631	0.034626	protein_coding	MATERNAL EFFECT EMBRYO ARREST 40 (MEE40)
AT3G53710	11.4202	4.43346	0.9658	4.59046	4.42274e-06	0.000105216	1.47132	0	protein_coding	ARF-GAP DOMAIN 6 (AGD6)
AT3G54080	2.71617	4.88425	1.50837	3.2381	0.0012033	0.0109145	2.88308	0	protein_coding
AT3G54280	2.22999	4.60033	1.59397	2.88609	0.00390062	0.0270055	2.47569	0.0544182	protein_coding	ROOT GROWTH DEFECTIVE 3 (RGD3)
AT3G54290	3.33196	5.18085	1.47223	3.51906	0.000433084	0.00497296	4.13614	0	protein_coding
AT3G54580	116.252	1.43774	0.162737	8.83474	1.00328e-18	1.79487e-16	0.073444	0.194581	protein_coding
AT3G54590	43.3961	2.01847	0.295042	6.84131	7.84713e-12	6.58754e-10	0.383513	0.2	protein_coding	HYDROXYPROLINE-RICH GLYCOPROTEIN (HRGP1)
AT3G54620	4.57389	3.00452	1.04345	2.87941	0.00398421	0.0274778	3.02097	0.0157068	protein_coding	BASIC LEUCINE ZIPPER 25 (BZIP25)
AT3G55200	7.73582	3.39436	0.867501	3.9128	9.12318e-05	0.00138787	Inf	0.0102041	protein_coding	SPLICEOSOME-ASSOCIATED PROTEIN 130 A (SAP130a)
AT3G55665	37.1602	1.30903	0.297532	4.39964	1.08431e-05	0.000229838	0.356486	0.316062	protein_coding
AT3G55677	55.3695	1.04497	0.247087	4.22917	2.34557e-05	0.000443576	2.37339	0.310526	protein_coding
AT3G56010	12.32	7.06107	1.23546	5.71533	1.09495e-08	5.1279e-07	0.552734	0	protein_coding
AT3G56020	3.85231	5.37343	1.46169	3.67617	0.000236763	0.00302549	0.542418	0	protein_coding
AT3G57140	7.62743	5.37388	1.26978	4.23213	2.3149e-05	0.000439635	1.09369	0.0201465	protein_coding	SUGAR-DEPENDENT 1-LIKE (SDP1-LIKE)
AT3G57150	6.38164	3.5295	0.993948	3.55099	0.000383788	0.00450523	4.04513	0.00682594	protein_coding	HOMOLOGUE OF NAP57 (NAP57)
AT3G57720	77.8626	2.02208	0.212113	9.53304	1.52742e-21	3.59547e-19	0.179083	0.00656045	protein_coding	(ZRK3)
AT3G58660	9.25333	2.00562	0.63888	3.13928	0.00169365	0.0141718	2.17348	0	protein_coding
AT3G59520	7.53078	6.35439	1.30715	4.86127	1.16635e-06	3.4319e-05	1.38714	0.0326087	protein_coding	RHOMBOID-LIKE PROTEIN 13 (RBL13)
AT3G59530	10.087	4.87304	1.10379	4.41482	1.01096e-05	0.000215824	1.40159	0.0200401	protein_coding	LESS ADHERENT POLLEN 3 (LAP3)
AT3G60140	216.03	1.17998	0.14314	8.24352	1.67212e-16	2.62405e-14	0.834613	0.0837642	protein_coding	DARK INDUCIBLE 2 (DIN2)
AT3G61580	7.77859	3.86467	0.963993	4.00902	6.09706e-05	0.000977388	0.803496	0	protein_coding	SPHINGOID LCB DESATURASE 1 (SLD1)
AT3G61630	6.82964	6.20849	1.28332	4.83782	1.31271e-06	3.78578e-05	1.21809	0	protein_coding	CYTOKININ RESPONSE FACTOR 6 (CRF6)
AT3G61710	3.06022	4.01224	1.47366	2.72263	0.0064765	0.0394903	5.13293	0.0163934	protein_coding	AUTOPHAGY 6 (ATG6)
AT3G62200	2.62887	4.82757	1.55665	3.10126	0.00192701	0.0157129	1.79045	0.0170316	protein_coding
AT3G62250	3.75515	3.36367	1.23912	2.71456	0.00663633	0.0402454	3.25879	0	protein_coding	UBIQUITIN 5 (UBQ5)
AT3G62260	2.93774	4.98984	1.45067	3.43967	0.000582427	0.00630728	2.54075	0	protein_coding
AT3G62300	3.01742	5.02116	1.55023	3.23898	0.00119956	0.0108935	1.97744	0.0432373	protein_coding	DOMAIN OF UNKNOWN FUNCTION 724 7 (DUF7)
AT3G62890	4.08768	4.44089	1.36808	3.24608	0.00117006	0.0106653	1.68515	0.005	protein_coding
AT3G62900	4.19169	4.48816	1.3736	3.26743	0.00108528	0.0100915	1.87078	0.0707115	protein_coding
AT3G63380	4.38744	5.57008	1.3803	4.03542	5.45044e-05	0.000902268	1.26796	0.0281065	protein_coding	AUTO-INHIBITED CA2+ ATPASE 12 (ACA12)
AT4G00110	4.46567	3.62352	1.25626	2.88438	0.00392182	0.0271312	0.484438	0.0066778	protein_coding	UDP-D-GLUCURONATE 4-EPIMERASE 3 (GAE3)
AT4G00850	1.988	4.42194	1.65209	2.67657	0.00743807	0.0439746	2.29404	0.0044843	protein_coding	GRF1-INTERACTING FACTOR 3 (GIF3)
AT4G00900	3.97132	3.43356	1.23965	2.76979	0.0056093	0.0353347	0.664095	0.0632411	protein_coding	ER-TYPE CA2+-ATPASE 2 (ECA2)
AT4G01000	2.08121	4.49889	1.62869	2.76227	0.00574013	0.035931	0.522114	0.0120898	protein_coding
AT4G01280	5.56434	3.34518	1.00772	3.31956	0.00090159	0.00883432	0.715282	0.0180505	protein_coding	REVEILLE 5 (RVE5)
AT4G01290	4.79914	3.71055	1.24557	2.979	0.00289189	0.021485	0.867819	0.0445726	protein_coding
AT4G02440	7.32883	4.39222	1.14423	3.83858	0.00012375	0.00177679	2.17712	0	protein_coding	EMPFINDLICHER IM DUNKELROTEN LICHT 1 (EID1)
AT4G02880	2.07777	4.49727	1.61523	2.78429	0.00536454	0.0341779	0.537056	0.0411919	protein_coding
AT4G03260	3.10472	5.06912	1.43441	3.53394	0.00040941	0.00473761	3.7487	0.0580552	protein_coding	MICROTUBULE ASSOCIATED STRESS PROTEIN 1 (MASP1)
AT4G05400	3.59657	4.25129	1.38603	3.06725	0.00216041	0.0170672	2.34953	0.00221239	protein_coding
AT4G07400	6.62874	5.15783	1.31586	3.91974	8.86457e-05	0.00135545	3.81042	0.0865922	protein_coding	VIER F-BOX PROTEINE 3 (VFB3)
AT4G08400	49.4405	1.37878	0.29441	4.68322	2.82407e-06	7.36481e-05	0.0619244	0.217822	protein_coding
AT4G08410	76.7793	1.5068	0.214183	7.03509	1.99126e-12	1.89488e-10	0.0268452	0.221429	protein_coding
AT4G08460	7.99455	3.90538	0.954972	4.08952	4.32268e-05	0.000758165	2.00397	0.0623722	protein_coding
AT4G09340	6.27979	5.09172	1.29689	3.92611	8.63302e-05	0.00132684	3.6202	0.0453461	protein_coding
AT4G09950	23.7995	1.3217	0.377204	3.50395	0.000458411	0.00518392	4.80199	0.126214	protein_coding
AT4G10190	38.4606	1.24662	0.361679	3.44676	0.000567355	0.00618901	3.24539	0.0643432	protein_coding
AT4G10220	21.7942	1.02704	0.367886	2.79172	0.00524283	0.0336663	1.2792	0.0289331	protein_coding
AT4G10740	74.3242	2.15763	0.23751	9.08438	1.04293e-19	2.02805e-17	6.10242	0.162907	protein_coding
AT4G11090	2.11858	4.51898	1.62722	2.77711	0.00548446	0.034744	0.823583	0.00377358	protein_coding	TRICHOME BIREFRINGENCE-LIKE 23 (TBL23)
AT4G11660	4.37809	2.9421	1.06636	2.759	0.0057978	0.0362413	1.73093	0.0242991	protein_coding	(AT-HSFB2B)
AT4G13110	2.39353	4.70182	1.57381	2.98753	0.00281237	0.0210692	4.08401	0	protein_coding
AT4G13390	37.8378	2.29379	0.332724	6.89396	5.42615e-12	4.66701e-10	0.252935	0.220779	protein_coding	EXTENSIN 12 (EXT12)
AT4G13420	56.9773	2.07882	0.252757	8.22457	1.95893e-16	2.96993e-14	1.95418	0.0769231	protein_coding	HIGH AFFINITY K+ TRANSPORTER 5 (HAK5)
AT4G13810	2.77545	3.85243	1.46043	2.63787	0.00834292	0.0475637	1.56579	0	protein_coding	RECEPTOR LIKE PROTEIN 47 (RLP47)
AT4G14510	4.25389	2.901	1.08119	2.68314	0.00729334	0.0434058	0.949973	0.030541	protein_coding	CRM FAMILY MEMBER 3B (CFM3B)
AT4G16295	87.1714	1.18267	0.246713	4.7937	1.63729e-06	4.54832e-05	2.06021	0.212121	protein_coding	S-PROTEIN HOMOLOGUE 1 (SPH1)
AT4G16580	4.59004	3.67494	1.20164	3.05826	0.00222627	0.0174378	0.615343	0.0537459	protein_coding
AT4G18750	2.16187	4.54158	1.61585	2.81065	0.00494409	0.0321402	2.3658	0.0683333	protein_coding	DEFECTIVELY ORGANIZED TRIBUTARIES 4 (DOT4)
AT4G19220	2.13334	4.52693	1.64791	2.74707	0.00601305	0.0372651	1.58833	0.03125	protein_coding
AT4G19580	7.84628	3.87001	0.962233	4.02191	5.77278e-05	0.000940574	9.98714	0.0537897	protein_coding
AT4G20740	3.90692	4.37482	1.36686	3.20063	0.00137129	0.0120611	1.28522	0.00780031	protein_coding	EMBRYO DEFECTIVE 3131 (EMB3131)
AT4G23080	20.3275	1.55372	0.404524	3.84087	0.000122601	0.00176312	1.53646	0.0239617	protein_coding
AT4G23640	7.11151	4.33976	1.13584	3.82074	0.00013305	0.00186834	1.14244	0.0507505	protein_coding	TINY ROOT HAIR 1 (TRH1)
AT4G25660	6.92141	3.67533	1.0003	3.67422	0.000238574	0.00303995	0.808088	0.00525394	protein_coding
AT4G25670	5.36476	3.89501	1.18865	3.27683	0.00104978	0.00984306	0.819684	0	protein_coding
AT4G26720	1.95849	4.40498	1.61645	2.7251	0.00642818	0.0392492	1.98025	0.0261866	protein_coding	PROTEIN PHOSPHATASE X 1 (PPX1)
AT4G28010	3.10472	5.06912	1.43441	3.53394	0.00040941	0.00473761	3.7438	0.0308123	protein_coding	RNA PROCESSING FACTOR 5 (RPF5)
AT4G28740	4.4233	4.5635	1.3548	3.3684	0.000756069	0.00767502	3.02489	0.00218818	protein_coding
AT4G29380	5.19971	5.81517	1.3461	4.32	1.5603e-05	0.000314975	1.14224	0.0622694	protein_coding	VACUOLAR PROTEIN SORTING 15 (VPS15)
AT4G29840	5.29778	4.84143	1.33534	3.62563	0.000288261	0.00358125	1.35209	0.0166389	protein_coding	METHIONINE OVER-ACCUMULATOR 2 (MTO2)
AT4G29950	7.29074	3.7543	0.979549	3.83268	0.000126753	0.0018083	0.521967	0.0434783	protein_coding
AT4G31160	8.96072	2.995	0.729841	4.10364	4.06705e-05	0.00071903	2.23501	0.0593397	protein_coding	DDB1-CUL4 ASSOCIATED FACTOR 1 (DCAF1)
AT4G31170	6.234	3.05111	0.896715	3.40254	0.000667625	0.0070063	1.07083	0.0173053	protein_coding
AT4G32390	2.38566	4.69779	1.58905	2.95635	0.00311302	0.0226574	1.1522	0.00245098	protein_coding
AT4G33740	2.80716	4.92007	1.48768	3.30722	0.000942267	0.00907275	1.40109	0.0189753	protein_coding
AT4G34950	6.77366	2.7985	0.837257	3.34246	0.000830405	0.00826249	1.74737	0	protein_coding	MAJOR FACILITATOR SUPERFAMILY 1 (MFS1)
AT4G36140	12.8903	7.12329	1.23269	5.77863	7.53095e-09	3.68111e-07	1.2968	0.0495643	protein_coding
AT4G37260	6.89367	2.5229	0.877311	2.87572	0.00403107	0.0277165	2.9686	0	protein_coding	MYB DOMAIN PROTEIN 73 (MYB73)
AT4G37820	2.72748	4.88855	1.5272	3.201	0.00136953	0.0120575	1.83216	0.0343249	protein_coding
AT4G39490	7.6193	6.36771	1.27108	5.00967	5.45231e-07	1.70859e-05	0.0450208	0.0110092	protein_coding	CYTOCHROME P450, FAMILY 96, SUBFAMILY A, POLYPEPTIDE 10 (CYP96A10)
AT4G39500	6.57634	6.14925	1.2953	4.74735	2.06098e-06	5.56964e-05	Inf	0.003663	protein_coding	CYTOCHROME P450, FAMILY 96, SUBFAMILY A, POLYPEPTIDE 11 (CYP96A11)
AT5G02950	6.68654	5.1787	1.28124	4.04195	5.30086e-05	0.000881342	1.82616	0.004	protein_coding
AT5G02995	265.691	1.08493	0.111619	9.71996	2.47887e-22	6.71924e-20	0.620651	0.132616	protein_coding
AT5G05550	3.29705	4.11197	1.44514	2.84539	0.00443572	0.0297656	1.64177	0	protein_coding	VFP5 (VFP5)
AT5G06110	6.41285	2.72172	0.826478	3.29315	0.000990703	0.00943553	1.09035	0.0333717	protein_coding	GONIDIALESS A/ZUOTIN RELATED FACTOR A2 (ATGLSA2)
AT5G06170	205.864	1.0626	0.128048	8.29845	1.05479e-16	1.71547e-14	0.675762	0.141566	protein_coding	SUCROSE-PROTON SYMPORTER 9 (SUC9)
AT5G06400	3.62579	4.26227	1.40076	3.04282	0.00234369	0.0181824	0.915765	0.0119565	protein_coding
AT5G06630	195.707	2.09265	0.140339	14.9114	2.77979e-50	3.55218e-47	0.0999463	0.185345	protein_coding
AT5G06640	76.9901	2.08306	0.212969	9.78106	1.35783e-22	3.918e-20	0.0514552	0.234375	protein_coding	EXTENSIN 10 (EXT10)
AT5G06660	2.19704	4.58201	1.66936	2.74478	0.00605522	0.0374048	1.76858	0	protein_coding
AT5G07310	29.5477	4.75942	1.40489	3.38775	0.000704677	0.00723689	0.330078	0.0861423	protein_coding	ETHYLENE RESPONSE FACTOR 115 (ERF115)
AT5G07340	4.92177	4.72276	1.34689	3.50641	0.000454193	0.00515579	1.06289	0.00698324	protein_coding
AT5G07350	5.27843	3.86366	1.18428	3.26245	0.00110455	0.0102362	1.98413	0.0491803	protein_coding	TUDOR-SN PROTEIN 1 (TUDOR1)
AT5G07420	9.85258	2.30462	0.646678	3.56377	0.000365561	0.00434255	1.71621	0.0340716	protein_coding
AT5G07900	2.42992	4.71886	1.52319	3.09801	0.00194823	0.0157723	1.21609	0	protein_coding
AT5G07970	7.11264	3.73403	0.971986	3.84165	0.000122211	0.00176035	0.793152	0.0330688	protein_coding
AT5G08330	6.16246	4.13183	1.16259	3.55399	0.000379427	0.00445989	0.385543	0	protein_coding	TCP DOMAIN PROTEIN 21 (TCP21)
AT5G08510	3.69886	5.32807	1.39477	3.82003	0.000133433	0.00187078	1.17179	0.0219355	protein_coding
AT5G08780	2.43337	4.72034	1.52317	3.09902	0.00194162	0.0157723	0.615427	0.0192308	protein_coding
AT5G08790	15.8713	1.34575	0.460256	2.92392	0.00345655	0.0245778	0.0911086	0.0237288	protein_coding	(ATAF2)
AT5G10550	2.73437	4.8918	1.48686	3.29001	0.00100184	0.00950849	2.60292	0	protein_coding	GLOBAL TRANSCRIPTION FACTOR GROUP E2 (GTE2)
AT5G11760	4.28292	5.53014	1.37598	4.01904	5.84355e-05	0.000950374	0.523582	0	protein_coding
AT5G12100	6.25025	6.07596	1.30917	4.64108	3.46589e-06	8.73307e-05	1.01381	0.0485133	protein_coding
AT5G12120	3.92046	3.41281	1.22557	2.78467	0.0053582	0.0341779	1.11998	0.0333333	protein_coding
AT5G12850	5.92616	2.98379	0.937479	3.18278	0.00145867	0.0126678	2.2328	0.0526316	protein_coding
AT5G12860	7.10947	2.90521	0.827557	3.51059	0.000447114	0.00510132	1.24019	0.0173333	protein_coding	DICARBOXYLATE TRANSPORTER 1 (DiT1)
AT5G13230	3.70867	4.30594	1.38557	3.10771	0.00188544	0.0154727	0.783292	0.0544994	protein_coding
AT5G13770	4.11941	4.46329	1.432	3.11682	0.00182815	0.0150996	1.06346	0.0155039	protein_coding
AT5G13860	3.78985	5.35355	1.39786	3.82981	0.000128241	0.00181794	0.529745	0	protein_coding	ELCH-LIKE (ELC-Like)
AT5G14480	1.99489	4.42576	1.65173	2.67947	0.00737389	0.0436817	0.693528	0.052459	protein_coding
AT5G14790	6.39515	4.16324	1.15277	3.61151	0.000304421	0.00374045	2.09578	0.0284302	protein_coding
AT5G15010	2.79365	3.85953	1.45623	2.65036	0.00804062	0.0463723	16.0972	0.0592992	protein_coding
AT5G15080	2.92768	3.93616	1.44551	2.72302	0.00646882	0.0394704	0.413731	0.0385093	protein_coding
AT5G15360	29.8418	1.00153	0.346247	2.89252	0.00382162	0.0265201	1.55918	0.358189	protein_coding
AT5G16860	4.33851	4.53742	1.38751	3.27019	0.00107474	0.010035	2.2994	0.0522696	protein_coding
AT5G17600	10.7345	1.5821	0.543404	2.91147	0.00359735	0.0254575	0.896207	0.0638723	protein_coding
AT5G17880	2.43778	4.72233	1.57326	3.00162	0.00268543	0.0203397	2.89183	0	protein_coding	CONSTITUTIVE SHADE-AVOIDANCE1 (CSA1)
AT5G18390	3.0981	4.02169	1.42404	2.82415	0.00474069	0.0312264	2.04114	0.00222222	protein_coding
AT5G18520	2.81061	4.92162	1.50193	3.27686	0.00104967	0.00984306	1.49211	0	protein_coding	CANDIDATE G-PROTEIN COUPLED RECEPTOR 7 (CAND7)
AT5G18610	3.73322	3.36592	1.2625	2.66607	0.00767433	0.0447617	1.05112	0.0728617	protein_coding	(PBL27)
AT5G18660	3.3932	4.16848	1.40475	2.96742	0.00300312	0.022055	1.53806	0.0111421	protein_coding	PALE-GREEN AND CHLOROPHYLL B REDUCED 2 (PCB2)
AT5G19120	5.90693	4.99348	1.30375	3.83008	0.000128102	0.00181794	1.70241	0	protein_coding
AT5G20360	4.40487	3.61339	1.20515	2.99828	0.00271505	0.0205293	3.00721	0.00456621	protein_coding	PHOX3 (Phox3)
AT5G20610	6.09679	4.10001	1.15577	3.54744	0.000388995	0.00454845	1.20843	0.047619	protein_coding	PLASTID MOVEMENT IMPAIRED1-RELATED1 (PMIR1)
AT5G22050	2.11761	4.51827	1.61737	2.7936	0.00521255	0.0334959	1.6405	0	protein_coding
AT5G22860	29.2072	1.20886	0.323773	3.73367	0.000188713	0.0024971	0.648386	0.0294118	protein_coding
AT5G23070	2.90135	4.97662	1.46511	3.39674	0.000681932	0.00710114	1.136	0	protein_coding	THYMIDINE KINASE 1B (TK1B)
AT5G23270	3.6091	5.2847	1.39727	3.78217	0.000155468	0.00211347	4.78649	0.00574713	protein_coding	SUGAR TRANSPORTER 11 (STP11)
AT5G23370	3.60123	5.28235	1.39698	3.78128	0.000156027	0.00211785	0.0925331	0	protein_coding
AT5G24460	11.8107	6.01964	1.23815	4.86179	1.16328e-06	3.4319e-05	1.40182	0	protein_coding
AT5G24470	2.26294	4.61687	1.55445	2.9701	0.00297707	0.0219357	0.0782406	0.00891266	protein_coding	PSEUDO-RESPONSE REGULATOR 5 (PRR5)
AT5G24890	5.73547	2.55954	0.874089	2.92824	0.00340887	0.024316	2.34352	0	protein_coding
AT5G25510	4.83053	3.13062	1.05442	2.96904	0.00298729	0.0219854	1.41494	0.0587219	protein_coding
AT5G27460	2.62887	4.82757	1.55665	3.10126	0.00192701	0.0157129	1.24872	0.0248619	protein_coding
AT5G27650	4.9139	4.72065	1.32783	3.55517	0.000377736	0.00445758	1.25705	0.0644884	protein_coding
AT5G27830	3.03193	5.04288	1.50091	3.35989	0.000779726	0.00785433	1.03032	0.0762332	protein_coding
AT5G27850	3.04695	4.00286	1.4609	2.74	0.0061439	0.0377886	1.50732	0	protein_coding
AT5G28300	16.9406	1.33195	0.428884	3.10561	0.00189884	0.0155684	1.18771	0	protein_coding	GT-2LIKE PROTEIN (GT2L)
AT5G28740	11.7927	2.96899	0.645999	4.59596	4.30752e-06	0.000103023	1.58065	0.0755124	protein_coding
AT5G29613	5.23534	2.39273	0.86319	2.77196	0.00557197	0.0351738	2.34584	0.171233	protein_coding
AT5G35100	11.0022	3.30077	0.781765	4.2222	2.41933e-05	0.000453688	1.5566	0.0421793	protein_coding
AT5G35737	97.8533	2.3496	0.233744	10.052	8.99995e-24	3.09633e-21	1.86781	0.337748	protein_coding
AT5G35995	14.1019	3.70304	0.684468	5.4101	6.29888e-08	2.50416e-06	1.42185	0.053068	protein_coding
AT5G36200	116.753	1.15249	0.212156	5.43231	5.56287e-08	2.25158e-06	30.5484	0.0695489	protein_coding
AT5G39350	3.15834	5.08941	1.5418	3.30096	0.00096353	0.0092377	2.72497	0.0789474	protein_coding
AT5G41490	368.642	1.02536	0.158987	6.4493	1.12365e-10	7.61442e-09	33.6372	0.151365	protein_coding
AT5G41500	67.0879	1.33862	0.218487	6.12675	8.96927e-10	5.17614e-08	1.98868	0.134474	protein_coding
AT5G41765	473.298	1.73383	0.0949939	18.252	1.99604e-74	5.95153e-71	0.11147	0.254753	protein_coding
AT5G42310	9.32319	3.05265	0.735574	4.15002	3.32439e-05	0.00059953	0.991841	0.0844063	protein_coding	CHLOROPLAST RNA PROCESSING 1 (CRP1)
AT5G42350	6.04042	4.10243	1.1575	3.54423	0.000393756	0.00458613	5.92442	0.0192308	protein_coding	COP9 SIGNALOSOME INTERACTING F-BOX KELCH 1 (CFK1)
AT5G42360	4.25341	5.52289	1.39109	3.97018	7.18193e-05	0.00113905	0.23963	0.0307692	protein_coding	COP9 SIGNALOSOME INTERACTING F-BOX KELCH 2 (CFK2)
AT5G42635	98.845	1.02448	0.199025	5.1475	2.63986e-07	9.04734e-06	39.6913	0.333333	protein_coding
AT5G42960	1.96538	4.4089	1.6532	2.66689	0.00765565	0.0447288	0.319424	0.0280172	protein_coding
AT5G43020	2.34704	4.65878	1.64247	2.83645	0.00456183	0.0303387	1.36822	0	protein_coding
AT5G44080	3.14999	4.0624	1.5351	2.64634	0.00813687	0.0467165	1.35582	0.0017762	protein_coding
AT5G47560	2.58215	4.80792	1.50313	3.19862	0.00138088	0.0121098	2.32849	0	protein_coding	TONOPLAST DICARBOXYLATE TRANSPORTER (TDT)
AT5G52420	3.12981	5.07776	1.44987	3.50221	0.000461422	0.00521139	1.20633	0	protein_coding	PSI-INTERACTING ROOT-CELL ENRICHED 3 (PRCE3)
AT5G52430	5.2654	3.23708	1.02101	3.17048	0.00152189	0.0130598	0.86347	0.0138889	protein_coding
AT5G52630	3.15587	5.08722	1.46784	3.46579	0.000528676	0.00583828	0.58723	0	protein_coding	MITOCHONDRIAL RNA EDITING FACTOR 1 (MEF1)
AT5G52640	4.29078	5.53187	1.36512	4.0523	5.07164e-05	0.000857577	1.39287	0.00292826	protein_coding	HEAT SHOCK PROTEIN 90.1 (HSP90.1)
AT5G53160	6.92556	2.86081	0.858054	3.33407	0.000855849	0.00847793	1.82232	0	protein_coding	REGULATORY COMPONENTS OF ABA RECEPTOR 3 (RCAR3)
AT5G54030	17.278	1.16566	0.418143	2.7877	0.00530833	0.0339786	0.992138	0.0770975	protein_coding
AT5G55530	4.75108	3.08622	1.07388	2.8739	0.00405436	0.0278116	1.94393	0.025393	protein_coding
AT5G55540	10.2828	4.89291	1.10117	4.44337	8.85595e-06	0.000193683	0.950905	0.0446304	protein_coding	TORNADO 1 (TRN1)
AT5G55670	6.23637	3.5303	1.02813	3.4337	0.000595399	0.00643218	2.8694	0.0635659	protein_coding
AT5G56340	4.88148	5.72365	1.32591	4.31677	1.58328e-05	0.000317543	1.21042	0	protein_coding	(ATCRT1)
AT5G56350	4.27603	5.52816	1.36038	4.06367	4.83066e-05	0.000826199	1.1899	0.0621762	protein_coding
AT5G56590	12.7591	3.53864	0.705336	5.01696	5.2496e-07	1.65928e-05	1.16696	0.018598	protein_coding
AT5G56760	2.10383	4.51115	1.61792	2.78824	0.00529948	0.0339786	1.20213	0	protein_coding	SERINE ACETYLTRANSFERASE 1;1 (SERAT1;1)
AT5G57280	3.60414	4.25563	1.38692	3.06841	0.00215198	0.0170349	0.909016	0.0219224	protein_coding	ROOT INITIATION DEFECTIVE 2 (RID2)
AT5G57890	28.4534	1.84381	0.348433	5.29173	1.21164e-07	4.46015e-06	4.73355	0.00676819	protein_coding
AT5G57960	2.64363	4.83369	1.53739	3.14409	0.00166603	0.01398	1.60805	0.0239787	protein_coding	(HFLX)
AT5G57980	1.98014	4.41721	1.63851	2.69588	0.00702037	0.042033	0	0	protein_coding	RNA POLYMERASE II FIFTH LARGEST SUBUNIT, C (RPB5C)
AT5G58070	3.67005	4.27741	1.44888	2.95223	0.00315491	0.0228693	1.20788	0	protein_coding	TEMPERATURE-INDUCED LIPOCALIN (TIL)
AT5G58420	3.40106	4.17096	1.41007	2.95798	0.00309667	0.0225751	1.27059	0.00201613	protein_coding
AT5G58430	11.2636	5.94532	1.23926	4.79747	1.60685e-06	4.47766e-05	1.50241	0.0175439	protein_coding	EXOCYST SUBUNIT EXO70 FAMILY PROTEIN B1 (EXO70B1)
AT5G58930	1.99489	4.42576	1.65173	2.67947	0.00737389	0.0436817	0.977255	0.0042735	protein_coding	OCTOPUS LIKE 4 (OPL4)
AT5G60400	4.42387	3.60113	1.21516	2.96351	0.00304155	0.0223005	1.17814	0	protein_coding
AT5G63830	6.01296	6.02499	1.29541	4.65105	3.30255e-06	8.41632e-05	0.868363	0.00257732	protein_coding
AT5G65560	4.92132	5.7319	1.33446	4.2953	1.74454e-05	0.000345242	1.70689	0.0299335	protein_coding
AT5G65570	4.3818	4.54903	1.34428	3.38398	0.00071442	0.00732015	1.25621	0.0537482	protein_coding
AT5G65910	3.11285	4.0268	1.42444	2.82694	0.00469953	0.0310238	1.60678	0.00172712	protein_coding
AT5G66055	3.79481	3.34091	1.27249	2.62549	0.00865236	0.0486763	0.936434	0	protein_coding	ANKYRIN REPEAT PROTEIN (AKRP)
AT5G66950	6.74615	2.22763	0.760484	2.92922	0.00339813	0.024264	2.44536	0.0448522	protein_coding
AT5G66960	2.42992	4.71886	1.52319	3.09801	0.00194823	0.0157723	1.56154	0.0217865	protein_coding
AT5G67420	4.02956	2.83765	1.08206	2.62246	0.00872984	0.0490064	1.42974	0	protein_coding	LOB DOMAIN-CONTAINING PROTEIN 37 (LBD37)
AT5G67510	3.73502	4.31145	1.39487	3.09093	0.00199532	0.0160939	0.573831	0	protein_coding
AT2G14090	5.09591	2.33491	0.888215	2.62877	0.00856948	0.0483927	1.56397	0.0379147	pseudogene
AT3G06433	71.7581	1.80749	0.223734	8.07875	6.5436e-16	8.86856e-14	1.04238	0.00843882	pseudogene
AT3G06437	27.132	2.40168	0.392292	6.12217	9.23082e-10	5.29293e-08	0.144159	0	pseudogene
AT3G30110	45.5835	1.92256	0.268603	7.15763	8.20834e-13	7.98083e-11	0.953339	0.0938628	pseudogene
AT4G13900	2.7607	3.84657	1.46363	2.62811	0.00858612	0.0484255	15.8928	0.0397226	pseudogene	RECEPTOR LIKE PROTEIN 49 (RLP49)
AT5G41494	19.9578	2.06856	0.444323	4.65552	3.23161e-06	8.28274e-05	0.920678	0.109649	pseudogene
AT5G45105	60.7653	1.00118	0.216997	4.6138	3.95367e-06	9.66274e-05	10.8181	0.164948	pseudogene
AT1G04907	2.79683	4.91616	1.48758	3.30481	0.000950415	0.00913154	0.208676	0	small_nuclear_rna
AT1G08115	17.1106	3.98765	0.680289	5.8617	4.58146e-09	2.31532e-07	0.0201301	0	small_nuclear_rna
AT4G08755	115.964	1.22041	0.182313	6.69405	2.17079e-11	1.65963e-09	0.0266921	0	small_nuclear_rna
AT1G33817	26.7361	1.77959	0.350363	5.07928	3.78867e-07	1.25054e-05	0.353014	0.212891	transposable_element_gene
AT1G40133	20.7074	1.05827	0.374223	2.82791	0.00468528	0.0309755	0.709597	NaN	transposable_element_gene
AT1G43995	16.1447	1.1554	0.442042	2.61378	0.00895455	0.0499679	0.393923	0.356725	transposable_element_gene
AT1G69950	3.1217	4.03423	1.42593	2.82918	0.00466668	0.0308753	8.0906	0.100372	transposable_element_gene
AT1G77095	68.6254	1.45421	0.251464	5.78298	7.33892e-09	3.60696e-07	0.260189	0.182628	transposable_element_gene
AT2G14380	181.608	1.04375	0.135907	7.67987	1.5925e-14	1.84999e-12	0.57477	0.432809	transposable_element_gene
AT2G19806	42.1477	1.47008	0.267378	5.49814	3.83826e-08	1.65064e-06	1.64458	0.0983051	transposable_element_gene
AT3G04605	5.32481	3.91727	1.19435	3.27985	0.00103863	0.00980017	1.66527	0.0883534	transposable_element_gene	MUSTANG 1 (MUG1)
AT3G14500	13.8273	2.07188	0.51234	4.04396	5.25563e-05	0.000875449	0.533223	0.0227273	transposable_element_gene
AT3G14800	4.22144	5.51501	1.35346	4.07475	4.60646e-05	0.000793926	2.75742	0.0920044	transposable_element_gene
AT3G21040	2.49927	4.75023	1.56542	3.03449	0.00240946	0.0185799	Inf	0	transposable_element_gene
AT3G21050	1.93685	4.39271	1.64885	2.6641	0.00771953	0.0448968	0.202678	0	transposable_element_gene
AT3G30810	137.157	1.0048	0.147514	6.81155	9.65545e-12	7.85164e-10	1.59149	0.507196	transposable_element_gene
AT4G06496	36.5944	1.07821	0.361066	2.98619	0.0028248	0.0211093	5.67521	0.270541	transposable_element_gene
AT4G06562	34.2119	1.70508	0.313457	5.43961	5.33971e-08	2.18099e-06	0.595775	0.443155	transposable_element_gene
AT4G07920	173.946	1.10926	0.135275	8.20003	2.40323e-16	3.58282e-14	1.24505	0.485588	transposable_element_gene
AT4G08013	21.189	1.68498	0.390082	4.31956	1.56343e-05	0.000314975	1.09303	0.378641	transposable_element_gene
AT4G08220	4.56908	3.68034	1.26245	2.91524	0.00355409	0.0251713	1.61283	0.151163	transposable_element_gene
AT5G14830	29.1196	1.03464	0.327267	3.16144	0.00156992	0.013387	5.40666	0	transposable_element_gene
AT5G28870	129.494	1.14891	0.147336	7.79786	6.2964e-15	7.71525e-13	0.778532	0.46953	transposable_element_gene
AT5G28937	33.8408	1.42115	0.295923	4.80244	1.56741e-06	4.3814e-05	0.793365	0.251128	transposable_element_gene
AT5G29591	70.6363	1.03779	0.260187	3.98864	6.64522e-05	0.00105768	2.55013	0.362998	transposable_element_gene
AT5G30400	25.2668	1.72862	0.372646	4.63879	3.5046e-06	8.78113e-05	0.504524	0.203175	transposable_element_gene
AT5G30410	46.0068	1.09579	0.263712	4.15525	3.24937e-05	0.000587185	1.11342	0.389769	transposable_element_gene
AT5G30440	13.8225	1.95137	0.505247	3.86222	0.000112361	0.00165036	1.02013	0.214674	transposable_element_gene
AT5G31496	83.4409	1.01492	0.189376	5.35929	8.35515e-08	3.24942e-06	0.719862	0.431088	transposable_element_gene
AT5G32162	28.0245	1.54328	0.334185	4.61804	3.87386e-06	9.49361e-05	1.68535	0.169761	transposable_element_gene
AT5G45595	119.919	1.10405	0.163268	6.76222	1.35894e-11	1.09511e-09	2.22343	0.331126	transposable_element_gene
AT5G49080	122.814	2.18063	0.186303	11.7047	1.20523e-31	7.70056e-29	0.0853096	0.328767	transposable_element_gene	EXTENSIN 11 (EXT11)
AT5G55896	13.7677	1.52992	0.499402	3.06351	0.0021876	0.0172149	2.1169	0.0847971	transposable_element_gene
